# Supplementary material for: Expression of subunits of an insecticide target receptor varies across tissues, life stages, castes, and species of social bees
Source: Mol Ecol. 2023 Jan 17;32(5):1034–44. doi: 10.1111/mec.16811 (PMC10947401; doi:10.1111/mec.16811)
Supplement: Supplementary file 1 — Table S1. Overview of all analyzed samples. [file MEC-32-1034-s006.xlsx]

## Sheet: TableS1
# Table S1
SRA sample	Species	Stage	Caste	Tissue	Total number of reads	Kalisto: percentage of pseudo-aligned reads	Study	BioProject	DOI	Sequencing approach	Sampling information
SRR1239303	Apis mellifera	adult	worker (forager)	antenna	36680995	73.0423	Jasper et al. 2015	PRJNA243651, PRJNA211831	10.1093/molbev/msu292	paired-end	This study used three large healthy colonies of A. mellifera. The authors observed the bees to identify and sample foragers (collected at the entrance, with pollen on their legs) and nurses (head in a larval cell for at least 3 seconds). Within colonies, they pooled tissues from five to 20 individuals (depending on the size of the anatomical structure) for each biological replicate. This produced…
SRR1239304	Apis mellifera	adult	worker (forager)	antenna	34093536	73.113
SRR1239305	Apis mellifera	adult	worker (nurse)	antenna	34029091	75.5091
SRR1239306	Apis mellifera	adult	worker (nurse)	antenna	33920814	73.4073
SRR1239308	Apis mellifera	adult	worker (forager)	midgut	21259998	83.6324
SRR1239309	Apis mellifera	adult	worker (forager)	midgut	22664964	73.4045
SRR1239310	Apis mellifera	adult	worker (forager)	midgut	27272788	78.0949
SRR1239312	Apis mellifera	adult	worker (nurse)	midgut	21782475	70.8334
SRR1239313	Apis mellifera	adult	worker (nurse)	midgut	37729366	79.6552
SRR1254946	Apis mellifera	adult	worker (forager)	hypopharyngeal gland	42348249	86.2253
SRR1254947	Apis mellifera	adult	worker (forager)	hypopharyngeal gland	35802042	88.3719
SRR1254948	Apis mellifera	adult	worker (forager)	hypopharyngeal gland	50385644	87.0288
SRR1254950	Apis mellifera	adult	worker (nurse)	hypopharyngeal gland	34076128	74.983
SRR1254951	Apis mellifera	adult	worker (nurse)	hypopharyngeal gland	49947491	77.4664
SRR1254952	Apis mellifera	adult	worker (nurse)	hypopharyngeal gland	43507227	82.9126
SRR1254954	Apis mellifera	adult	worker (forager)	malpighian tubule	51093091	79.3501
SRR1254956	Apis mellifera	adult	worker (forager)	malpighian tubule	47900044	78.6409
SRR1254957	Apis mellifera	adult	worker (forager)	malpighian tubule	39127169	74.215
SRR1254958	Apis mellifera	adult	worker (nurse)	malpighian tubule	50224721	69.4721
SRR1254959	Apis mellifera	adult	worker (nurse)	malpighian tubule	44410724	77.7439
SRR1254960	Apis mellifera	adult	worker (nurse)	malpighian tubule	42736881	69.7031
SRR1255009	Apis mellifera	adult	worker (forager)	mandibular gland	28171454	75.3712
SRR1255010	Apis mellifera	adult	worker (forager)	mandibular gland	40263782	72.9382
SRR1255011	Apis mellifera	adult	worker (forager)	mandibular gland	56687415	73.5512
SRR1255012	Apis mellifera	adult	worker (nurse)	mandibular gland	29524694	67.3511
SRR1255013	Apis mellifera	adult	worker (nurse)	mandibular gland	31987604	74.4524
SRR1255014	Apis mellifera	adult	worker (nurse)	mandibular gland	58195535	66.5646
SRR1255064	Apis mellifera	adult	worker (forager)	muscle	52425201	79.2388
SRR1255065	Apis mellifera	adult	worker (forager)	muscle	34498791	80.8783
SRR1255066	Apis mellifera	adult	worker (forager)	muscle	30478929	81.9697
SRR1255149	Apis mellifera	adult	worker (nurse)	muscle	34059175	58.863
SRR1255151	Apis mellifera	adult	worker (forager)	nasonov gland	29565877	81.5106
SRR1255154	Apis mellifera	adult	worker (nurse)	nasonov gland	35945103	50.8378
SRR1255153	Apis mellifera	adult	worker (forager)	nasonov gland	29372860	77.4432
SRR1255260	Apis mellifera	adult	worker (nurse)	nasonov gland	43022527	78.0181
SRR1255326	Apis mellifera	adult	worker (nurse)	nasonov gland	35499113	66.6718
SRR1255541	Apis mellifera	adult	worker (forager)	thoracic ganglion	34339445	72.406
SRR1255542	Apis mellifera	adult	worker (forager)	thoracic ganglion	36944787	72.8392
SRR1255543	Apis mellifera	adult	worker (forager)	thoracic ganglion	34784343	72.7442
SRR1255544	Apis mellifera	adult	worker (nurse)	thoracic ganglion	32555322	74.4428
SRR1255545	Apis mellifera	adult	worker (nurse)	thoracic ganglion	37378431	72.4207
SRR1255546	Apis mellifera	adult	worker (nurse)	thoracic ganglion	31677666	66.1619
SRR935175	Apis mellifera	adult	worker (nurse)	brain	35587856	53.5648
SRR935176	Apis mellifera	adult	worker (nurse)	brain	32018848	56.6262
SRR935177	Apis mellifera	adult	worker (nurse)	brain	29295493	55.129
SRR935178	Apis mellifera	adult	worker (forager)	brain	41319101	56.2505
SRR935179	Apis mellifera	adult	worker (forager)	brain	37251049	55.646
SRR935180	Apis mellifera	adult	worker (forager)	brain	29796854	55.1708
SRR1798739	Apis mellifera	adult	queen	brain	22298993	61.0522	Manfredini et al. 2015	PRJNA275154	10.1186/s12864-015-1750-7	single-end	Queens were obtained using standard beekeeping techniques from a single source colony. Four replicates of virgin queens were used in this study.
SRR1798741	Apis mellifera	adult	queen	brain	28682552	59.6419
SRR1798740	Apis mellifera	adult	queen	brain	27029437	59.5198
SRR1798742	Apis mellifera	adult	queen	brain	30430854	57.21
SRR8632761	Apis mellifera	adult	queen	brain	44727939	66.3913	Liberti et al. 2019	PRJNA524311	10.7554/eLife.45009	single-end	Queens were obtained using standard beekeeping techniques from a single source colony. The data used in our study corresponds to three replicates of control samples (mock inseminations).
SRR8632763	Apis mellifera	adult	queen	brain	38806853	66.9065
SRR8632762	Apis mellifera	adult	queen	brain	51076634	67.9995
SRR7007000	Apis mellifera	adult	worker	brain	40291727	73.4922	Christen et al. 2018	PRJNA450296	10.1021/acs.est.8b01801	single-end	The authors sampled A. mellifera workers from a single queenright colony. Worker samples from this study were of various ages.
SRR7006997	Apis mellifera	adult	worker	brain	33348437	76.7866
SRR7006998	Apis mellifera	adult	worker	brain	53358245	77.5053
SRR7007006	Apis mellifera	adult	worker	brain	46344747	79.2357
SRR7007007	Apis mellifera	adult	worker	brain	31726667	79.0777
ERR883767	Bombus terrestris	adult	queen	whole body	19228973	78.9436	Harrison et al. 2015	PRJEB9366	10.1111/mec.13215	single-end	The authors sampled individuals from three different queenright colonies of B. terrestris. Each of the three replicates per early life stage of workers (larvae and pupae) consisted of pools of individuals (ranging from four to 18), obtaining worker larvae and pupae from batches laid and reared in young colonies in the presence of the queen. This data set included six replicates for adult workers …
ERR883768	Bombus terrestris	adult	queen	whole body	17832666	79.4237
ERR883769	Bombus terrestris	adult	queen	whole body	20337107	79.8524
ERR883782	Bombus terrestris	adult	worker	whole body	13855780	78.8313
ERR883783	Bombus terrestris	adult	worker	whole body	20696845	78.6121
ERR883784	Bombus terrestris	adult	worker	whole body	17339549	78.9956
ERR883785	Bombus terrestris	adult	worker	whole body	16057607	77.1192
ERR883786	Bombus terrestris	adult	worker	whole body	17407931	75.2109
ERR883787	Bombus terrestris	adult	worker	whole body	17962612	64.8747
ERR883788	Bombus terrestris	larva	worker	whole body	16388426	69.1772
ERR883789	Bombus terrestris	larva	worker	whole body	17050136	80.8272
ERR883790	Bombus terrestris	larva	worker	whole body	17154058	80.1863
ERR883791	Bombus terrestris	pupa	worker	whole body	16956446	79.2194
ERR883792	Bombus terrestris	pupa	worker	whole body	23722321	80.3734
ERR883793	Bombus terrestris	pupa	worker	whole body	19589338	78.8281
SRR5125110	Bombus terrestris	adult	queen	brain	30552111	82.5163	Manfredini et al. 2017	PRJNA358479	10.1093/gbe/evx220	single-end	The authors obtained gynes (virgin queens) of Bombus terrestris from four commercial colonies of similar genetic background and reared following standardized conditions.
SRR5125109	Bombus terrestris	adult	queen	brain	32705136	84.9898
SRR5125108	Bombus terrestris	adult	queen	brain	28006558	83.4112
SRR5125107	Bombus terrestris	adult	queen	brain	24241026	82.3012
SRR5125106	Bombus terrestris	adult	queen	brain	26589644	83.4373
SRR5125105	Bombus terrestris	adult	queen	brain	25058581	85.6756
SRR5125104	Bombus terrestris	adult	queen	brain	27487536	85.1789
SRR5125103	Bombus terrestris	adult	queen	brain	24750883	79.9377
SRR5125102	Bombus terrestris	adult	queen	brain	23509840	87.6712
SRS4116268	Bombus terrestris	adult	worker	head	18108076	79.5505	Colgan et al. 2019	PRJNA508397	10.1111/mec.15047	single-end strand-specific	The authors sampled queens and workers of B. terrestris (four replicates each) from independent colonies. Colgan et al. obtained commercial colonies of Bombus terrestris containing a median of 56 workers, feeding colonies sucrose solution ad libitum and commercial pollen under controlled conditions (20°C and 60% RH under constant red light illumination). The authors used only age-controlled worke…
SRS4116363	Bombus terrestris	adult	worker	head	15790379	80.3073
SRS4116356	Bombus terrestris	adult	worker	head	16502834	79.435
SRS4116292	Bombus terrestris	adult	worker	head	14625415	79.0296
SRS4114491	Bombus terrestris	adult	queen	head	22636599	79.2139
SRS4114469	Bombus terrestris	adult	queen	head	19499829	81.149
SRS4114061	Bombus terrestris	adult	queen	head	21639513	81.5757
SRS4114042	Bombus terrestris	adult	queen	head	20386010	81.7716
SRR8085426	Bombus terrestris	adult	worker	brain	34854264	79.9618	Porath et al. 2019	PRJNA497863	0.1038/s41467-019-09543-w	paired-end	The authors sampled workers from independent queenright colonies. Porath et al. obtained commercial incipient colonies (5–10 workers and brood at all stages of development), keeping each colony in a wooden nesting box and placing them in an environmental chamber (28 ± 1 °C; 50 ± 5% RH) under constant darkness. The colonies received commercial sugar syrup ad libitum and a processed pollen (fresh p…
SRR8085427	Bombus terrestris	adult	worker	brain	31347885	84.3596
SRR8085428	Bombus terrestris	adult	worker	brain	32375158	80.94
SRR8085429	Bombus terrestris	adult	worker	brain	44445640	81.1614
SRR8085430	Bombus terrestris	adult	worker	brain	35855265	80.7429
SRR8085431	Bombus terrestris	adult	worker	brain	28407184	82.0824
SRR8085432	Bombus terrestris	adult	worker	brain	34307908	80.8629
SRR8330353	Bombus terrestris	adult	worker	brain	31427827	79.4641
SAMN30559786	Bombus terrestris	adult	worker	brain	15211970	80.2	Witwicka et al. 2022		Data produced for this study.	paired-end	We sampled bees from 10 microcolonies sourced from 10 comercial queenright colonies. Microcolonies were kept at 24°C, fed organic pollen ad libitum and 5 ml of 30% sucrose solution every other day. At the time of sampling bes were 12 days old.
SAMN30559787	Bombus terrestris	adult	worker	brain	19235511	81.1
SAMN30559788	Bombus terrestris	adult	worker	brain	14640522	76.5
SAMN30559789	Bombus terrestris	adult	worker	brain	21739130	78.2
SAMN30559790	Bombus terrestris	adult	worker	brain	14374225	80.7
SAMN30559791	Bombus terrestris	adult	worker	brain	13710691	79.5
SAMN30559792	Bombus terrestris	adult	worker	brain	17051282	78
SAMN30559793	Bombus terrestris	adult	worker	brain	15479115	81.4
SAMN30559794	Bombus terrestris	adult	worker	brain	17758186	79.4
SAMN30559795	Bombus terrestris	adult	worker	brain	21281741	82.7
