# Supplementary material for: Expression of subunits of an insecticide target receptor varies across tissues, life stages, castes, and species of social bees
Source: Mol Ecol. 2023 Jan 17;32(5):1034–44. doi: 10.1111/mec.16811 (PMC10947401; doi:10.1111/mec.16811)
Supplement: Supplementary file 2 — Table S2. DESeq2 Wald test results for Apis mellifera. The column "log2FoldChange" is the effect size estimate. This value describes how much the gene’s expression changed between groups. This value is reported on a logarithmic scale to base 2 (a log2 fold change of 1 means a two‐fold increase in gene expression). The first term in the "Comparison" column is the group in the numerator. The column "AdjustedPvalue" is the p value adjusted for multiple testing using the procedure of Benjamini and Hochberg (1995). [file MEC-32-1034-s001.xlsx]

## Sheet: TableS2
# Table S2
Species	Comparison	Subunit	EnsemblGeneID	Log2FoldChange	AdjustedPvalue
Apis mellifera	antenna-brain	alpha1	GB42850	-5.513	0
Apis mellifera	antenna-brain	alpha2	GB42644	-7.8908	0
Apis mellifera	antenna-brain	alpha3	GB47845	-2.3497	0
Apis mellifera	antenna-brain	alpha4	GB43275	-5.7002	0
Apis mellifera	antenna-brain	alpha5	GB43064	-6.482	0
Apis mellifera	antenna-brain	alpha6	GB43416	-4.5092	0
Apis mellifera	antenna-brain	alpha7	GB53053	-4.0512	0
Apis mellifera	antenna-brain	alpha8	GB40923	-1.6503	0
Apis mellifera	antenna-brain	alpha9	GB53427	-0.4285	0.345
Apis mellifera	antenna-brain	beta1	GB53055	-6.8695	0
Apis mellifera	antenna-brain	beta2	GB53428	-2.472	0
Apis mellifera	antenna-hypopharyngeal gland	alpha1	GB42850	1.2042	0.0123
Apis mellifera	antenna-hypopharyngeal gland	alpha2	GB42644	-0.5072	0.4399
Apis mellifera	antenna-hypopharyngeal gland	alpha3	GB47845	1.7034	0
Apis mellifera	antenna-hypopharyngeal gland	alpha4	GB43275	-3.9	0
Apis mellifera	antenna-hypopharyngeal gland	alpha5	GB43064	0.0164	0.989
Apis mellifera	antenna-hypopharyngeal gland	alpha6	GB43416	-1.8566	0.0358
Apis mellifera	antenna-hypopharyngeal gland	alpha7	GB53053	1.6098	0
Apis mellifera	antenna-hypopharyngeal gland	alpha8	GB40923	0.9977	0
Apis mellifera	antenna-hypopharyngeal gland	alpha9	GB53427	-2.6921	0
Apis mellifera	antenna-hypopharyngeal gland	beta1	GB53055	2.1685	0
Apis mellifera	antenna-hypopharyngeal gland	beta2	GB53428	-0.4515	0.3767
Apis mellifera	antenna-malpighian tubule	alpha1	GB42850	3.1853	0
Apis mellifera	antenna-malpighian tubule	alpha2	GB42644	2.0757	0.0011
Apis mellifera	antenna-malpighian tubule	alpha3	GB47845	-0.7718	0.0497
Apis mellifera	antenna-malpighian tubule	alpha4	GB43275	5.775	0
Apis mellifera	antenna-malpighian tubule	alpha5	GB43064	0.716	0.293
Apis mellifera	antenna-malpighian tubule	alpha6	GB43416	5.384	0
Apis mellifera	antenna-malpighian tubule	alpha7	GB53053	1.0947	0.0006
Apis mellifera	antenna-malpighian tubule	alpha8	GB40923	0.2945	0.0363
Apis mellifera	antenna-malpighian tubule	alpha9	GB53427	-0.1766	0.7166
Apis mellifera	antenna-malpighian tubule	beta1	GB53055	6.8101	0
Apis mellifera	antenna-malpighian tubule	beta2	GB53428	-0.3741	0.4507
Apis mellifera	antenna-mandibular gland	alpha1	GB42850	0.8327	0.0543
Apis mellifera	antenna-mandibular gland	alpha2	GB42644	1.4315	0.0261
Apis mellifera	antenna-mandibular gland	alpha3	GB47845	2.5188	0
Apis mellifera	antenna-mandibular gland	alpha4	GB43275	2.9979	0
Apis mellifera	antenna-mandibular gland	alpha5	GB43064	-0.0748	0.9254
Apis mellifera	antenna-mandibular gland	alpha6	GB43416	1.1826	0.1977
Apis mellifera	antenna-mandibular gland	alpha7	GB53053	-3.1346	0
Apis mellifera	antenna-mandibular gland	alpha8	GB40923	1.3953	0
Apis mellifera	antenna-mandibular gland	alpha9	GB53427	1.7856	0.0001
Apis mellifera	antenna-mandibular gland	beta1	GB53055	5.4413	0
Apis mellifera	antenna-mandibular gland	beta2	GB53428	1.7446	0.0004
Apis mellifera	antenna-midgut	alpha1	GB42850	1.6394	0.0016
Apis mellifera	antenna-midgut	alpha2	GB42644	4.9721	0
Apis mellifera	antenna-midgut	alpha3	GB47845	3.9706	0
Apis mellifera	antenna-midgut	alpha4	GB43275	3.4997	0.0004
Apis mellifera	antenna-midgut	alpha5	GB43064	-0.9657	0.1576
Apis mellifera	antenna-midgut	alpha6	GB43416	5.9853	0
Apis mellifera	antenna-midgut	alpha7	GB53053	1.293	0.0001
Apis mellifera	antenna-midgut	alpha8	GB40923	2.9447	0
Apis mellifera	antenna-midgut	alpha9	GB53427	1.8859	0.0001
Apis mellifera	antenna-midgut	beta1	GB53055	5.6538	0
Apis mellifera	antenna-midgut	beta2	GB53428	2.3676	0.0001
Apis mellifera	antenna-muscle	alpha1	GB42850	1.3711	0.007
Apis mellifera	antenna-muscle	alpha2	GB42644	0.9666	0.1821
Apis mellifera	antenna-muscle	alpha3	GB47845	-0.3839	0.3839
Apis mellifera	antenna-muscle	alpha4	GB43275	2.3034	0.0011
Apis mellifera	antenna-muscle	alpha5	GB43064	1.199	0.1358
Apis mellifera	antenna-muscle	alpha6	GB43416	4.1945	0.0001
Apis mellifera	antenna-muscle	alpha7	GB53053	0.9511	0.0072
Apis mellifera	antenna-muscle	alpha8	GB40923	2.8898	0
Apis mellifera	antenna-muscle	alpha9	GB53427	2.0198	0
Apis mellifera	antenna-muscle	beta1	GB53055	1.964	0.0001
Apis mellifera	antenna-muscle	beta2	GB53428	2.6293	0
Apis mellifera	antenna-nasonov gland	alpha1	GB42850	-0.3572	0.4604
Apis mellifera	antenna-nasonov gland	alpha2	GB42644	0.9467	0.1849
Apis mellifera	antenna-nasonov gland	alpha3	GB47845	2.0606	0
Apis mellifera	antenna-nasonov gland	alpha4	GB43275	4.8365	0
Apis mellifera	antenna-nasonov gland	alpha5	GB43064	-0.0669	0.9388
Apis mellifera	antenna-nasonov gland	alpha6	GB43416	3.0958	0.0014
Apis mellifera	antenna-nasonov gland	alpha7	GB53053	1.3818	0.0001
Apis mellifera	antenna-nasonov gland	alpha8	GB40923	2.0069	0
Apis mellifera	antenna-nasonov gland	alpha9	GB53427	-5.4148	0
Apis mellifera	antenna-nasonov gland	beta1	GB53055	5.292	0
Apis mellifera	antenna-nasonov gland	beta2	GB53428	-5.4244	0
Apis mellifera	antenna-thoracic ganglion	alpha1	GB42850	-3.8449	0
Apis mellifera	antenna-thoracic ganglion	alpha2	GB42644	-8.3494	0
Apis mellifera	antenna-thoracic ganglion	alpha3	GB47845	-2.0285	0
Apis mellifera	antenna-thoracic ganglion	alpha4	GB43275	-4.775	0
Apis mellifera	antenna-thoracic ganglion	alpha5	GB43064	-4.0914	0
Apis mellifera	antenna-thoracic ganglion	alpha6	GB43416	-1.6087	0.0796
Apis mellifera	antenna-thoracic ganglion	alpha7	GB53053	-1.5342	0
Apis mellifera	antenna-thoracic ganglion	alpha8	GB40923	-1.7453	0
Apis mellifera	antenna-thoracic ganglion	alpha9	GB53427	-2.1812	0
Apis mellifera	antenna-thoracic ganglion	beta1	GB53055	-5.9938	0
Apis mellifera	antenna-thoracic ganglion	beta2	GB53428	-2.4752	0
Apis mellifera	forager antenna-nurse antenna	alpha1	GB42850	0.5492	1
Apis mellifera	forager antenna-nurse antenna	alpha2	GB42644	0.7728	1
Apis mellifera	forager antenna-nurse antenna	alpha3	GB47845	-0.2196	1
Apis mellifera	forager antenna-nurse antenna	alpha4	GB43275	0.187	1
Apis mellifera	forager antenna-nurse antenna	alpha5	GB43064	-0.1535	1
Apis mellifera	forager antenna-nurse antenna	alpha6	GB43416	-0.0355	1
Apis mellifera	forager antenna-nurse antenna	alpha7	GB53053	0.0471	1
Apis mellifera	forager antenna-nurse antenna	alpha8	GB40923	-0.0793	1
Apis mellifera	forager antenna-nurse antenna	alpha9	GB53427	0.5245	1
Apis mellifera	forager antenna-nurse antenna	beta1	GB53055	-0.1927	1
Apis mellifera	forager antenna-nurse antenna	beta2	GB53428	0.4041	1
Apis mellifera	forager brain-nurse brain	alpha1	GB42850	-0.0149	1
Apis mellifera	forager brain-nurse brain	alpha2	GB42644	0.0367	1
Apis mellifera	forager brain-nurse brain	alpha3	GB47845	-0.0404	1
Apis mellifera	forager brain-nurse brain	alpha4	GB43275	0.0142	1
Apis mellifera	forager brain-nurse brain	alpha5	GB43064	-0.0897	1
Apis mellifera	forager brain-nurse brain	alpha6	GB43416	0.1926	1
Apis mellifera	forager brain-nurse brain	alpha7	GB53053	0.0751	1
Apis mellifera	forager brain-nurse brain	alpha8	GB40923	-0.1301	0.9834
Apis mellifera	forager brain-nurse brain	alpha9	GB53427	0.7979	0.7763
Apis mellifera	forager brain-nurse brain	beta1	GB53055	0.1388	1
Apis mellifera	forager brain-nurse brain	beta2	GB53428	0.392	1
Apis mellifera	forager hypopharyngeal gland-nurse hypopharyngeal gland	alpha1	GB42850	-1.4988	0.0713
Apis mellifera	forager hypopharyngeal gland-nurse hypopharyngeal gland	alpha2	GB42644	0.1563	0.9366
Apis mellifera	forager hypopharyngeal gland-nurse hypopharyngeal gland	alpha3	GB47845	-1.8061	0
Apis mellifera	forager hypopharyngeal gland-nurse hypopharyngeal gland	alpha4	GB43275	-0.4831	0.2224
Apis mellifera	forager hypopharyngeal gland-nurse hypopharyngeal gland	alpha5	GB43064	-1.7749	0.0767
Apis mellifera	forager hypopharyngeal gland-nurse hypopharyngeal gland	alpha6	GB43416	7.7163	0
Apis mellifera	forager hypopharyngeal gland-nurse hypopharyngeal gland	alpha7	GB53053	0.3539	0.6189
Apis mellifera	forager hypopharyngeal gland-nurse hypopharyngeal gland	alpha8	GB40923	-0.0799	0.7922
Apis mellifera	forager hypopharyngeal gland-nurse hypopharyngeal gland	alpha9	GB53427	-0.7189	0.2171
Apis mellifera	forager hypopharyngeal gland-nurse hypopharyngeal gland	beta1	GB53055	0.0102	1
Apis mellifera	forager hypopharyngeal gland-nurse hypopharyngeal gland	beta2	GB53428	0.1101	0.947
Apis mellifera	forager malpighian tubule-nurse malpighian tubule	alpha1	GB42850	1.4242	0.1908
Apis mellifera	forager malpighian tubule-nurse malpighian tubule	alpha2	GB42644	0.753	0.6359
Apis mellifera	forager malpighian tubule-nurse malpighian tubule	alpha3	GB47845	-0.7991	0.0723
Apis mellifera	forager malpighian tubule-nurse malpighian tubule	alpha4	GB43275	0.8178	0.8152
Apis mellifera	forager malpighian tubule-nurse malpighian tubule	alpha5	GB43064	-0.7252	0.5225
Apis mellifera	forager malpighian tubule-nurse malpighian tubule	alpha6	GB43416	-0.5781	0.7544
Apis mellifera	forager malpighian tubule-nurse malpighian tubule	alpha7	GB53053	0.0154	0.9959
Apis mellifera	forager malpighian tubule-nurse malpighian tubule	alpha8	GB40923	-0.4774	0.001
Apis mellifera	forager malpighian tubule-nurse malpighian tubule	alpha9	GB53427	1.4445	0.011
Apis mellifera	forager malpighian tubule-nurse malpighian tubule	beta1	GB53055	-1.0269	0.7643
Apis mellifera	forager malpighian tubule-nurse malpighian tubule	beta2	GB53428	0.1139	0.9334
Apis mellifera	forager mandibular gland-nurse mandibular gland	alpha1	GB42850	0.7936	0.2139
Apis mellifera	forager mandibular gland-nurse mandibular gland	alpha2	GB42644	1.4819	0.1908
Apis mellifera	forager mandibular gland-nurse mandibular gland	alpha3	GB47845	0.6828	0.11
Apis mellifera	forager mandibular gland-nurse mandibular gland	alpha4	GB43275	0.3716	0.8313
Apis mellifera	forager mandibular gland-nurse mandibular gland	alpha5	GB43064	1.3087	0.1075
Apis mellifera	forager mandibular gland-nurse mandibular gland	alpha6	GB43416	2.7669	0
Apis mellifera	forager mandibular gland-nurse mandibular gland	alpha7	GB53053	0.3063	0.5912
Apis mellifera	forager mandibular gland-nurse mandibular gland	alpha8	GB40923	0.3927	0.022
Apis mellifera	forager mandibular gland-nurse mandibular gland	alpha9	GB53427	0.5319	0.4181
Apis mellifera	forager mandibular gland-nurse mandibular gland	beta1	GB53055	-1.1433	0.6102
Apis mellifera	forager mandibular gland-nurse mandibular gland	beta2	GB53428	0.2801	0.7838
Apis mellifera	forager midgut-nurse midgut	alpha1	GB42850	0.4485	0.8638
Apis mellifera	forager midgut-nurse midgut	alpha2	GB42644	0	1
Apis mellifera	forager midgut-nurse midgut	alpha3	GB47845	1.0873	0.2139
Apis mellifera	forager midgut-nurse midgut	alpha4	GB43275	-2.2535	0.5029
Apis mellifera	forager midgut-nurse midgut	alpha5	GB43064	4.1582	0.0139
Apis mellifera	forager midgut-nurse midgut	alpha6	GB43416	-2.1583	0.54
Apis mellifera	forager midgut-nurse midgut	alpha7	GB53053	0.2016	0.9133
Apis mellifera	forager midgut-nurse midgut	alpha8	GB40923	0.0676	0.9697
Apis mellifera	forager midgut-nurse midgut	alpha9	GB53427	-0.4554	0.8088
Apis mellifera	forager midgut-nurse midgut	beta1	GB53055	0	1
Apis mellifera	forager midgut-nurse midgut	beta2	GB53428	2.1665	0.3517
Apis mellifera	forager muscle-nurse muscle	alpha1	GB42850	-1.0671	0.4111
Apis mellifera	forager muscle-nurse muscle	alpha2	GB42644	1.6513	0.5655
Apis mellifera	forager muscle-nurse muscle	alpha3	GB47845	-0.9159	0.1559
Apis mellifera	forager muscle-nurse muscle	alpha4	GB43275	2.3951	0.487
Apis mellifera	forager muscle-nurse muscle	alpha5	GB43064	1.0233	0.7377
Apis mellifera	forager muscle-nurse muscle	alpha6	GB43416	-1.0021	0.6489
Apis mellifera	forager muscle-nurse muscle	alpha7	GB53053	-0.152	0.9137
Apis mellifera	forager muscle-nurse muscle	alpha8	GB40923	-0.1436	0.8426
Apis mellifera	forager muscle-nurse muscle	alpha9	GB53427	-0.262	0.8742
Apis mellifera	forager muscle-nurse muscle	beta1	GB53055	3.7697	0.2106
Apis mellifera	forager muscle-nurse muscle	beta2	GB53428	0.2604	0.938
Apis mellifera	forager nasonov gland-nurse nasonov gland	alpha1	GB42850	0.2646	0.8159
Apis mellifera	forager nasonov gland-nurse nasonov gland	alpha2	GB42644	0.8473	0.6251
Apis mellifera	forager nasonov gland-nurse nasonov gland	alpha3	GB47845	-0.1124	0.911
Apis mellifera	forager nasonov gland-nurse nasonov gland	alpha4	GB43275	-1.0495	0.7997
Apis mellifera	forager nasonov gland-nurse nasonov gland	alpha5	GB43064	0.2982	0.8676
Apis mellifera	forager nasonov gland-nurse nasonov gland	alpha6	GB43416	-0.0514	0.9895
Apis mellifera	forager nasonov gland-nurse nasonov gland	alpha7	GB53053	0.2989	0.7685
Apis mellifera	forager nasonov gland-nurse nasonov gland	alpha8	GB40923	0.3549	0.2372
Apis mellifera	forager nasonov gland-nurse nasonov gland	alpha9	GB53427	0.2948	0.7785
Apis mellifera	forager nasonov gland-nurse nasonov gland	beta1	GB53055	-1.89	0.5607
Apis mellifera	forager nasonov gland-nurse nasonov gland	beta2	GB53428	0.7895	0.4364
Apis mellifera	forager thoracic ganglion-nurse thoracic ganglion	alpha1	GB42850	-0.2885	1
Apis mellifera	forager thoracic ganglion-nurse thoracic ganglion	alpha2	GB42644	0.0964	1
Apis mellifera	forager thoracic ganglion-nurse thoracic ganglion	alpha3	GB47845	-0.3029	1
Apis mellifera	forager thoracic ganglion-nurse thoracic ganglion	alpha4	GB43275	-0.2246	1
Apis mellifera	forager thoracic ganglion-nurse thoracic ganglion	alpha5	GB43064	-0.2709	1
Apis mellifera	forager thoracic ganglion-nurse thoracic ganglion	alpha6	GB43416	0.2138	1
Apis mellifera	forager thoracic ganglion-nurse thoracic ganglion	alpha7	GB53053	-0.1521	1
Apis mellifera	forager thoracic ganglion-nurse thoracic ganglion	alpha8	GB40923	0.0646	1
Apis mellifera	forager thoracic ganglion-nurse thoracic ganglion	alpha9	GB53427	0.4887	1
Apis mellifera	forager thoracic ganglion-nurse thoracic ganglion	beta1	GB53055	0.0744	1
Apis mellifera	forager thoracic ganglion-nurse thoracic ganglion	beta2	GB53428	0.1579	1
Apis mellifera	hypopharyngeal gland-brain	alpha1	GB42850	-6.7172	0
Apis mellifera	hypopharyngeal gland-brain	alpha2	GB42644	-7.3836	0
Apis mellifera	hypopharyngeal gland-brain	alpha3	GB47845	-4.0531	0
Apis mellifera	hypopharyngeal gland-brain	alpha4	GB43275	-1.8001	0
Apis mellifera	hypopharyngeal gland-brain	alpha5	GB43064	-6.4984	0
Apis mellifera	hypopharyngeal gland-brain	alpha6	GB43416	-2.6526	0.0004
Apis mellifera	hypopharyngeal gland-brain	alpha7	GB53053	-5.661	0
Apis mellifera	hypopharyngeal gland-brain	alpha8	GB40923	-2.6481	0
Apis mellifera	hypopharyngeal gland-brain	alpha9	GB53427	2.2636	0
Apis mellifera	hypopharyngeal gland-brain	beta1	GB53055	-9.038	0
Apis mellifera	hypopharyngeal gland-brain	beta2	GB53428	-2.0204	0
Apis mellifera	hypopharyngeal gland-malpighian tubule	alpha1	GB42850	1.9811	0.0001
Apis mellifera	hypopharyngeal gland-malpighian tubule	alpha2	GB42644	2.583	0
Apis mellifera	hypopharyngeal gland-malpighian tubule	alpha3	GB47845	-2.4752	0
Apis mellifera	hypopharyngeal gland-malpighian tubule	alpha4	GB43275	9.6751	0
Apis mellifera	hypopharyngeal gland-malpighian tubule	alpha5	GB43064	0.6996	0.293
Apis mellifera	hypopharyngeal gland-malpighian tubule	alpha6	GB43416	7.2405	0
Apis mellifera	hypopharyngeal gland-malpighian tubule	alpha7	GB53053	-0.5151	0.1052
Apis mellifera	hypopharyngeal gland-malpighian tubule	alpha8	GB40923	-0.7032	0
Apis mellifera	hypopharyngeal gland-malpighian tubule	alpha9	GB53427	2.5155	0
Apis mellifera	hypopharyngeal gland-malpighian tubule	beta1	GB53055	4.6416	0
Apis mellifera	hypopharyngeal gland-malpighian tubule	beta2	GB53428	0.0774	0.8818
Apis mellifera	hypopharyngeal gland-mandibular gland	alpha1	GB42850	-0.3715	0.4779
Apis mellifera	hypopharyngeal gland-mandibular gland	alpha2	GB42644	1.9387	0.0013
Apis mellifera	hypopharyngeal gland-mandibular gland	alpha3	GB47845	0.8155	0.028
Apis mellifera	hypopharyngeal gland-mandibular gland	alpha4	GB43275	6.898	0
Apis mellifera	hypopharyngeal gland-mandibular gland	alpha5	GB43064	-0.0912	0.918
Apis mellifera	hypopharyngeal gland-mandibular gland	alpha6	GB43416	3.0392	0.0001
Apis mellifera	hypopharyngeal gland-mandibular gland	alpha7	GB53053	-4.7443	0
Apis mellifera	hypopharyngeal gland-mandibular gland	alpha8	GB40923	0.3976	0.0081
Apis mellifera	hypopharyngeal gland-mandibular gland	alpha9	GB53427	4.4777	0
Apis mellifera	hypopharyngeal gland-mandibular gland	beta1	GB53055	3.2728	0.0008
Apis mellifera	hypopharyngeal gland-mandibular gland	beta2	GB53428	2.1961	0
Apis mellifera	hypopharyngeal gland-muscle	alpha1	GB42850	0.1669	0.7927
Apis mellifera	hypopharyngeal gland-muscle	alpha2	GB42644	1.4739	0.0302
Apis mellifera	hypopharyngeal gland-muscle	alpha3	GB47845	-2.0873	0
Apis mellifera	hypopharyngeal gland-muscle	alpha4	GB43275	6.2035	0
Apis mellifera	hypopharyngeal gland-muscle	alpha5	GB43064	1.1826	0.1373
Apis mellifera	hypopharyngeal gland-muscle	alpha6	GB43416	6.0511	0
Apis mellifera	hypopharyngeal gland-muscle	alpha7	GB53053	-0.6587	0.0588
Apis mellifera	hypopharyngeal gland-muscle	alpha8	GB40923	1.8921	0
Apis mellifera	hypopharyngeal gland-muscle	alpha9	GB53427	4.7119	0
Apis mellifera	hypopharyngeal gland-muscle	beta1	GB53055	-0.2045	0.785
Apis mellifera	hypopharyngeal gland-muscle	beta2	GB53428	3.0808	0
Apis mellifera	hypopharyngeal gland-nasonov gland	alpha1	GB42850	-1.5614	0.0007
Apis mellifera	hypopharyngeal gland-nasonov gland	alpha2	GB42644	1.454	0.0237
Apis mellifera	hypopharyngeal gland-nasonov gland	alpha3	GB47845	0.3572	0.392
Apis mellifera	hypopharyngeal gland-nasonov gland	alpha4	GB43275	8.7365	0
Apis mellifera	hypopharyngeal gland-nasonov gland	alpha5	GB43064	-0.0833	0.9257
Apis mellifera	hypopharyngeal gland-nasonov gland	alpha6	GB43416	4.9524	0
Apis mellifera	hypopharyngeal gland-nasonov gland	alpha7	GB53053	-0.2279	0.5427
Apis mellifera	hypopharyngeal gland-nasonov gland	alpha8	GB40923	1.0092	0
Apis mellifera	hypopharyngeal gland-nasonov gland	alpha9	GB53427	-2.7227	0
Apis mellifera	hypopharyngeal gland-nasonov gland	beta1	GB53055	3.1235	0.0046
Apis mellifera	hypopharyngeal gland-nasonov gland	beta2	GB53428	-4.9728	0
Apis mellifera	hypopharyngeal gland-thoracic ganglion	alpha1	GB42850	-5.0491	0
Apis mellifera	hypopharyngeal gland-thoracic ganglion	alpha2	GB42644	-7.8421	0
Apis mellifera	hypopharyngeal gland-thoracic ganglion	alpha3	GB47845	-3.7319	0
Apis mellifera	hypopharyngeal gland-thoracic ganglion	alpha4	GB43275	-0.875	0
Apis mellifera	hypopharyngeal gland-thoracic ganglion	alpha5	GB43064	-4.1079	0
Apis mellifera	hypopharyngeal gland-thoracic ganglion	alpha6	GB43416	0.2479	0.768
Apis mellifera	hypopharyngeal gland-thoracic ganglion	alpha7	GB53053	-3.144	0
Apis mellifera	hypopharyngeal gland-thoracic ganglion	alpha8	GB40923	-2.743	0
Apis mellifera	hypopharyngeal gland-thoracic ganglion	alpha9	GB53427	0.5109	0.1891
Apis mellifera	hypopharyngeal gland-thoracic ganglion	beta1	GB53055	-8.1622	0
Apis mellifera	hypopharyngeal gland-thoracic ganglion	beta2	GB53428	-2.0237	0
Apis mellifera	malpighian tubule-brain	alpha1	GB42850	-8.6983	0
Apis mellifera	malpighian tubule-brain	alpha2	GB42644	-9.9666	0
Apis mellifera	malpighian tubule-brain	alpha3	GB47845	-1.5779	0
Apis mellifera	malpighian tubule-brain	alpha4	GB43275	-11.4752	0
Apis mellifera	malpighian tubule-brain	alpha5	GB43064	-7.198	0
Apis mellifera	malpighian tubule-brain	alpha6	GB43416	-9.8931	0
Apis mellifera	malpighian tubule-brain	alpha7	GB53053	-5.146	0
Apis mellifera	malpighian tubule-brain	alpha8	GB40923	-1.9448	0
Apis mellifera	malpighian tubule-brain	alpha9	GB53427	-0.2519	0.5229
Apis mellifera	malpighian tubule-brain	beta1	GB53055	-13.6796	0
Apis mellifera	malpighian tubule-brain	beta2	GB53428	-2.0978	0
Apis mellifera	malpighian tubule-mandibular gland	alpha1	GB42850	-2.3526	0
Apis mellifera	malpighian tubule-mandibular gland	alpha2	GB42644	-0.6443	0.3537
Apis mellifera	malpighian tubule-mandibular gland	alpha3	GB47845	3.2906	0
Apis mellifera	malpighian tubule-mandibular gland	alpha4	GB43275	-2.7771	0.0103
Apis mellifera	malpighian tubule-mandibular gland	alpha5	GB43064	-0.7908	0.2059
Apis mellifera	malpighian tubule-mandibular gland	alpha6	GB43416	-4.2013	0
Apis mellifera	malpighian tubule-mandibular gland	alpha7	GB53053	-4.2293	0
Apis mellifera	malpighian tubule-mandibular gland	alpha8	GB40923	1.1008	0
Apis mellifera	malpighian tubule-mandibular gland	alpha9	GB53427	1.9622	0
Apis mellifera	malpighian tubule-mandibular gland	beta1	GB53055	-1.3688	0.3146
Apis mellifera	malpighian tubule-mandibular gland	beta2	GB53428	2.1187	0
Apis mellifera	malpighian tubule-muscle	alpha1	GB42850	-1.8142	0.0009
Apis mellifera	malpighian tubule-muscle	alpha2	GB42644	-1.1091	0.1249
Apis mellifera	malpighian tubule-muscle	alpha3	GB47845	0.3879	0.3407
Apis mellifera	malpighian tubule-muscle	alpha4	GB43275	-3.4716	0.0016
Apis mellifera	malpighian tubule-muscle	alpha5	GB43064	0.4831	0.5527
Apis mellifera	malpighian tubule-muscle	alpha6	GB43416	-1.1895	0.3069
Apis mellifera	malpighian tubule-muscle	alpha7	GB53053	-0.1436	0.699
Apis mellifera	malpighian tubule-muscle	alpha8	GB40923	2.5953	0
Apis mellifera	malpighian tubule-muscle	alpha9	GB53427	2.1964	0
Apis mellifera	malpighian tubule-muscle	beta1	GB53055	-4.8461	0
Apis mellifera	malpighian tubule-muscle	beta2	GB53428	3.0034	0
Apis mellifera	malpighian tubule-nasonov gland	alpha1	GB42850	-3.5425	0
Apis mellifera	malpighian tubule-nasonov gland	alpha2	GB42644	-1.129	0.1067
Apis mellifera	malpighian tubule-nasonov gland	alpha3	GB47845	2.8324	0
Apis mellifera	malpighian tubule-nasonov gland	alpha4	GB43275	-0.9385	0.5437
Apis mellifera	malpighian tubule-nasonov gland	alpha5	GB43064	-0.7829	0.2513
Apis mellifera	malpighian tubule-nasonov gland	alpha6	GB43416	-2.2881	0.0244
Apis mellifera	malpighian tubule-nasonov gland	alpha7	GB53053	0.2871	0.4127
Apis mellifera	malpighian tubule-nasonov gland	alpha8	GB40923	1.7124	0
Apis mellifera	malpighian tubule-nasonov gland	alpha9	GB53427	-5.2382	0
Apis mellifera	malpighian tubule-nasonov gland	beta1	GB53055	-1.5181	0.305
Apis mellifera	malpighian tubule-nasonov gland	beta2	GB53428	-5.0503	0
Apis mellifera	malpighian tubule-thoracic ganglion	alpha1	GB42850	-7.0302	0
Apis mellifera	malpighian tubule-thoracic ganglion	alpha2	GB42644	-10.4251	0
Apis mellifera	malpighian tubule-thoracic ganglion	alpha3	GB47845	-1.2567	0.0002
Apis mellifera	malpighian tubule-thoracic ganglion	alpha4	GB43275	-10.55	0
Apis mellifera	malpighian tubule-thoracic ganglion	alpha5	GB43064	-4.8074	0
Apis mellifera	malpighian tubule-thoracic ganglion	alpha6	GB43416	-6.9926	0
Apis mellifera	malpighian tubule-thoracic ganglion	alpha7	GB53053	-2.6289	0
Apis mellifera	malpighian tubule-thoracic ganglion	alpha8	GB40923	-2.0398	0
Apis mellifera	malpighian tubule-thoracic ganglion	alpha9	GB53427	-2.0046	0
Apis mellifera	malpighian tubule-thoracic ganglion	beta1	GB53055	-12.8038	0
Apis mellifera	malpighian tubule-thoracic ganglion	beta2	GB53428	-2.1011	0
Apis mellifera	mandibular gland-brain	alpha1	GB42850	-6.3457	0
Apis mellifera	mandibular gland-brain	alpha2	GB42644	-9.3223	0
Apis mellifera	mandibular gland-brain	alpha3	GB47845	-4.8685	0
Apis mellifera	mandibular gland-brain	alpha4	GB43275	-8.6981	0
Apis mellifera	mandibular gland-brain	alpha5	GB43064	-6.4073	0
Apis mellifera	mandibular gland-brain	alpha6	GB43416	-5.6918	0
Apis mellifera	mandibular gland-brain	alpha7	GB53053	-0.9167	0.0007
Apis mellifera	mandibular gland-brain	alpha8	GB40923	-3.0456	0
Apis mellifera	mandibular gland-brain	alpha9	GB53427	-2.2141	0
Apis mellifera	mandibular gland-brain	beta1	GB53055	-12.3108	0
Apis mellifera	mandibular gland-brain	beta2	GB53428	-4.2166	0
Apis mellifera	mandibular gland-muscle	alpha1	GB42850	0.5384	0.3021
Apis mellifera	mandibular gland-muscle	alpha2	GB42644	-0.4648	0.5464
Apis mellifera	mandibular gland-muscle	alpha3	GB47845	-2.9027	0
Apis mellifera	mandibular gland-muscle	alpha4	GB43275	-0.6945	0.4574
Apis mellifera	mandibular gland-muscle	alpha5	GB43064	1.2738	0.0928
Apis mellifera	mandibular gland-muscle	alpha6	GB43416	3.0119	0.0031
Apis mellifera	mandibular gland-muscle	alpha7	GB53053	4.0857	0
Apis mellifera	mandibular gland-muscle	alpha8	GB40923	1.4945	0
Apis mellifera	mandibular gland-muscle	alpha9	GB53427	0.2342	0.6675
Apis mellifera	mandibular gland-muscle	beta1	GB53055	-3.4772	0.0002
Apis mellifera	mandibular gland-muscle	beta2	GB53428	0.8846	0.168
Apis mellifera	mandibular gland-nasonov gland	alpha1	GB42850	-1.1899	0.0046
Apis mellifera	mandibular gland-nasonov gland	alpha2	GB42644	-0.4847	0.5478
Apis mellifera	mandibular gland-nasonov gland	alpha3	GB47845	-0.4582	0.291
Apis mellifera	mandibular gland-nasonov gland	alpha4	GB43275	1.8386	0.1481
Apis mellifera	mandibular gland-nasonov gland	alpha5	GB43064	0.0078	1
Apis mellifera	mandibular gland-nasonov gland	alpha6	GB43416	1.9132	0.0437
Apis mellifera	mandibular gland-nasonov gland	alpha7	GB53053	4.5164	0
Apis mellifera	mandibular gland-nasonov gland	alpha8	GB40923	0.6116	0.0001
Apis mellifera	mandibular gland-nasonov gland	alpha9	GB53427	-7.2005	0
Apis mellifera	mandibular gland-nasonov gland	beta1	GB53055	-0.1492	0.9452
Apis mellifera	mandibular gland-nasonov gland	beta2	GB53428	-7.169	0
Apis mellifera	mandibular gland-thoracic ganglion	alpha1	GB42850	-4.6776	0
Apis mellifera	mandibular gland-thoracic ganglion	alpha2	GB42644	-9.7808	0
Apis mellifera	mandibular gland-thoracic ganglion	alpha3	GB47845	-4.5473	0
Apis mellifera	mandibular gland-thoracic ganglion	alpha4	GB43275	-7.7729	0
Apis mellifera	mandibular gland-thoracic ganglion	alpha5	GB43064	-4.0167	0
Apis mellifera	mandibular gland-thoracic ganglion	alpha6	GB43416	-2.7913	0.0003
Apis mellifera	mandibular gland-thoracic ganglion	alpha7	GB53053	1.6003	0
Apis mellifera	mandibular gland-thoracic ganglion	alpha8	GB40923	-3.1406	0
Apis mellifera	mandibular gland-thoracic ganglion	alpha9	GB53427	-3.9668	0
Apis mellifera	mandibular gland-thoracic ganglion	beta1	GB53055	-11.435	0
Apis mellifera	mandibular gland-thoracic ganglion	beta2	GB53428	-4.2198	0
Apis mellifera	midgut-brain	alpha1	GB42850	-7.1525	0
Apis mellifera	midgut-brain	alpha2	GB42644	-12.8629	0
Apis mellifera	midgut-brain	alpha3	GB47845	-6.3203	0
Apis mellifera	midgut-brain	alpha4	GB43275	-9.1998	0
Apis mellifera	midgut-brain	alpha5	GB43064	-5.5163	0
Apis mellifera	midgut-brain	alpha6	GB43416	-10.4945	0
Apis mellifera	midgut-brain	alpha7	GB53053	-5.3443	0
Apis mellifera	midgut-brain	alpha8	GB40923	-4.595	0
Apis mellifera	midgut-brain	alpha9	GB53427	-2.3144	0
Apis mellifera	midgut-brain	beta1	GB53055	-12.5233	0
Apis mellifera	midgut-brain	beta2	GB53428	-4.8395	0
Apis mellifera	midgut-hypopharyngeal gland	alpha1	GB42850	-0.4352	0.4782
Apis mellifera	midgut-hypopharyngeal gland	alpha2	GB42644	-5.4793	0
Apis mellifera	midgut-hypopharyngeal gland	alpha3	GB47845	-2.2673	0
Apis mellifera	midgut-hypopharyngeal gland	alpha4	GB43275	-7.3997	0
Apis mellifera	midgut-hypopharyngeal gland	alpha5	GB43064	0.9822	0.148
Apis mellifera	midgut-hypopharyngeal gland	alpha6	GB43416	-7.8419	0
Apis mellifera	midgut-hypopharyngeal gland	alpha7	GB53053	0.3168	0.3809
Apis mellifera	midgut-hypopharyngeal gland	alpha8	GB40923	-1.947	0
Apis mellifera	midgut-hypopharyngeal gland	alpha9	GB53427	-4.578	0
Apis mellifera	midgut-hypopharyngeal gland	beta1	GB53055	-3.4854	0.0013
Apis mellifera	midgut-hypopharyngeal gland	beta2	GB53428	-2.8191	0
Apis mellifera	midgut-malpighian tubule	alpha1	GB42850	1.5459	0.0072
Apis mellifera	midgut-malpighian tubule	alpha2	GB42644	-2.8963	0.0123
Apis mellifera	midgut-malpighian tubule	alpha3	GB47845	-4.7424	0
Apis mellifera	midgut-malpighian tubule	alpha4	GB43275	2.2754	0.1007
Apis mellifera	midgut-malpighian tubule	alpha5	GB43064	1.6817	0.0071
Apis mellifera	midgut-malpighian tubule	alpha6	GB43416	-0.6014	0.7018
Apis mellifera	midgut-malpighian tubule	alpha7	GB53053	-0.1983	0.5861
Apis mellifera	midgut-malpighian tubule	alpha8	GB40923	-2.6502	0
Apis mellifera	midgut-malpighian tubule	alpha9	GB53427	-2.0625	0
Apis mellifera	midgut-malpighian tubule	beta1	GB53055	1.1562	0.4412
Apis mellifera	midgut-malpighian tubule	beta2	GB53428	-2.7417	0
Apis mellifera	midgut-mandibular gland	alpha1	GB42850	-0.8067	0.1273
Apis mellifera	midgut-mandibular gland	alpha2	GB42644	-3.5406	0.0017
Apis mellifera	midgut-mandibular gland	alpha3	GB47845	-1.4518	0.0003
Apis mellifera	midgut-mandibular gland	alpha4	GB43275	-0.5018	0.7017
Apis mellifera	midgut-mandibular gland	alpha5	GB43064	0.891	0.1647
Apis mellifera	midgut-mandibular gland	alpha6	GB43416	-4.8027	0.0001
Apis mellifera	midgut-mandibular gland	alpha7	GB53053	-4.4276	0
Apis mellifera	midgut-mandibular gland	alpha8	GB40923	-1.5494	0
Apis mellifera	midgut-mandibular gland	alpha9	GB53427	-0.1003	0.8641
Apis mellifera	midgut-mandibular gland	beta1	GB53055	-0.2126	0.9012
Apis mellifera	midgut-mandibular gland	beta2	GB53428	-0.623	0.3401
Apis mellifera	midgut-muscle	alpha1	GB42850	-0.2683	0.6835
Apis mellifera	midgut-muscle	alpha2	GB42644	-4.0054	0.0005
Apis mellifera	midgut-muscle	alpha3	GB47845	-4.3545	0
Apis mellifera	midgut-muscle	alpha4	GB43275	-1.1962	0.3322
Apis mellifera	midgut-muscle	alpha5	GB43064	2.1648	0.0044
Apis mellifera	midgut-muscle	alpha6	GB43416	-1.7908	0.2222
Apis mellifera	midgut-muscle	alpha7	GB53053	-0.3419	0.3623
Apis mellifera	midgut-muscle	alpha8	GB40923	-0.0549	0.8521
Apis mellifera	midgut-muscle	alpha9	GB53427	0.1339	0.8322
Apis mellifera	midgut-muscle	beta1	GB53055	-3.6898	0.0005
Apis mellifera	midgut-muscle	beta2	GB53428	0.2617	0.7523
Apis mellifera	midgut-nasonov gland	alpha1	GB42850	-1.9967	0.0001
Apis mellifera	midgut-nasonov gland	alpha2	GB42644	-4.0253	0.0004
Apis mellifera	midgut-nasonov gland	alpha3	GB47845	-1.91	0
Apis mellifera	midgut-nasonov gland	alpha4	GB43275	1.3368	0.3773
Apis mellifera	midgut-nasonov gland	alpha5	GB43064	0.8988	0.1914
Apis mellifera	midgut-nasonov gland	alpha6	GB43416	-2.8895	0.0314
Apis mellifera	midgut-nasonov gland	alpha7	GB53053	0.0888	0.8354
Apis mellifera	midgut-nasonov gland	alpha8	GB40923	-0.9378	0
Apis mellifera	midgut-nasonov gland	alpha9	GB53427	-7.3007	0
Apis mellifera	midgut-nasonov gland	beta1	GB53055	-0.3618	0.8385
Apis mellifera	midgut-nasonov gland	beta2	GB53428	-7.7919	0
Apis mellifera	midgut-thoracic ganglion	alpha1	GB42850	-5.4843	0
Apis mellifera	midgut-thoracic ganglion	alpha2	GB42644	-13.3215	0
Apis mellifera	midgut-thoracic ganglion	alpha3	GB47845	-5.9991	0
Apis mellifera	midgut-thoracic ganglion	alpha4	GB43275	-8.2747	0
Apis mellifera	midgut-thoracic ganglion	alpha5	GB43064	-3.1257	0
Apis mellifera	midgut-thoracic ganglion	alpha6	GB43416	-7.594	0
Apis mellifera	midgut-thoracic ganglion	alpha7	GB53053	-2.8272	0
Apis mellifera	midgut-thoracic ganglion	alpha8	GB40923	-4.69	0
Apis mellifera	midgut-thoracic ganglion	alpha9	GB53427	-4.0671	0
Apis mellifera	midgut-thoracic ganglion	beta1	GB53055	-11.6476	0
Apis mellifera	midgut-thoracic ganglion	beta2	GB53428	-4.8428	0
Apis mellifera	muscle-brain	alpha1	GB42850	-6.8841	0
Apis mellifera	muscle-brain	alpha2	GB42644	-8.8574	0
Apis mellifera	muscle-brain	alpha3	GB47845	-1.9658	0
Apis mellifera	muscle-brain	alpha4	GB43275	-8.0036	0
Apis mellifera	muscle-brain	alpha5	GB43064	-7.6811	0
Apis mellifera	muscle-brain	alpha6	GB43416	-8.7037	0
Apis mellifera	muscle-brain	alpha7	GB53053	-5.0024	0
Apis mellifera	muscle-brain	alpha8	GB40923	-4.5401	0
Apis mellifera	muscle-brain	alpha9	GB53427	-2.4483	0
Apis mellifera	muscle-brain	beta1	GB53055	-8.8335	0
Apis mellifera	muscle-brain	beta2	GB53428	-5.1012	0
Apis mellifera	muscle-nasonov gland	alpha1	GB42850	-1.7283	0.0004
Apis mellifera	muscle-nasonov gland	alpha2	GB42644	-0.0199	0.9901
Apis mellifera	muscle-nasonov gland	alpha3	GB47845	2.4445	0
Apis mellifera	muscle-nasonov gland	alpha4	GB43275	2.5331	0.0336
Apis mellifera	muscle-nasonov gland	alpha5	GB43064	-1.266	0.1085
Apis mellifera	muscle-nasonov gland	alpha6	GB43416	-1.0986	0.3417
Apis mellifera	muscle-nasonov gland	alpha7	GB53053	0.4307	0.235
Apis mellifera	muscle-nasonov gland	alpha8	GB40923	-0.8829	0
Apis mellifera	muscle-nasonov gland	alpha9	GB53427	-7.4346	0
Apis mellifera	muscle-nasonov gland	beta1	GB53055	3.328	0.0017
Apis mellifera	muscle-nasonov gland	beta2	GB53428	-8.0536	0
Apis mellifera	muscle-thoracic ganglion	alpha1	GB42850	-5.216	0
Apis mellifera	muscle-thoracic ganglion	alpha2	GB42644	-9.316	0
Apis mellifera	muscle-thoracic ganglion	alpha3	GB47845	-1.6446	0
Apis mellifera	muscle-thoracic ganglion	alpha4	GB43275	-7.0784	0
Apis mellifera	muscle-thoracic ganglion	alpha5	GB43064	-5.2905	0
Apis mellifera	muscle-thoracic ganglion	alpha6	GB43416	-5.8032	0
Apis mellifera	muscle-thoracic ganglion	alpha7	GB53053	-2.4853	0
Apis mellifera	muscle-thoracic ganglion	alpha8	GB40923	-4.6351	0
Apis mellifera	muscle-thoracic ganglion	alpha9	GB53427	-4.201	0
Apis mellifera	muscle-thoracic ganglion	beta1	GB53055	-7.9578	0
Apis mellifera	muscle-thoracic ganglion	beta2	GB53428	-5.1045	0
Apis mellifera	nasonov gland-brain	alpha1	GB42850	-5.1558	0
Apis mellifera	nasonov gland-brain	alpha2	GB42644	-8.8375	0
Apis mellifera	nasonov gland-brain	alpha3	GB47845	-4.4103	0
Apis mellifera	nasonov gland-brain	alpha4	GB43275	-10.5366	0
Apis mellifera	nasonov gland-brain	alpha5	GB43064	-6.4151	0
Apis mellifera	nasonov gland-brain	alpha6	GB43416	-7.605	0
Apis mellifera	nasonov gland-brain	alpha7	GB53053	-5.4331	0
Apis mellifera	nasonov gland-brain	alpha8	GB40923	-3.6573	0
Apis mellifera	nasonov gland-brain	alpha9	GB53427	4.9863	0
Apis mellifera	nasonov gland-brain	beta1	GB53055	-12.1615	0
Apis mellifera	nasonov gland-brain	beta2	GB53428	2.9524	0
Apis mellifera	nasonov gland-thoracic ganglion	alpha1	GB42850	-3.4876	0
Apis mellifera	nasonov gland-thoracic ganglion	alpha2	GB42644	-9.2961	0
Apis mellifera	nasonov gland-thoracic ganglion	alpha3	GB47845	-4.0891	0
Apis mellifera	nasonov gland-thoracic ganglion	alpha4	GB43275	-9.6115	0
Apis mellifera	nasonov gland-thoracic ganglion	alpha5	GB43064	-4.0245	0
Apis mellifera	nasonov gland-thoracic ganglion	alpha6	GB43416	-4.7045	0
Apis mellifera	nasonov gland-thoracic ganglion	alpha7	GB53053	-2.9161	0
Apis mellifera	nasonov gland-thoracic ganglion	alpha8	GB40923	-3.7522	0
Apis mellifera	nasonov gland-thoracic ganglion	alpha9	GB53427	3.2337	0
Apis mellifera	nasonov gland-thoracic ganglion	beta1	GB53055	-11.2858	0
Apis mellifera	nasonov gland-thoracic ganglion	beta2	GB53428	2.9492	0
Apis mellifera	thoracic ganglion-brain	alpha1	GB42850	-1.6682	0
Apis mellifera	thoracic ganglion-brain	alpha2	GB42644	0.4586	0.3746
Apis mellifera	thoracic ganglion-brain	alpha3	GB47845	-0.3212	0.3969
Apis mellifera	thoracic ganglion-brain	alpha4	GB43275	-0.9251	0
Apis mellifera	thoracic ganglion-brain	alpha5	GB43064	-2.3906	0
Apis mellifera	thoracic ganglion-brain	alpha6	GB43416	-2.9005	0.0002
Apis mellifera	thoracic ganglion-brain	alpha7	GB53053	-2.517	0
Apis mellifera	thoracic ganglion-brain	alpha8	GB40923	0.095	0.4713
Apis mellifera	thoracic ganglion-brain	alpha9	GB53427	1.7527	0
Apis mellifera	thoracic ganglion-brain	beta1	GB53055	-0.8757	0.0001
Apis mellifera	thoracic ganglion-brain	beta2	GB53428	0.0033	0.9954
Apis mellifera	queen-worker	alpha1	GB42850	-0.7444	0.0001
Apis mellifera	queen-worker	alpha2	GB42644	1.1887	0
Apis mellifera	queen-worker	alpha3	GB47845	-0.5315	0.0112
Apis mellifera	queen-worker	alpha4	GB43275	-0.588	0.0021
Apis mellifera	queen-worker	alpha5	GB43064	2.5659	0
Apis mellifera	queen-worker	alpha6	GB43416	-0.9364	0.0007
Apis mellifera	queen-worker	alpha7	GB53053	-0.8177	0.001
Apis mellifera	queen-worker	alpha8	GB40923	0.4976	0.0101
Apis mellifera	queen-worker	alpha9	GB53427	1.9747	0
Apis mellifera	queen-worker	beta1	GB53055	-0.6735	0.0028
Apis mellifera	queen-worker	beta2	GB53428	0.298	0.3509
Apis mellifera	queen_adult_vs_queen_larva	alpha8	GB40923	1.98	0.039
Apis mellifera	queen_adult_vs_queen_larva	alpha5	GB43064	-0.2921	0.8017
Apis mellifera	queen_adult_vs_queen_larva	alpha4	GB43275	3.9372	0.1153
Apis mellifera	queen_adult_vs_queen_larva	s	GB43416	3.3899	0.1484
Apis mellifera	queen_adult_vs_queen_larva	alpha3	GB47845	-0.0651	0.9427
Apis mellifera	queen_adult_vs_queen_larva	alpha7	GB53053	2.2008	0.0039
Apis mellifera	queen_adult_vs_queen_larva	alpha9	GB53427	-1.4623	0.1837
Apis mellifera	queen_adult_vs_queen_larva	beta2	GB53428	-0.2765	0.8251
Apis mellifera	queen_adult_vs_queen_pupa	alpha8	GB40923	1.7446	0.2602
Apis mellifera	queen_adult_vs_queen_pupa	alpha5	GB43064	-1.1943	0.4656
Apis mellifera	queen_adult_vs_queen_pupa	alpha4	GB43275	1.2904	0.7927
Apis mellifera	queen_adult_vs_queen_pupa	alpha6	GB43416	5.3533	NA
Apis mellifera	queen_adult_vs_queen_pupa	alpha3	GB47845	-1.3798	0.2199
Apis mellifera	queen_adult_vs_queen_pupa	alpha7	GB53053	0.4587	0.7756
Apis mellifera	queen_adult_vs_queen_pupa	alpha9	GB53427	-1.2312	0.5123
Apis mellifera	queen_adult_vs_queen_pupa	beta2	GB53428	-1.8374	0.2497
Apis mellifera	queen_adult_vs_worker_adult	alpha8	GB40923	-1.81	0.2737
Apis mellifera	queen_adult_vs_worker_adult	alpha5	GB43064	0.8869	0.6937
Apis mellifera	queen_adult_vs_worker_adult	alpha4	GB43275	-0.5164	NA
Apis mellifera	queen_adult_vs_worker_adult	alpha6	GB43416	-0.3049	NA
Apis mellifera	queen_adult_vs_worker_adult	alpha3	GB47845	-0.3824	0.8492
Apis mellifera	queen_adult_vs_worker_adult	alpha7	GB53053	-0.3047	0.8948
Apis mellifera	queen_adult_vs_worker_adult	alpha9	GB53427	-1.4489	0.4833
Apis mellifera	queen_adult_vs_worker_adult	beta2	GB53428	1.4938	0.4362
Apis mellifera	queen_adult_vs_worker_larva	alpha8	GB40923	1.7378	0.082
Apis mellifera	queen_adult_vs_worker_larva	alpha5	GB43064	-0.1257	0.9233
Apis mellifera	queen_adult_vs_worker_larva	alpha4	GB43275	2.7372	0.3052
Apis mellifera	queen_adult_vs_worker_larva	alpha6	GB43416	2.0864	0.4115
Apis mellifera	queen_adult_vs_worker_larva	alpha3	GB47845	0.2499	0.7856
Apis mellifera	queen_adult_vs_worker_larva	alpha7	GB53053	1.8943	0.0164
Apis mellifera	queen_adult_vs_worker_larva	alpha9	GB53427	-1.2874	0.2661
Apis mellifera	queen_adult_vs_worker_larva	beta2	GB53428	-0.6876	0.5638
Apis mellifera	queen_adult_vs_worker_pupa	alpha8	GB40923	0.3799	0.8229
Apis mellifera	queen_adult_vs_worker_pupa	alpha5	GB43064	-0.4513	0.7782
Apis mellifera	queen_adult_vs_worker_pupa	alpha4	GB43275	6.2889	0.0518
Apis mellifera	queen_adult_vs_worker_pupa	alpha6	GB43416	1.5309	0.6643
Apis mellifera	queen_adult_vs_worker_pupa	alpha3	GB47845	-0.3212	0.7963
Apis mellifera	queen_adult_vs_worker_pupa	alpha7	GB53053	0.377	0.7779
Apis mellifera	queen_adult_vs_worker_pupa	alpha9	GB53427	-1.0965	0.4751
Apis mellifera	queen_adult_vs_worker_pupa	beta2	GB53428	-0.6185	0.7051
Apis mellifera	queen_larva_vs_queen_pupa	alpha8	GB40923	-0.2354	0.8716
Apis mellifera	queen_larva_vs_queen_pupa	alpha5	GB43064	-0.9022	0.4153
Apis mellifera	queen_larva_vs_queen_pupa	alpha4	GB43275	-2.6468	0.3615
Apis mellifera	queen_larva_vs_queen_pupa	alpha6	GB43416	1.9634	0.5502
Apis mellifera	queen_larva_vs_queen_pupa	alpha3	GB47845	-1.3146	0.0861
Apis mellifera	queen_larva_vs_queen_pupa	alpha7	GB53053	-1.7421	0.0355
Apis mellifera	queen_larva_vs_queen_pupa	alpha9	GB53427	0.2311	0.8825
Apis mellifera	queen_larva_vs_queen_pupa	beta2	GB53428	-1.5609	0.1566
Apis mellifera	queen_larva_vs_worker_adult	alpha8	GB40923	-3.7901	0
Apis mellifera	queen_larva_vs_worker_adult	alpha5	GB43064	1.1791	0.1075
Apis mellifera	queen_larva_vs_worker_adult	alpha4	GB43275	-4.4537	0.0147
Apis mellifera	queen_larva_vs_worker_adult	alpha6	GB43416	-3.6948	0.031
Apis mellifera	queen_larva_vs_worker_adult	alpha3	GB47845	-0.3173	0.5998
Apis mellifera	queen_larva_vs_worker_adult	alpha7	GB53053	-2.5056	0
Apis mellifera	queen_larva_vs_worker_adult	alpha9	GB53427	0.0134	0.9912
Apis mellifera	queen_larva_vs_worker_adult	beta2	GB53428	1.7703	0.0188
Apis mellifera	queen_larva_vs_worker_larva	alpha8	GB40923	-0.2422	0.8977
Apis mellifera	queen_larva_vs_worker_larva	alpha5	GB43064	0.1665	0.9341
Apis mellifera	queen_larva_vs_worker_larva	alpha4	GB43275	-1.2	0.7679
Apis mellifera	queen_larva_vs_worker_larva	alpha6	GB43416	-1.3035	0.7137
Apis mellifera	queen_larva_vs_worker_larva	alpha3	GB47845	0.315	0.7807
Apis mellifera	queen_larva_vs_worker_larva	alpha7	GB53053	-0.3065	0.8273
Apis mellifera	queen_larva_vs_worker_larva	alpha9	GB53427	0.175	0.9372
Apis mellifera	queen_larva_vs_worker_larva	beta2	GB53428	-0.4111	0.8021
Apis mellifera	queen_larva_vs_worker_pupa	alpha8	GB40923	-1.6001	0.0664
Apis mellifera	queen_larva_vs_worker_pupa	alpha5	GB43064	-0.1591	0.8809
Apis mellifera	queen_larva_vs_worker_pupa	alpha4	GB43275	2.3517	0.3889
Apis mellifera	queen_larva_vs_worker_pupa	alpha6	GB43416	-1.859	0.4134
Apis mellifera	queen_larva_vs_worker_pupa	alpha3	GB47845	-0.2561	0.7383
Apis mellifera	queen_larva_vs_worker_pupa	alpha7	GB53053	-1.8238	0.0082
Apis mellifera	queen_larva_vs_worker_pupa	alpha9	GB53427	0.3659	0.7428
Apis mellifera	queen_larva_vs_worker_pupa	beta2	GB53428	-0.342	0.75
Apis mellifera	queen_pupa_vs_worker_adult	alpha8	GB40923	-3.5547	0.0011
Apis mellifera	queen_pupa_vs_worker_adult	alpha5	GB43064	2.0812	0.0776
Apis mellifera	queen_pupa_vs_worker_adult	alpha4	GB43275	-1.8069	0.6297
Apis mellifera	queen_pupa_vs_worker_adult	alpha6	GB43416	-5.6582	0.0704
Apis mellifera	queen_pupa_vs_worker_adult	alpha3	GB47845	0.9973	0.3132
Apis mellifera	queen_pupa_vs_worker_adult	alpha7	GB53053	-0.7634	0.5153
Apis mellifera	queen_pupa_vs_worker_adult	alpha9	GB53427	-0.2177	0.9147
Apis mellifera	queen_pupa_vs_worker_adult	beta2	GB53428	3.3312	0.0039
Apis mellifera	queen_pupa_vs_worker_larva	alpha8	GB40923	-0.0068	0.9975
Apis mellifera	queen_pupa_vs_worker_larva	alpha5	GB43064	1.0686	0.3473
Apis mellifera	queen_pupa_vs_worker_larva	alpha4	GB43275	1.4468	0.6658
Apis mellifera	queen_pupa_vs_worker_larva	alpha6	GB43416	-3.2668	NA
Apis mellifera	queen_pupa_vs_worker_larva	alpha3	GB47845	1.6297	0.0336
Apis mellifera	queen_pupa_vs_worker_larva	alpha7	GB53053	1.4356	0.1073
Apis mellifera	queen_pupa_vs_worker_larva	alpha9	GB53427	-0.0561	0.9767
Apis mellifera	queen_pupa_vs_worker_larva	beta2	GB53428	1.1498	0.3473
Apis mellifera	queen_pupa_vs_worker_pupa	alpha8	GB40923	-1.3648	0.5043
Apis mellifera	queen_pupa_vs_worker_pupa	alpha5	GB43064	0.743	0.7499
Apis mellifera	queen_pupa_vs_worker_pupa	alpha4	GB43275	4.9985	NA
Apis mellifera	queen_pupa_vs_worker_pupa	alpha6	GB43416	-3.8223	NA
Apis mellifera	queen_pupa_vs_worker_pupa	alpha3	GB47845	1.0586	0.4747
Apis mellifera	queen_pupa_vs_worker_pupa	alpha7	GB53053	-0.0817	0.9809
Apis mellifera	queen_pupa_vs_worker_pupa	alpha9	GB53427	0.1347	0.9737
Apis mellifera	queen_pupa_vs_worker_pupa	beta2	GB53428	1.2189	0.581
Apis mellifera	worker_adult_vs_worker_larva	alpha8	GB40923	3.5479	0
Apis mellifera	worker_adult_vs_worker_larva	alpha5	GB43064	-1.0126	0.1832
Apis mellifera	worker_adult_vs_worker_larva	alpha4	GB43275	3.2537	0.0806
Apis mellifera	worker_adult_vs_worker_larva	alpha6	GB43416	2.3913	0.1747
Apis mellifera	worker_adult_vs_worker_larva	alpha3	GB47845	0.6323	0.2726
Apis mellifera	worker_adult_vs_worker_larva	alpha7	GB53053	2.199	0.0001
Apis mellifera	worker_adult_vs_worker_larva	alpha9	GB53427	0.1616	0.8696
Apis mellifera	worker_adult_vs_worker_larva	beta2	GB53428	-2.1814	0.0036
Apis mellifera	worker_adult_vs_worker_pupa	alpha8	GB40923	2.1899	0.0308
Apis mellifera	worker_adult_vs_worker_pupa	alpha5	GB43064	-1.3382	0.2203
Apis mellifera	worker_adult_vs_worker_pupa	alpha4	GB43275	6.8053	0.0125
Apis mellifera	worker_adult_vs_worker_pupa	alpha6	GB43416	1.8358	0.5109
Apis mellifera	worker_adult_vs_worker_pupa	alpha3	GB47845	0.0612	0.9591
Apis mellifera	worker_adult_vs_worker_pupa	alpha7	GB53053	0.6818	0.4866
Apis mellifera	worker_adult_vs_worker_pupa	alpha9	GB53427	0.3524	0.8144
Apis mellifera	worker_adult_vs_worker_pupa	beta2	GB53428	-2.1123	0.0507
Apis mellifera	worker_larva_vs_worker_pupa	alpha8	GB40923	-1.3579	0.1378
Apis mellifera	worker_larva_vs_worker_pupa	alpha5	GB43064	-0.3256	0.7541
Apis mellifera	worker_larva_vs_worker_pupa	alpha4	GB43275	3.5517	0.176
Apis mellifera	worker_larva_vs_worker_pupa	alpha6	GB43416	-0.5555	0.8323
Apis mellifera	worker_larva_vs_worker_pupa	alpha3	GB47845	-0.5711	0.4306
Apis mellifera	worker_larva_vs_worker_pupa	alpha7	GB53053	-1.5173	0.0353
Apis mellifera	worker_larva_vs_worker_pupa	alpha9	GB53427	0.1909	0.8763
Apis mellifera	worker_larva_vs_worker_pupa	beta2	GB53428	0.0691	0.9572
