# Supplementary material for: Expression of subunits of an insecticide target receptor varies across tissues, life stages, castes, and species of social bees
Source: Mol Ecol. 2023 Jan 17;32(5):1034–44. doi: 10.1111/mec.16811 (PMC10947401; doi:10.1111/mec.16811)
Supplement: Supplementary file 3 — Table S3. DESeq2 Wald test results for Bombus terrestris. The column "log2FoldChange" is the effect size estimate. This value describes how much the gene’s expression changed between groups. This value is reported on a logarithmic scale to base 2 (a log2 fold change of 1 means a two‐fold increase in gene expression). The first term in the "Comparison" column is the group in the numerator. The column "AdjustedPvalue" is the p value adjusted for multiple testing using the procedure of Benjamini and Hochberg (1995). [file MEC-32-1034-s005.xlsx]

## Sheet: TableS3
# Table S3
Species	Comparison	Subunit	EnsemblGeneID	Log2FoldChange	AdjustedPvalue
Bombus terrestris	queen adult-worker adult	alpha1	LOC100647624	-0.135	0.8259
Bombus terrestris	queen adult-worker adult	alpha2	LOC100647301	-1.0977	0.0221
Bombus terrestris	queen adult-worker adult	alpha3	LOC100647350	-0.0294	0.9312
Bombus terrestris	queen adult-worker adult	alpha4e5	LOC100648987	-0.8529	0.0053
Bombus terrestris	queen adult-worker adult	alpha5	LOC100649515	-1.1443	0.0494
Bombus terrestris	queen adult-worker adult	alpha6	LOC100643274	-1.4652	0.2239
Bombus terrestris	queen adult-worker adult	alpha7	LOC100649796	-0.5197	0.4075
Bombus terrestris	queen adult-worker adult	alpha8	LOC100643282	-0.0022	0.9947
Bombus terrestris	queen adult-worker adult	beta1	LOC100649612	-1.222	0.0129
Bombus terrestris	queen adult-worker adult	beta2	LOC100646787	0.2294	0.6055
Bombus terrestris	queen adult-worker larva	alpha1	LOC100647624	1.3559	0.0109
Bombus terrestris	queen adult-worker larva	alpha2	LOC100647301	-0.6157	0.1916
Bombus terrestris	queen adult-worker larva	alpha3	LOC100647350	0.5328	0.0519
Bombus terrestris	queen adult-worker larva	alpha4e5	LOC100648987	0.3809	0.2393
Bombus terrestris	queen adult-worker larva	alpha5	LOC100649515	-0.4809	0.4153
Bombus terrestris	queen adult-worker larva	alpha6	LOC100643274	-1.4915	0.1889
Bombus terrestris	queen adult-worker larva	alpha7	LOC100649796	0.4013	0.5364
Bombus terrestris	queen adult-worker larva	alpha8	LOC100643282	0.1536	0.5313
Bombus terrestris	queen adult-worker larva	beta1	LOC100649612	-0.863	0.0669
Bombus terrestris	queen adult-worker larva	beta2	LOC100646787	1.0671	0.0048
Bombus terrestris	queen adult-worker pupa	alpha1	LOC100647624	0.4733	0.376
Bombus terrestris	queen adult-worker pupa	alpha2	LOC100647301	-1.6752	0.0001
Bombus terrestris	queen adult-worker pupa	alpha3	LOC100647350	-0.3335	0.2069
Bombus terrestris	queen adult-worker pupa	alpha4e5	LOC100648987	0.1596	0.6165
Bombus terrestris	queen adult-worker pupa	alpha5	LOC100649515	0.1786	0.7676
Bombus terrestris	queen adult-worker pupa	alpha6	LOC100643274	-2.5399	0.0124
Bombus terrestris	queen adult-worker pupa	alpha7	LOC100649796	0.6876	0.2488
Bombus terrestris	queen adult-worker pupa	alpha8	LOC100643282	-0.1203	0.5964
Bombus terrestris	queen adult-worker pupa	beta1	LOC100649612	-1.2499	0.0056
Bombus terrestris	queen adult-worker pupa	beta2	LOC100646787	1.099	0.0032
Bombus terrestris	queen-worker	alpha1	LOC100647624	0.2254	0.5854
Bombus terrestris	queen-worker	alpha2	LOC100647301	-1.1429	0
Bombus terrestris	queen-worker	alpha3	LOC100647350	0.6147	0.0023
Bombus terrestris	queen-worker	alpha4e5	LOC100648987	0.0097	0.9745
Bombus terrestris	queen-worker	alpha5	LOC100649515	-1.0097	0
Bombus terrestris	queen-worker	alpha6	LOC100643274	1.4502	0.003
Bombus terrestris	queen-worker	alpha7	LOC100649796	2.3911	0
Bombus terrestris	queen-worker	alpha8	LOC100643282	-1.0248	0
Bombus terrestris	queen-worker	beta1	LOC100649612	-0.2864	0.5174
Bombus terrestris	queen-worker	beta2	LOC100646787	-0.4274	0.2382
Bombus terrestris	worker adult-worker larva	alpha1	LOC100647624	1.491	0.0012
Bombus terrestris	worker adult-worker larva	alpha2	LOC100647301	0.482	0.2285
Bombus terrestris	worker adult-worker larva	alpha3	LOC100647350	0.5622	0.0173
Bombus terrestris	worker adult-worker larva	alpha4e5	LOC100648987	1.2338	0
Bombus terrestris	worker adult-worker larva	alpha5	LOC100649515	0.6634	0.1668
Bombus terrestris	worker adult-worker larva	alpha6	LOC100643274	-0.0264	0.9797
Bombus terrestris	worker adult-worker larva	alpha7	LOC100649796	0.921	0.0751
Bombus terrestris	worker adult-worker larva	alpha8	LOC100643282	0.1559	0.4584
Bombus terrestris	worker adult-worker larva	beta1	LOC100649612	0.3591	0.3948
Bombus terrestris	worker adult-worker larva	beta2	LOC100646787	0.8377	0.0106
Bombus terrestris	worker adult-worker pupa	alpha1	LOC100647624	0.6083	0.1804
Bombus terrestris	worker adult-worker pupa	alpha2	LOC100647301	-0.5776	0.1239
Bombus terrestris	worker adult-worker pupa	alpha3	LOC100647350	-0.3042	0.1833
Bombus terrestris	worker adult-worker pupa	alpha4e5	LOC100648987	1.0125	0
Bombus terrestris	worker adult-worker pupa	alpha5	LOC100649515	1.3229	0.0037
Bombus terrestris	worker adult-worker pupa	alpha6	LOC100643274	-1.0748	0.1799
Bombus terrestris	worker adult-worker pupa	alpha7	LOC100649796	1.2074	0.0144
Bombus terrestris	worker adult-worker pupa	alpha8	LOC100643282	-0.118	0.5512
Bombus terrestris	worker adult-worker pupa	beta1	LOC100649612	-0.0279	0.9552
Bombus terrestris	worker adult-worker pupa	beta2	LOC100646787	0.8697	0.0074
Bombus terrestris	worker larva-worker pupa	alpha1	LOC100647624	-0.8826	0.1333
Bombus terrestris	worker larva-worker pupa	alpha2	LOC100647301	-1.0596	0.0202
Bombus terrestris	worker larva-worker pupa	alpha3	LOC100647350	-0.8664	0.0014
Bombus terrestris	worker larva-worker pupa	alpha4e5	LOC100648987	-0.2213	0.5548
Bombus terrestris	worker larva-worker pupa	alpha5	LOC100649515	0.6595	0.2908
Bombus terrestris	worker larva-worker pupa	alpha6	LOC100643274	-1.0484	0.3304
Bombus terrestris	worker larva-worker pupa	alpha7	LOC100649796	0.2864	0.7095
Bombus terrestris	worker larva-worker pupa	alpha8	LOC100643282	-0.2739	0.272
Bombus terrestris	worker larva-worker pupa	beta1	LOC100649612	-0.3869	0.4801
Bombus terrestris	worker larva-worker pupa	beta2	LOC100646787	0.032	0.954
