# Supplementary material for: Expression of subunits of an insecticide target receptor varies across tissues, life stages, castes, and species of social bees
Source: Mol Ecol. 2023 Jan 17;32(5):1034–44. doi: 10.1111/mec.16811 (PMC10947401; doi:10.1111/mec.16811)
Supplement: Supplementary file 4 — Table S4. Apis mellifera transcript abundances summarized to the gene‐level. [file MEC-32-1034-s003.csv]

EnsemblGeneID	SRR935175_brain_n1	SRR935176_brain_n2	SRR935177_brain_n3	SRR935178_brain_f1	SRR935179_brain_f2	SRR935180_brain_f3	SRR1239303_antenna_f2	SRR1239304_antenna_f3	SRR1239305_antenna_n1	SRR1239306_antenna_n2	SRR1239308_midgut_f1	SRR1239309_midgut_f2	SRR1239310_midgut_f3	SRR1239312_midgut_n2	SRR1239313_midgut_n3	SRR1254946_hypopharyngeal_gland_f1	SRR1254947_hypopharyngeal_gland_f2	SRR1254948_hypopharyngeal_gland_f3	SRR1254950_hypopharyngeal_gland_n1	SRR1254951_hypopharyngeal_gland_n2	SRR1254952_hypopharyngeal_gland_n3	SRR1254954_malpighian_tubule_f1	SRR1254956_malpighian_tubule_f2	SRR1254957_malpighian_tubule_f3	SRR1254958_malpighian_tubule_n1	SRR1254959_malpighian_tubule_n2	SRR1254960_malpighian_tubule_n3	SRR1255009_mandibular_gland_f1	SRR1255010_mandibular_gland_f2	SRR1255011_mandibular_gland_f3	SRR1255012_mandibular_gland_n1	SRR1255013_mandibular_gland_n2	SRR1255014_mandibular_gland_n3	SRR1255064_muscle_f1	SRR1255065_muscle_f2	SRR1255066_muscle_f3	SRR1255149_muscle_n2	SRR1255151_nasonov_gland_f1	SRR1255154_nasonov_gland_n1	SRR1255153_nasonov_gland_f3	SRR1255260_nasonov_gland_n2	SRR1255326_nasonov_gland_n3	SRR1255541_thoracic_ganglion_f1	SRR1255542_thoracic_ganglion_f2	SRR1255543_thoracic_ganglion_f3	SRR1255544_thoracic_ganglion_n1	SRR1255545_thoracic_ganglion_n2	SRR1255546_thoracic_ganglion_n3	SRR1798739_virgin_queen_4
GB40001	1.698096471	5.605780049	0	1.151157495	2.172415411	0.969886125	0	0.545793564	0	0	0	0	0	0	1.256491106	0.183251478	0.654829366	0	0	1.661795423	0	0.513598667	0.931545619	0.453046113	0.198080589	0.807339441	0	0	0	0	0	0	0.162048654	0	0.584693007	0	0	0	0	0	0.236669543	0	0.594266434	0.516398944	0.831760588	0	0.512911416	0	0
GB40002	0	0	0	0	1.005102508	0	0	0	0	0	2.247978668	0	0.928681811	0	0	0	0	0	0.89205533	0	0	0	1.210880942	0	0	0	0	0	0.740293639	0.531749084	0	0	0	0	0	0	0	0	0	0	0	0	0.923669843	0	0	0	0	0	0
GB40003	0	8.483361439	7.607466328	0	4.421523983	1.048401837	0	0	0	0	0	0	0.639143016	0	0	0	0	0	0	0	0	0.369770298	0	0.09901935	1.710574131	0	0.516222017	0	0	0	0	0	0	0	0	0	0	0	2.260855078	0	0	0	1.602918739	1.107040645	0.738213996	0.637098771	0.540304272	1.461169707	0
GB40004	7.592501634	1.982766791	0	2.780817847	9.811198074	0	0	0	0	0	0	0	0	0	0	0	0	0	0	0	0	0	1.029077705	0	0	0	0	0	0	0	0	0	0	0	0	0	0	1.50208215	0	0	0	0	1.436286695	0	0	1.633781441	0	0	0
GB40005	0.410977069	0.109084531	0.165392135	0.08875099	0.281603994	0.56365776	0.659943901	1.123964381	0.325012165	1.00908797	0.078779214	0	0	0.087902038	0.096306373	0.757944565	0.267223192	0.446275211	0.072238043	0	0	0.269050966	0.084882187	0.233495055	0.269967529	0.045830152	0.106313329	0.073614411	0	0.072856823	0.076013988	0	0.114467406	3.78210321	9.78404649	7.252575363	5.186672857	0.21163364	0.603250013	0.238747891	0.274107877	0.378293177	0.142224754	0	0.202434723	0	0	0.087985026	0.86801484
GB40006	5.801552217	4.223970184	3.521319459	5.325474927	6.089911264	4.595097492	0.86635493	0.728928534	0.822041647	0.786056343	0.378704678	0.443263927	0.5123551	0.511187956	0.375108964	1.240335813	0.576317987	1.000932833	0.777884285	0.486662429	0.196308687	0.953076138	0.90817565	0.888040709	2.383214513	1.492351359	1.165161249	0.508922282	0.613293157	0.347320251	0.651439913	0.239966734	0.349245941	0.300863689	0.558721194	0.392126585	0.070222369	0.642624072	1.617635638	0.690553752	0.933503631	0.830314574	2.234063825	1.88106357	1.917658027	1.411185422	1.690651265	1.516202796	1.504404338
GB40007	41.65832194	42.85096071	30.30337113	34.40005758	34.35861568	17.35537538	3.179208593	2.957354821	1.914479469	3.119363639	0.993719138	3.679933457	0.471217356	1.82612884	1.072072793	1.616115473	1.7522397	1.478525817	2.202959774	1.92701785	0.961903915	5.037906034	4.837050332	4.337450502	6.959731127	3.022339448	3.234782368	0.596132439	1.143757765	0.810822203	1.058220865	0.34283729	0.353019162	2.434881036	10.58030313	6.661763047	9.85566848	0.934975507	3.017243456	0.81049339	1.227601391	2.197180211	1.388148681	1.35593677	1.190619696	0.990365732	2.697134523	2.008877038	5.863304649
GB40008	75.19919516	76.43864998	46.16843007	64.26883639	60.31997461	44.90068014	18.10241437	15.38139292	12.11441962	18.36135153	1.78962875	1.252191171	1.123761087	2.000031551	2.077109801	4.180537944	4.666529587	3.821227136	6.684665185	4.720938342	2.345029678	19.52488919	15.77309751	11.90684644	21.61089065	12.99052942	11.95767801	2.995698481	3.069897894	2.761496415	5.16552109	2.158776181	2.056743084	19.53596996	78.26508131	71.06061432	58.33460003	6.841663913	11.74478997	4.766102649	10.07028173	11.67990286	9.308706642	9.429669496	6.802048006	6.977147722	12.06694022	11.61801034	20.75765278
GB40009	180.3077586	183.9084797	132.7629975	159.1181498	155.5994623	117.7982473	26.18164974	23.01383296	19.41494858	27.95944962	4.636073251	2.149637894	2.833194367	3.366217953	4.671865696	5.638434883	4.651785702	4.062338225	7.110026012	5.06269914	2.916466389	29.71280923	18.79918231	11.19601932	26.68353477	19.81617932	16.35090394	8.384295107	6.94866025	6.806140177	8.597673989	4.466298222	5.814394246	110.0263425	117.1679476	174.6716072	22.77101469	13.39923997	15.64087824	9.257248261	22.20781519	19.8812055	26.81472344	23.59982733	15.90335889	11.51235204	22.78017374	25.2874431	9.802445649
GB40010	183.8798229	186.2359528	120.9661426	159.0181949	164.2099888	109.7134126	31.12103341	25.81287045	21.52448718	36.77943693	4.333035982	1.860233925	2.883651429	2.674136735	3.850941357	10.85514558	11.07821447	8.389746553	15.41194205	9.154787826	4.510256029	59.21988982	46.47096598	31.18361317	58.39647642	43.67894401	39.20700156	13.58156577	13.81863436	9.866748718	19.5435944	9.607390684	9.358433446	71.62834643	97.95615266	119.1585557	30.77724338	25.55847635	33.070898	22.2054439	32.97669511	34.58473634	51.95811152	57.03985313	39.08125055	54.18460433	62.49171281	54.41545365	43.10102902
GB40011	0	0.16066425	0.650717656	0	0.672320761	0.595190992	0.215041299	0	0.367788021	0	0	0.14555832	0	0	0.089871319	0	0	0	0	0	0	0	0	0.202746235	0	0	0.192738724	0	0.196819432	0	0	0	0	0	0.246752722	0.274414837	0	0.128239951	0	0	0.103014407	0.417556124	0	0.486917232	0.126641026	0.266507139	0.243217379	0.313780671	0
GB40012	92.4220698	111.687843	56.6668088	97.34129473	83.71850206	105.3182864	0.83491685	0.867722708	1.861247911	0.931894667	0.217750747	0.470202506	0.137243841	0.051581041	0.005649317	0.030426727	0.03763243	0.023131681	0.008051234	0.015978703	0.036722085	0.149563544	0.22839896	0.530042228	0.177952222	0.243080817	0.088815348	0.130507231	0.221118026	0.214682542	0.311767401	0.146596944	0.054490715	0.368645295	0.529075557	0.183506539	0.063969123	0.129267015	0.50968079	0.117606566	0.299829258	0.342661782	53.8829601	55.68346987	62.60056729	66.51641317	56.5524872	64.23203104	33.38678691
GB40013	11.8118669	15.20478054	6.845441607	9.754329885	9.742583131	14.12871043	1.235355546	1.372853866	2.368025312	2.731997085	0.27219391	0.555858902	0.074829832	0	0	0	0	0	0	0.097129927	0	0.088113641	0.143741719	0.6398562	0.623984922	0.521258929	0.182394706	0	0.475878828	0.04248931	0.258841814	0	0.044095227	682.406688	769.4486815	549.4860731	197.3589462	0	0.827716192	0.342506825	0.19065708	0.262773384	9.967335855	9.809293565	13.28199963	16.20209687	10.40153362	11.57397793	11.73624862
GB40014	31.74280046	30.45280475	51.07058453	38.03399697	37.06580488	42.48057999	10.57614487	11.76193363	14.41471273	12.85708565	8.416354631	9.68906322	11.41235567	9.054496637	12.74921688	10.38752074	13.47853579	13.80169671	7.743997824	7.286091999	4.396921549	18.39125733	21.51854528	19.82840002	23.0525936	19.88010342	21.19200783	22.33912476	23.2444699	27.71641142	22.46994473	16.89969551	16.97545618	12.65779067	14.54944152	17.44726815	2.667853067	12.36124783	24.04195288	17.11555804	17.91237966	21.30550557	24.74472285	24.20151949	23.15995906	23.80201572	22.26806914	21.74936293	39.48745496
GB40015	9.541230052	9.775451947	9.605870243	12.05418378	10.05459156	9.092898162	4.188012479	5.213331367	5.222785605	5.527080857	14.93017738	16.20571295	17.85745326	16.03039157	14.88876957	2.709388006	3.441536565	3.829825162	4.093004303	3.370050203	2.437463631	7.708685414	9.375253401	8.90318228	10.0607384	12.18515945	9.392759605	7.830742199	6.841719102	7.687714584	7.63192336	7.585761073	6.991097962	3.301109077	2.522754465	2.298280464	0.598023119	5.623875082	8.338357595	6.70627366	6.943621697	7.885680998	10.05492634	9.564465924	10.49263872	9.526640789	9.729408329	11.36474475	21.32130735
GB40016	29.4792701	26.21690222	17.99249838	19.46745957	20.00489795	14.63560393	0.365185938	0.540800214	0.524119795	0.39442554	0.644395981	0.985101237	0.607939883	0.280474205	0.345746097	0.029949463	0.027599652	0.152086933	0.093159601	0.109272978	0.015444384	0.798517	0.829563224	0.784060644	0.656509011	0.861116332	0.785172477	0.340632147	0.341128064	0.495733842	1.434575844	0.335653487	0.092731522	0.584746068	0.583419044	0.706691232	0.174128012	0.8970679	1.231578741	1.427840876	0.74836297	0.76075147	3.828160272	4.562339849	3.307795377	3.845429222	4.237780476	3.898789037	8.256064108
GB40017	16.07365859	14.98773581	20.00428209	17.74648171	15.05197568	14.43373344	6.428255031	6.764504165	7.190987138	6.60458714	6.997212031	7.72576155	10.44182764	7.807244667	9.276044063	3.003206464	2.794409972	2.461837301	2.706719449	3.805052804	1.842888599	9.949435749	9.290073989	11.51396702	12.70257694	9.125379181	10.13333948	5.20553763	4.864626528	4.517739583	7.81479365	5.270632577	5.494805775	4.0786634	5.165983052	5.056321608	1.124260541	4.596120382	8.988233482	6.119178647	7.731812396	8.863382722	15.20214	15.75736456	15.86080225	16.02341485	14.56572129	15.18851432	19.0018506
GB40018	89.18314716	90.32354598	115.5355373	83.23879973	82.36636248	57.58721098	87.15079322	93.31360104	98.72488034	95.64444149	59.74443619	67.61761581	61.19843639	71.07252728	65.29331563	36.75570842	35.34734845	29.83724187	41.07059794	42.77003297	32.17747567	93.53501504	87.59752056	93.29514583	83.50814276	102.2257648	89.69653563	102.3258523	101.4726574	96.05581606	117.0155033	123.4306292	79.92743978	162.8522276	146.3930251	153.6215359	28.33113221	94.35355121	90.49741834	75.95032736	94.9276375	90.28212836	70.93612553	77.59803242	65.75737297	64.96992957	67.37318605	66.86144151	98.93281157
GB40019	30.71340604	35.54241024	37.58060636	45.90977374	31.59332112	32.3213926	81.45252476	86.85645967	82.20392833	79.12684606	76.64965391	98.4336005	73.66337727	62.59149219	64.65673883	21.10805631	21.80212351	23.50627203	17.5950426	13.81248238	10.21630478	275.6420765	296.5413905	269.7952433	228.5601238	223.9962702	288.467768	78.42844217	84.12045942	76.97735855	58.56596378	59.12434634	58.28303085	62.47060817	68.93318841	56.25859805	18.41679006	126.7734544	112.9953589	117.9353702	113.3759622	121.8572056	90.95573704	87.83855339	98.48953541	96.08416635	80.28327639	85.81039295	151.0909999
GB40020	27.46096643	29.21453381	43.22317946	37.71128355	25.32708928	38.40784641	15.38996078	19.53652893	21.13215725	16.36401424	7.38465847	10.11019916	9.482527036	8.701147848	9.947485352	4.15018138	5.265005849	6.587622494	4.35032923	4.316313979	3.343748961	13.20644018	15.65009955	14.58074797	20.60504363	21.86462695	19.02990471	17.29850695	14.04970205	17.01365979	20.30595703	14.66933187	13.38551529	138.8402924	153.7220257	161.5698674	27.29550015	19.91767543	19.45579548	20.58001009	18.09183007	19.56800435	22.80052431	26.33393681	26.63821332	27.19295151	22.31436434	22.78428719	65.59654843
GB40021	8.624045912	6.728946013	14.88730481	15.3760796	6.876976654	10.18208471	7.21451445	7.104870936	9.303471754	7.021140562	0.190768808	0.166317952	0.194769476	0.21942247	0.351106237	3.753996075	1.43061616	2.776732424	1.70754252	1.191985	0.954139727	6.680781818	4.048796771	2.804936622	6.797662014	6.54081538	5.806666289	152.0117706	232.4873758	75.72925222	100.775335	51.10183012	56.61953712	35.87487315	21.31557219	19.80502727	4.333547303	1900.313255	1910.91038	2107.909018	1478.266153	1776.038932	42.27147423	35.47975184	34.46347734	31.56351189	34.91695144	34.11158466	867.0945287
GB40022	44.5680642	40.00732846	55.9940869	39.89730591	41.49951836	36.63392059	6.608450319	7.101398441	6.181811349	9.696970573	9.850305628	11.48875531	11.83373918	13.46143426	18.10138152	1.004006798	0.708790765	0.906472121	2.427680167	2.6394435	1.328487956	169.8140745	72.96976463	59.61211785	80.42869518	177.6995655	306.3200268	2.809470473	1.839762468	2.077159273	3.73581974	3.718399046	3.179973024	9.615079953	11.69229317	8.81294136	4.00346133	3.901036529	2.770091211	2.466630403	2.451314009	2.70605206	67.02314046	62.74718441	68.88006251	63.34299929	62.14238571	61.73638992	42.74757193
GB40023	0.884380169	0	0.779107973	0.992173498	1.150070446	2.521993247	0	0.354454396	0	0	0	0	0	0	0	0	0	0	0	0	0	0	0	0	0	0	0	0	0	0	0	0	0	0	0	0	0	0	0	0	0	0	0	0	0	0	0	0	0
GB40024	0.860608732	0.939701801	3.034463684	1.292221298	0	2.458789697	0.62384505	0	0.71713491	0.693262821	0	0	0	0	0	0	0	0	0.365795999	0	0	0	0	0	0	0	0	0	0	0	0	0	0	0	0	0	0	0	0	0	0	0	0	0	0	0	0	0	0
GB40025	65.00916736	62.76749832	53.05156655	48.33554026	47.07443075	105.1186609	10.88606799	12.52266317	17.4918243	11.25172424	1.067613083	0	0.441999121	0.598730796	0	0.284947059	0	0.247970114	3.154436589	0.568124827	0.323452427	0	0.289955871	0.390254941	0	0	0	0	0	0.254652202	0.468603584	0	0	0	0.46181668	0	0	0	0.792917793	0	0	1.49473291	69.31137672	64.70224467	64.64069039	67.27909598	62.82070375	69.74916991	0
GB40026	39.261913	39.49346243	15.97538673	30.8173531	28.36653007	30.81768827	4.485331871	5.252623584	5.577830012	4.984894892	0.205823989	0.085877427	0.350516469	0.224993356	0.396403648	0.021584305	0.245438806	0.159507572	0.435542115	0.320595268	0.023916313	0.020385953	0.113661871	0	0.095780009	0.096412019	0.083357443	0.07844016	0.025718487	0.05771336	0.160079336	0.02908713	0.020430429	0.020560789	0	0.040400363	0.032802631	0.108749425	0.124472517	0.093131979	0	0.078621739	35.13550162	33.97934468	30.23500265	41.33667803	39.18433887	40.08001264	14.75511949
GB40027	39.08947441	38.57009206	21.71136124	35.00492607	31.24793334	24.96321998	7.503090871	8.512227976	10.22459189	9.425393957	0.38706457	0.254345959	0.52550639	0.330237095	0.468457276	0.102594736	0.116544867	0.131023678	0.406958463	0.523186062	0.074098819	0.588921765	0.406599163	0.220099838	0.379122383	0.750386635	1.045050122	0.081640109	0.063568549	0.076068708	0.06105237	0.059236231	0.006639437	0.035163755	0.212480775	0.151394524	0.035231534	0.129820519	0.151456091	0.23352135	0.117334365	0.142384438	37.9767238	40.52436664	37.68872791	44.60707537	41.94292036	41.49802679	22.70704784
GB40028	11.90902162	10.16832084	14.46372344	12.96657548	11.5096629	11.71213991	5.709474149	6.197380408	6.904358763	8.080241655	1.890803386	2.401253434	2.606442021	2.482383191	2.807066368	0.85741653	1.030184086	1.203836209	1.19009838	1.059944606	0.647411103	5.872106503	7.091076627	5.632756874	5.922892007	7.296688746	7.025824081	3.627014573	3.691037667	3.62481685	3.140116762	2.315316454	2.003137694	1.758710136	2.710551392	3.012028186	0.581880214	3.431196612	3.392430366	3.37685835	4.243011771	3.669541748	9.826966978	9.937992341	9.532295094	10.33954975	11.89106846	9.625220957	17.1781108
GB40029	17.92578412	20.68516844	25.85634003	19.69256089	18.64564749	21.59334476	11.95853213	12.08245818	14.12031421	9.585537004	6.8961168	8.149811166	8.886883207	5.544452603	6.209141977	2.866683147	3.051062339	4.009099626	2.56692095	2.146254814	2.077885091	25.2975133	35.39768037	26.89528045	24.60606627	22.07999879	21.13833471	9.169199661	8.194904784	9.23028389	7.578906558	6.016254041	5.884954858	20.63974445	22.93060447	23.24084725	3.970935166	6.317581529	7.689971068	8.772694511	6.565574445	7.684643234	19.09996536	21.01651823	23.25896494	22.89086005	19.8663336	24.40826659	21.96551145
GB40030	12.57607545	12.54694849	14.42384184	11.97573725	13.06669176	13.52122321	13.23248433	13.87583984	15.06616659	12.95742662	9.721825668	11.83079791	9.698311131	7.752791801	9.259487456	3.24311883	3.704332157	4.096185429	2.702383368	2.683984056	1.569627124	35.75978361	38.01856809	35.11851987	30.07870969	32.88019075	36.63257047	11.47547805	11.91237309	11.24145212	10.28421214	9.920891388	7.78226336	28.3243006	28.81332735	29.95843657	6.852555354	18.04379626	16.59517496	15.83324545	17.16862638	17.16070828	16.72547196	16.08070911	19.34667257	17.45297835	16.77667804	16.60653645	35.11596321
GB40031	60.28357259	55.80561688	56.3758468	65.0648291	60.62944746	44.10900517	274.7334999	294.1396864	354.8517125	262.391503	280.3194588	251.81771	226.9438603	239.4039605	259.1744613	54.16168162	53.8200786	47.156125	49.33902257	48.48408514	41.48969676	344.112815	324.7374165	319.2644871	281.3894985	308.3830983	338.8858562	314.6957062	324.8737664	333.1301012	491.9462899	535.0445068	598.6810821	259.773506	263.1428098	238.4812552	63.8038873	412.7655919	415.8755768	391.6791572	422.95889	430.2736925	206.2174539	182.8264069	212.1484614	185.4701638	174.5625691	195.4709547	484.2463689
GB40032	18.12872653	19.09772868	21.947933	17.49591126	21.82070025	18.3879025	25.60789089	26.24151299	26.33253196	28.21278655	11.70847606	7.176480171	9.964639579	7.541763801	9.354745766	4.40508014	5.148369138	4.820807752	4.715348489	4.537564889	3.024792296	20.49964109	18.78798538	19.00522339	17.51020098	14.27083649	16.75311677	13.60884686	13.61530827	14.55107612	22.86448551	18.98991115	16.3183811	44.57713272	39.93245561	46.8403452	8.068318478	15.80108464	16.50179362	15.92339014	15.19216354	15.7460451	26.12162739	31.42403006	31.12249134	27.46101758	28.41474446	29.67073988	62.95689062
GB40033	18.64515736	18.56028114	27.30655708	26.85066208	20.6247404	24.5125192	10.28578068	10.94080819	10.83918979	11.8660453	6.267038584	7.314091341	8.827488898	6.510818102	7.686194881	10.18038459	10.42738103	12.22146663	7.551929554	5.667725669	3.899797792	15.28567606	17.91966843	19.88231795	18.21530776	18.62647196	21.03084634	13.46722431	14.03420482	16.30700022	11.99465383	9.338799319	9.307173123	35.26472853	37.4927884	30.56718672	8.426490901	7.270258374	10.6157762	8.828009166	9.544686073	10.41742086	19.19311492	21.13282369	20.59692698	20.29858253	18.98957937	21.43429663	32.44412284
GB40034	70.05051261	137.3983313	180.9317348	49.39707868	80.61527408	115.7056228	22.78645397	17.53693299	15.48056106	49.98607617	0	7.842392809	6.754830618	3.038982238	0	2.331780341	0	5.821361168	3.539413255	2.553977679	0	50.01541034	31.6213149	42.04722353	52.25335061	41.25633815	29.53450321	7.075457555	16.22240739	9.381236747	9.547880602	10.5191097	6.290203011	37.75936041	62.39417586	75.86383121	25.88996763	22.99288107	39.17722471	21.1829056	31.4757979	16.30364142	77.3396448	85.88695084	60.18497794	50.6835822	74.17366725	79.10343511	0
GB40035	2.82501363	2.762079711	2.518716159	2.814995012	2.126879649	7.382857605	1.940358285	52.89911544	4.367633744	4.125498096	0.414190665	0.481498446	0.753826544	0	0.625635211	1.419939427	1.571130004	2.45606766	0.374120164	0.574498339	0.605325868	1.515308668	2.224893395	1.470363894	1.542071728	0.361743372	1.784479741	2.041408941	0.135202193	0.290581221	0.194647392	0.442885154	0.098758323	0.336095123	0.380636163	0.211827419	1.782940674	14.67789622	2.976309442	1.940725423	0.220392426	2.310871782	1.962516303	1.960625689	1.819635568	0.709164724	1.492088361	1.316333884	1.700827648
GB40036	0	0	0	0	0	0	0	0	0	0	0	0	0	0	0	0	0	0	0	0	0	0	0	0	0	0	0	0	0	0	0	0	0	0	0	0	0	0	0	0	0	0	0	0	0	0	0	0	0
GB40037	42.41747919	39.86492303	14.77013486	31.68615961	42.33597467	25.12237755	10.55090512	7.792057357	17.27332453	8.978009128	0.842875337	2.765332195	1.038915441	1.505105544	1.485583372	0.416974324	0.330461201	1.555205038	0.644203793	0.342228779	0.535382799	1.265663512	0.325760793	0.511889132	0.779842743	0.228186425	0.633876534	1.328742934	0.783904753	2.341493199	2.277808557	1.179355398	0.817363438	1.621076301	4.464343829	3.058593204	0.670528328	1.309257756	5.942667281	3.808999386	2.210979217	6.974880506	91.38199418	91.91023039	75.01391195	89.41200068	86.75438336	86.08038639	63.87706435
GB40038	1.837293836	1.424100593	0	5.048335148	1.285143069	0	4.67708186	5.051388665	0	8.547865347	0	6.696244705	2.069965364	2.892709781	9.396459576	0.047608256	0	0.084912713	0.076530515	0	0	0	0.81981905	0.990761131	0	1.062362052	0.786679334	0.204328967	3.378155026	4.022645425	0.146479382	3.195010902	0.680207044	0	0.71449013	0.417426947	0.121599513	0	0.181947751	15.63168901	2.56040265	1.584280975	10.23430132	3.374571564	1.395686332	13.11644288	12.33355286	1.550237197	45.66396601
GB40039	0	0	1.259193543	0.649591585	0.506353159	0.359907376	0.147658255	0	0	0.330597495	0	0	0	0	0	0	0	0	0	0	0	0.086812305	0	0	0	0	0	0.18803718	0.374678566	0.09168951	0	0	0	0	0	0	0	0	0	0	0	0	0	0	0	0	0	0	0
GB40040	0	0	0	0	0	0	0	0	0	0	0	0	0	0	0	0	0	0	0	0	0	0	0	0	0	0	0	0	0	0	0	0	0	0	0	0	0	0	0	0	0	0	0	0	0	0	0	0	0
GB40041	0	0	0	0	0	0	0	0	0	0	0	0	0	0	0	0	0	0	0	0	0	0	0	0	0	0	0	0	0	0	0	0	0	0	0	0	0	0	0	0	0	0	0	0	0	0	0	0	0
GB40042	0	0	0	0	0	0	0	0	0	0	0	0	0	0	0	0	0	0	0	0	0	0	0	0	0	0	0	0	0	0	0	0	0	0	0	0	0	0	0	0	0	0	0	0	0	0	0	0	0
GB40043	0	0	0	0	0	0	0	0	0	0	0	0	0	0	0	0	0	0	0	0	0	0	0	0	0	0	0	0	0	0	0	0	0	0	0	0	0	0	0	0	0	0	0	0	0	0	0	0	0
GB40044	0	0	0	0	0	0	0	0	0	0	0	0.061219603	0	0	0	0	0	0	0	0	0	0	0	0	0	0	0	0	0	0	0	0	0	0	0	0	0	0	0	0	0	0	0	0	0	0	0	0	0
GB40045	0	0	0	0	0	0	0	0	0	0	0	0	0	0	0	0	0	0	0	0	0	0	0	0	0	0	0	0	0	0	0	0	0	0	0	0	0	0	0	0	0	0	0	0	0	0	0	0	0
GB40046	10.2477132	4.017585892	0	22.3770154	0	0	0	0	0	0	0	0	0	0	0	0	0	0	0	0	0	0	0	0	0	0	0	0	0	0	1.555741758	0	0	0	0	0	0	0.866887827	0	0	0	0	0	0	0	0	0	0	0
GB40047	2.579427327	3.21852509	5.377298314	3.500749335	3.838616509	3.115345958	3.874959544	3.296624876	1.548859855	3.34771582	1.879936236	4.426404931	0.899552818	2.574289798	0.611315636	0.628649622	1.061107208	1.621745356	0.965124805	0.982345696	0.534056144	10.30707915	13.41013649	13.06628842	4.027495558	5.510431257	4.96729667	1.001393863	1.355314928	0.880472906	1.393466111	2.926313192	1.59438399	0.143048969	0.643581431	0.139964739	0.128746968	2.42667894	3.037828572	2.39235486	3.40721871	1.714703812	9.557754275	10.73653205	12.33974326	9.258713226	9.366601341	11.57425441	18.19973523
GB40048	0	0	0	0	0	0	0	0	0	0	0	0	0	0	0	0	0	0	0	0	0	0	0	0	0	0	0	0	0	0	0	0	0	0	0	0	0	0	0	0	0	0	0	0	0	0	0	0	0
GB40049	0	0	0	0	0	0	0	0	0	0	0	0	0	0	0	0	0	0	0	0	0	0	0	0	0	0	0	0	0	0	0	0	0	0	0	0	0	0	0	0	0	0	0	0	0	0	0	0	0
GB40050	1.359236232	2.88524693	8.58959438	3.805313762	11.56504321	13.80274296	0	0	0	0	0	0	0	0	0	1.314550818	0	0	0	0	0	0	0	0	0	0	0	1.190492261	0	0	0	0	0	0	0	0	0	0	0	0	0	0	1.042328226	0	0	0	1.744994404	0	0
GB40051	0	0	0	0	0	0	0	0	0	0	0	0	0	0	0	0	0	0	0	0	0	0	0	0	0	0	0	0	0	0	0	0	0	0	0	0	0	0	0	0	0	0	0	0	0	0	0	0	0
GB40052	0	0	7.025731422	15.17156865	8.214152817	0	0	0	0	0	0	0	0	0	0	0	0	0	0	0	0	1.391254225	0	0	0	0	0	0	0	0	0	0	0	0	0	0	0	0	0	0	0	0	0	0	0	0	0	3.190774053	0
GB40053	4.938600684	5.080488711	4.181502452	5.464857099	3.091627089	7.015392038	1.575128011	1.474577506	0.938922015	0.789943092	0.313154506	0.253089643	0.265392255	0.239171469	0.094597433	0.09472628	0	0.014329709	0	0.035063764	0	0.712845877	1.414915665	0.789060878	0.16101368	0.233472051	0.227026785	0.427079624	0.819983286	0.379547854	0.178400068	0.174253893	0.059397039	0.834748921	3.327063705	1.304269847	0.552380641	0.639601871	0.227942784	0.935116085	0.063003716	0.115977995	5.015813862	5.626442454	6.901644841	5.697121793	6.154264886	5.705953904	2.017823562
GB40054	54.79169974	50.10661982	72.62118854	94.31639484	67.02457656	82.84113175	64.71478485	65.45667183	56.89208372	53.48933793	4.075563546	2.621519435	3.561136277	5.076820735	6.83843831	59.71780379	28.91125652	21.65249623	22.93399598	13.42934847	15.88308599	391.4991228	496.6014577	279.7307241	152.1318706	179.9805227	274.8177406	81.37089423	75.14115113	84.14402668	88.89745538	91.03007504	106.2082917	159.4496754	285.4530377	247.9134737	51.07480468	97.89194601	30.77115994	79.40450229	34.74110297	27.74793181	68.25419462	75.56317002	84.30524915	50.53015878	52.87113664	65.08649484	69.81383307
GB40056	207.6455473	199.4313138	175.2826777	191.74708	199.1146774	134.5418047	222.2108221	251.0119394	234.0518943	250.9983814	210.8092614	267.2384107	225.9917571	223.3264566	203.8736498	110.8826608	114.5812528	124.5072185	85.34263837	79.85651598	72.46220758	236.9733871	210.2066235	228.0075226	292.3609655	283.5365886	279.1482976	226.5733975	210.2065338	230.817985	242.3474394	287.3305912	318.0066986	157.297731	141.2114373	140.3876308	31.77401946	206.10377	232.1256068	175.0221072	208.8632982	190.6966645	220.0080315	195.8930286	191.8529506	174.1113515	184.1387645	200.4327737	0
GB40057	43.99821451	38.22355337	28.43812928	44.65848227	41.74467819	28.43265097	45.12437679	46.76926034	56.67126921	44.17338893	39.26004584	39.74657961	48.13850746	38.68974115	38.26908111	29.89564787	37.79868287	36.78600692	32.55391136	23.95830993	20.03945135	60.08677408	55.89931444	55.7343465	56.11513289	56.47223291	58.53050451	64.76409366	54.26000181	65.01622309	77.06996184	67.69012439	84.41948268	30.0204702	51.49337845	58.92370891	12.49471106	72.59262193	64.89443443	62.06396885	59.26744513	64.75441421	41.06292432	42.11799998	37.0476213	47.86146564	40.22908454	41.47800765	69.67673254
GB40058	330.5594072	378.349892	219.2607374	252.804679	352.5640735	208.145666	316.2067546	421.7731628	378.1304444	420.1695533	139.9752771	200.9609711	152.5014837	181.9537321	266.0562367	99.8620087	123.2894609	131.1124114	90.23788808	94.26873697	54.17587013	244.943921	284.3276248	169.4662381	301.2674369	216.7815617	249.6633881	235.0599785	154.1854918	178.9543942	308.7264261	228.3665469	240.7074534	149.0937327	159.8086825	237.3111531	33.5555551	105.2067828	185.4773624	124.6901042	187.0156793	217.6467571	425.5011085	422.5564206	289.8747319	472.111192	451.4184319	394.5614495	0
GB40059	0	0	0	0	0	0	0	0.834127379	0	0	0	0	0	0	0	0	0	0.455837073	0	0	0	0	0	0	0	0.286593191	0	0	0	0	0.433126126	0	0.233476906	0.247891691	1.691227646	0	0	0	0	0.350216373	0	0	0	0.581932355	0	0	0	0	0
GB40060	0	0	0	0	0	0	0	0	0	0	1.260554654	1.524436955	8.481476594	0	0	0	0	0	0	0	0	24.58826619	18.26847168	16.58929632	6.704868036	0	2.59697632	0	0	0	0	0	0	0	1.65499083	0	0	0	0	0	0	0	0	0	0	2.45742866	0	0	0
GB40061	8.510959518	8.049536456	7.486057964	8.353158584	7.766406781	8.228159272	8.348001441	8.024947197	7.646514574	7.400277687	0.753087034	0.29703118	0.629584485	0.830551823	0.657641427	0.545641271	0.607323907	0.605810711	0.420082542	0.404720184	0.152118042	5.931747346	5.06140211	3.892420578	2.393153269	3.275489913	2.9555061	4.343441038	4.120252639	3.645965635	1.873183276	1.289874188	1.453367502	0.965601658	2.220623905	2.247960557	0.493275206	9.299814029	7.219223106	10.20910031	5.863902063	6.459974258	4.796134992	5.509618565	4.964853839	3.854503973	3.699146682	4.726613659	4.527684135
GB40063	14.82511999	18.80832903	13.30538039	16.62366509	11.60060603	12.06080347	8.040437075	9.214229014	7.438886494	7.027382665	5.434234382	5.550934717	5.854529751	5.253324083	5.187882662	3.59382888	3.337780857	4.076502798	3.028235792	2.571827671	1.910470265	5.947827546	5.168001848	5.211553239	5.266926364	5.571144439	5.40386646	3.841571512	3.751385091	3.569427801	2.890120225	2.494559621	2.692311129	3.762280692	5.20740912	5.300392368	1.306693548	4.79146895	3.594272549	4.485745402	3.194227046	3.202383259	8.828377224	9.849840212	9.756960301	10.71847507	9.482194384	9.68750399	10.81476738
GB40064	5.69779468	4.432257578	4.994156078	6.110106226	4.713379431	5.259013519	3.702526838	4.89013994	5.356509483	5.098223972	46.19108744	38.81741122	75.72987606	84.16971281	96.61583966	0.199138427	0.072590548	0.046220215	0.092831895	0.041517673	0.040003631	1.189614167	0.889263461	1.105699003	1.665506784	1.691357845	0.849415706	0.510301202	0.487812664	0.428891751	0.401015751	0.173613655	0.071649112	0.123451761	0.260689138	0.086401556	0.067981475	0.096724864	0.387196761	0.29133018	0.218601186	0.088561818	10.70671918	18.726887	13.87824106	15.18539413	12.36128887	14.65734884	7.601669305
GB40065	2.327043527	2.88639719	2.870086402	0	1.456295401	5.686976361	0.240297851	0.534231709	0.276111178	0	0	0	0	0	0	0	0	0.097382034	0	0	0	0.102427986	0.445648479	0.305858791	0.365212499	0.23947952	0	0	0.446928729	0.472453125	0.234392128	0	0	0	0	0	0	0	0.495308776	0	0	0	0.290893909	0.411248722	0	1.109271075	1.00556437	0.671881319	0
GB40066	8.846006242	7.745667729	6.296517384	6.313221287	6.24591519	10.9192139	0.909031018	1.816128511	1.28817759	2.310703923	0.50037393	0	0.312867732	0	0.098631931	0.354223375	0.236393666	1.008172341	0.278812219	0.127164972	0.015245188	0.496218784	0.233767497	1.069048648	0.540789172	0.453024666	1.257665817	0.518707252	0.336147104	0.27840869	0.171583717	0.407997256	0.078551249	0.087177397	0.482190112	0.538917169	0	0.436029491	0.336352342	0	0.843893633	0	7.595920653	7.799781665	8.096661427	9.028612563	8.015964389	10.8243225	0
GB40067	24.3817417	23.00707424	29.07170816	30.26420714	26.600113	28.88017905	10.29902331	11.53318589	12.46559268	13.05057277	2.661619778	2.109527077	2.134669152	1.69498529	2.295371322	3.953349927	4.770043308	6.059562242	3.473643984	3.093082501	2.067800739	12.22552862	13.92245711	13.31113141	12.59270794	13.67086708	11.35834224	6.747709233	6.887220893	7.161079261	5.903114049	5.559169753	5.068409365	9.644312232	12.07291171	12.61825789	3.359626827	6.141891932	9.270798964	7.349971413	9.260696324	9.122269469	13.63287126	14.87620959	14.32548287	15.81935537	16.38255124	14.63827922	36.20519735
GB40069	25.44281073	26.25995234	13.93668233	22.72148867	26.22664745	22.60018094	3.842855053	4.87622543	3.593545847	5.968603969	1.387446775	0.16335822	0.844529087	0.345286374	0.516070706	0.858593938	2.307015725	1.874362188	1.798790473	1.013028144	0.523936394	30.94752466	24.59123793	15.479563	31.18828096	14.02227259	18.85164937	5.171064642	4.663019454	4.285078363	3.073648302	3.091524676	2.224516429	0.374093504	2.964335052	3.00900708	1.286153751	25.76930097	15.40026068	38.60224822	9.541534278	12.46689819	35.45284295	37.40562322	34.16139893	38.90356286	36.68761592	34.28008483	9.030609577
GB40070	24.33269946	26.6731853	35.03863054	26.71745987	24.95775067	25.18245937	14.35862161	16.24609893	16.08949185	20.58368842	7.020791972	8.065744784	7.277221411	8.922605509	8.382583522	3.924800424	4.111047226	3.392221637	5.206992834	4.053640205	3.899985582	15.56500606	15.05138551	12.67699082	26.0213423	26.64594094	23.58188462	13.19457033	11.13449441	11.34528329	17.36486017	12.13411531	11.73068629	21.39137521	23.86093627	25.42595947	3.51112777	14.25419431	25.41353866	11.82869671	16.66680832	18.69822975	18.68203869	20.8862034	20.79292985	21.20986273	21.17439483	21.28446891	37.00816613
GB40071	29.79240239	30.23942796	26.19494167	32.58397389	31.36522701	22.13975234	12.14290789	11.91243448	13.7280365	17.88567902	6.662896607	6.229447277	6.13922757	5.584217631	6.479280223	2.982949223	2.716614199	3.02454351	2.634100339	2.388702883	1.281510845	7.420479269	7.434467095	7.410653991	8.696657079	8.205385478	7.993914815	5.606636538	5.701889149	6.045514466	6.253458537	5.018685079	4.725098428	8.620829066	10.5263887	11.79069697	1.479920323	6.021310236	6.763932353	5.409871406	6.343507131	6.008069082	20.64912947	20.42420167	22.3212954	22.32854159	23.0482635	21.27550449	37.39564461
GB40072	31.88046749	30.46638765	30.82175665	43.13465964	37.05750281	23.86494175	26.63352451	28.83425697	29.63137498	29.24922669	12.64916003	14.91556124	15.34662738	12.75585759	13.4331446	8.000910385	8.243249256	8.045771739	6.472240356	7.409531882	6.271765615	33.70420423	31.22012739	33.20941066	28.64138534	29.54125367	32.6637346	17.39113045	16.9686483	19.31624614	24.23511051	23.60381253	27.11698187	336.76927	312.5701974	349.4260679	28.29354536	22.25778455	22.30083722	26.1221949	21.8099173	22.17194508	64.48157904	69.77152252	69.81719007	64.87169848	57.21132997	61.16374183	95.63705004
GB40073	68.07460487	86.70160217	48.44736764	63.82903223	62.76183497	45.23071906	50.22749738	56.21811794	55.61941367	59.81378738	27.12522572	20.00660301	31.34738556	21.59728052	24.8946674	15.16818432	15.07225123	15.80968215	13.6693436	14.03492873	8.49458797	54.97955072	52.45126372	51.13537245	59.72357187	57.24447877	55.42437756	37.64935493	35.11351521	34.9064362	50.19856558	50.77710835	50.69840651	121.7488471	145.0962719	158.0772039	31.50970906	51.63842751	52.68647758	44.32219533	60.32689963	58.7309826	65.15582626	69.74251614	66.70979763	71.28365616	68.25728325	63.49464562	130.18656
GB40074	26.79967597	19.50560574	33.36037617	41.56501679	42.3851171	49.18778984	9.32568324	7.696172443	11.59249586	4.89259352	0.198393353	0.312328524	0.308523245	0.18610796	0.285670163	0.251545157	0.214396196	0.2438472	0.222877048	0.133380951	0.070364378	0.975048349	1.157529334	0.861279291	0.715902005	0.816632806	0.715390458	1.149116299	1.192958873	0.835727614	0.732233579	0.546368892	0.454269821	21.93680618	19.79829029	32.49061675	2.124642134	1.303292704	2.333405485	1.113684326	1.814113125	1.631639547	6.906361739	7.477933202	7.444958816	4.8927392	6.685991633	6.21966146	3.828707946
GB40075	73.64304005	65.6748767	75.29741505	72.10426973	61.37506074	48.77613322	12.56355909	12.78721007	14.52855698	12.27735254	5.904922073	5.406445895	7.762408623	5.528682491	6.550864494	8.866726991	9.459308662	9.250767385	7.208307782	9.38963307	5.440440218	14.60173051	16.10584126	18.85920561	18.6218568	12.54868452	13.66243554	12.4477022	13.26113024	14.81643268	13.37928678	8.110253755	8.518615772	5.116313594	13.5705275	18.12885625	2.697797034	10.27169543	27.58098363	16.40800369	17.66871822	28.04206256	23.33881544	25.49242581	21.61206081	25.34866577	24.16551043	24.07810377	34.44846205
GB40076	20.13793575	28.83815766	20.80919701	25.50410727	12.48575305	29.84301588	15.55315344	15.88483556	14.11425	13.04885329	3.208810577	1.601712376	3.560186757	2.14588634	1.956383553	7.143386787	5.841965374	7.597674007	2.314457957	2.709331465	0.906370976	9.586604977	6.936644739	9.94888399	4.66445573	4.923941652	6.247854269	10.54179268	10.43896474	8.084945695	7.671856734	5.684464168	5.614177131	0.615510202	0.725777819	0.793597234	0.348855921	25.4853577	32.18007123	32.50095087	24.84907217	39.12434809	9.417503736	10.70114055	13.55339379	20.49691878	12.17545575	14.5228564	17.35429268
GB40077	19.51704987	20.31954095	12.68269656	22.81675095	15.5274422	22.05299416	137.4596918	144.6987353	135.8872146	97.9093477	1.457572112	1.020346429	2.296863483	12.94135499	16.2623451	114.9422208	122.1346102	136.3474915	8.451048528	14.67731518	1.769326954	502.8929436	495.8384249	611.3035685	601.3130106	613.1452535	749.6313095	461.3938503	392.2219242	525.5721311	20.58450044	31.54025406	14.26466136	5.569880326	4.245245036	4.452116042	1.115850521	385.1659394	463.8104334	370.4997602	463.3562096	564.3506037	49.46439964	47.35216575	68.90390186	48.97930183	43.8425107	51.08497014	818.0020499
GB40078	1.995180119	2.174336427	0.700808102	2.382453845	3.125166625	3.422054544	0.866691521	0.641207211	0.664256367	0.322068729	0	0	0.98635581	0	0.242628914	0.213843119	0.509626952	0.560577615	0	0	0	2.391795365	3.486091208	3.50757824	2.305918844	0.704133465	3.832665539	0.366187433	0	0.377878375	0	0	0	0	0.68636382	0	0	0	0	1.148292865	0.278620334	0	0.695597939	1.790486381	0.960853787	0	0.889573222	0.397570676	0
GB40079	41.90536569	69.24987044	24.06772404	24.51782448	34.61029166	42.96873316	0	0.540640623	0.557244034	0.542258904	0	0	0	0	0	0	0.413854842	0	0	0	0	0.324559045	0	1.932612116	0	0	0.451049019	0	0	0	0	0	0	0	0	0	0	1.153152638	0	0	0.945579675	0	42.37718703	41.00864179	39.80386249	41.23315039	40.7819176	47.33983022	0
GB40080	32.78782183	30.30640659	29.9674892	25.52742265	25.33161472	31.9960121	3.400128777	5.425223771	3.934369237	3.61289407	0.946179437	0.632248308	1.115393652	0.722279823	1.319136431	0.507454488	0.299663377	0.80492597	0.508442032	0.479580612	0.261451618	1.375844309	1.331476906	1.849008756	1.417262148	0.978598167	0.70250209	2.726566865	2.557692867	2.787909977	1.206245897	1.193603219	1.141562333	1.020813033	2.17952004	2.288015694	0.558767245	3.599517757	3.676457582	4.100027369	3.556147975	4.119640674	24.33213555	22.84544202	21.4203006	22.26743203	26.0569796	23.6039263	7.895588697
GB40081	0	0	0	0	0.095195119	0	0.106676165	0.059005172	0.112843996	0	0	0	0	0	0.040304381	0	0	0	0	0	0	0	0	0	0	0.040754444	0	0	0	0	0	0	0	0	0	0	0	0	0	0	0.047462797	0	0.062664123	0	0.116904398	0	0.117942689	0.154018301	0
GB40082	0.590080979	0.638483645	0	0	0.268944926	0	0.639459703	0	0	0	0	0	0.243952748	0	0	0	0	0.13898651	0	0	0	0	0	0.215607298	0	0	0	0.808857853	0	1.255929233	0	0.213779778	0	0.148578563	0	0	0	0	0	0.213447159	0	0	0	0.679856478	0	0.238818811	0.2247128	0.299956429	0
GB40083	20.05693285	26.27632611	27.5973946	18.14456343	16.31217066	21.77445347	29.27833495	33.25876082	37.26783303	31.76756583	16.02330991	7.523319078	9.978290713	8.132224066	15.37774703	15.07076142	14.93965889	16.54333718	16.11180435	15.67133306	9.816380706	30.88849425	34.14056515	29.91365586	30.62626479	33.10012743	24.99009258	67.96346721	78.79108924	109.9491033	39.81236793	45.53597479	39.19466774	28.62078608	28.08622093	30.46127698	7.249929954	32.0983024	33.91129004	34.74673135	41.14931895	36.17351763	30.43472698	31.55244737	34.31873203	38.45632642	32.97359636	31.52147681	78.59550535
GB40084	33.70459992	38.4664056	54.14124555	45.8556676	30.63757744	40.18562793	11.35941783	10.5435387	11.98688945	12.60294111	2.395445013	2.447410966	3.388499475	1.518690898	1.630418666	3.890739039	2.709548611	3.159995825	3.186728381	3.842300912	1.879763572	7.534627692	10.0759616	8.995816981	8.278585484	9.524770782	8.371955545	49.0938912	45.23012108	51.54816064	25.75295589	29.09651535	18.52476393	16.82621645	21.74398201	17.00209098	9.091203722	4.415669396	9.727102202	6.722308392	11.02268677	7.353936834	36.45736972	34.77414347	38.97608628	39.69665842	42.67473725	39.39592291	39.33917289
GB40085	1.1092337	0.710653956	0.495369646	0.587512289	0.996202612	0.321871145	0.156015026	0.138948168	0.16815738	0.052296783	0.718708742	0.172568472	1.036087513	0.692926995	0.517743443	0.034353822	0	0	0	0.023773751	0	0.051186793	0	0.04480728	0.04857166	0.036331668	0.027854039	0.448459286	0.668214353	0.26658773	0.101756362	0.459235704	0.090817719	0	0.035290799	0	0.008067488	0.253054216	0.092914442	0.525679062	0.07123615	0.11809316	0.897034691	0.673514701	0.649300199	1.254199703	2.341941117	1.843033497	3.616703577
GB40086	0.799560994	0.776029951	0.649908168	0.699523753	0.870842077	0.838389733	672.6523688	593.279382	556.047103	582.0168092	0.018473228	0	0	0	0	0.095176103	0.047852942	0.034367841	0.03197275	0.041088675	0	0.018168278	0.020250246	0	0.042681232	0.010797338	0	0.386123466	0.633673528	0.306605829	0.198793233	0.091975362	0.137084637	0.04501314	0.095509335	0.250522045	0	0.27558155	0.303346766	0.193522558	0.190580857	0.193232542	0.613032287	0.404993873	0.348111144	0.186673793	0.28856297	0.369394417	0.191046407
GB40087	61.34217354	56.51470917	29.75363544	50.72478637	50.23896531	62.19272574	2.229287527	2.104071779	2.09939926	2.000003042	0.081556363	0.042637667	0.017870634	0.044399473	0.083523382	0.351997717	0.396333825	1.105722929	0.325940305	0.345975289	0.146985236	0.090210785	0.201124571	0.105278533	0.176078145	0.095348453	0.040950036	0.981374243	0.226168084	1.474406523	0.580135025	0.332686387	0.203821095	0.040012527	0.053064185	0.039875433	0	0.684926756	1.340802791	1.058914958	0.532693989	0.775410694	20.91025011	23.49858039	16.40967965	24.6546654	25.36212563	22.07471123	13.26559832
GB40088	1.922913153	1.757869684	5.463348708	3.924313489	3.11218026	3.873600263	0	0	0	0.219807025	0	0	0	0	0	0	0	0	0	0	0	0	0	0	0	0	0	0	0	0	0	0	0	0	0	0	0	0	0	0	0	0	0	0	0	0	0	0	0
GB40089	174.5291171	174.3799935	93.90604184	146.9850717	131.0718786	166.0234135	10.34372111	11.40966783	9.572637176	9.242165923	0.100029638	0.011430276	0.057807565	0.072645678	0.105641046	0.570541613	0.861514261	2.689139839	0.585956026	0.621531098	0.235538844	0.345771271	0.366650646	0.157676023	0.439087835	0.344982105	0.161194689	1.6896866	0.487056794	1.995350214	1.063781867	0.508510184	0.295718002	2.155532989	9.060838662	10.25255516	1.8612811	1.558404516	2.791410977	2.098237933	1.399006135	1.765189292	31.90234721	34.86329641	26.61660781	36.48822257	38.53858534	34.15693169	41.12270481
GB40090	120.5499101	108.0187897	261.4454276	92.24249553	68.85465579	147.7024443	16.51049248	22.02525771	17.54255826	24.14115394	0.264106387	0	0.4299006	0.292957217	0.162335709	0.418175664	1.490607497	4.654467353	1.557855911	0.285048864	0.325930001	0.393337156	1.282389325	0.189663721	1.068126658	1.243964771	0.358529888	2.370116867	1.22082524	3.186116449	0.964003289	0.565673575	0.992584431	10.56228197	19.70481011	22.44760618	4.040172485	1.554453841	3.07150203	2.627747789	2.323220718	3.661738973	55.43010498	48.52754785	38.04941938	47.94362129	52.35503038	53.16927203	68.79399469
GB40091	7.130005835	8.153363573	7.140594341	7.76610773	7.804409122	8.802009858	3.689724783	4.342746684	4.880110474	3.846681951	6.28345308	5.09374492	6.624760019	2.768871059	3.768213263	3.222781927	3.274315047	3.263877631	7.491092323	5.60928249	4.818284961	5.377515097	4.957878716	4.721214209	4.686709108	4.266143772	3.729691854	21.61608133	18.86855114	22.69979741	12.49414738	9.352213668	10.6726477	8.391935477	22.44583004	23.35228142	3.724114148	8.867076368	8.16485941	8.85878499	7.870641609	8.386021449	4.952981338	6.178993554	6.294687247	7.229643866	6.17121007	5.528791113	16.77827113
GB40092	93.11108687	98.27547322	131.6472094	134.8962765	149.8979135	180.935481	2.084921094	1.513365533	1.205039985	0.403446402	111.5100394	68.35374514	112.6846969	48.6066949	50.87719557	0.649472787	0.525495468	0.909866114	0.157292921	0.058019451	0.015483034	7.110137431	1.358248216	4.955347088	2.611117282	9.612295842	3.641472502	0.139956736	0.331930096	0.388639026	0.085583528	0.061835688	0.0212221	64.67854707	343.5018591	145.6203451	9.428593662	8.418753268	0.086927731	7.830831621	1.838646042	1.356384958	235.0098592	259.3555115	226.4897753	201.9960803	187.8194752	206.3737737	99.58423453
GB40093	32.22610425	34.41946026	11.11980402	42.22135482	40.89594645	22.09200884	2.82802488	3.225156037	2.623931459	4.612804586	0	0	0	0	0	0	0	0	0	0	0	0	0	0.072637705	0	0	0.068203707	0	0	0	0	0	0	0.047224087	0.083374395	0.46729608	0	0.084687036	0.145163568	0	0.198804666	0.275424628	0.348682139	0.248128049	0.339321812	0.466470971	0.162564172	0.424667427	83.10476815
GB40094	0.656731132	0.410373208	0.408846061	0.111680844	0.35510569	0.178974609	1.207542696	1.339576102	0.746280916	3.324416235	0	0.115295212	0	0.124582369	0	0	0.320434769	0.39568155	0.20584141	0.443309456	0.271563586	0.633331241	0	0.085240221	0	0.545471766	0.865373547	0.31404368	0.578202734	0.208360834	1.064626359	0.557505333	0.439880511	1.259141329	2.746517198	2.305855611	0.347464494	1.362408608	4.035284419	0.325811276	2.661676093	7.181006482	0.708354551	0.74994853	1.537289189	2.412919681	2.050405348	1.095787549	2.729000246
GB40095	28.94622586	26.54200437	30.92811668	28.82686837	24.03803105	43.05548682	73.8615567	75.01872874	71.50979372	61.43434803	0.066484859	0.063531247	0.054274452	0.056052073	0.05781162	0.304266799	0.380327031	0.232694264	0.138175635	0.147904887	0.018632369	0.084644804	0.12947872	0.066030882	0.110078977	0.093885223	0.080497452	3.176526792	4.258629736	2.414329255	1.943475782	2.45488591	8.762959681	0.868926352	1.21268254	1.357723644	0.431174725	61.6611211	49.13975533	58.05189175	50.39802385	41.67446192	32.8018185	33.6169885	28.19830402	39.51100161	35.41139075	33.89207043	9.680735103
GB40096	2.078167439	0	0	1.558123171	0	0	4.400448243	6.489685909	1.609601722	1.645881623	0	0	0	0	0	0	0	0	0	0	0	0	0	0	0	0	0	0	0	0	0	1.409488889	0	0	0	0	0	3.292895427	0	2.871880672	0	0	0	3.194185786	0	0	1.480731178	0	0
GB40097	0	0	0	0	0	0	3.419296432	0.94752976	1.927343061	2.873026683	0	0	0	0	0	0	0	0	0	0	0	0	0.633228788	0	0	0	0	0	0	0	0	0	0	0	0	0	0	0	0	0	0.822129241	1.050843643	0.964122755	0	0	0	0	0	0
GB40098	24.1942295	25.66854116	28.90424036	28.76886107	22.6525581	28.22893645	23.74602256	21.59204089	20.25598704	25.16317857	11.96018675	7.789174019	13.44055157	8.112482953	11.97787804	4.568786198	4.187637173	4.032177806	4.041790868	3.825689346	2.829611684	12.77471568	11.80553714	16.04076312	11.62990213	11.78920492	9.264823414	9.940983593	11.08210733	7.256483501	9.425210426	8.928003154	6.822129323	4.807163547	6.966145137	6.175940794	1.908131561	7.9244199	8.259005045	7.774755926	9.477899081	10.03890111	20.16304491	23.4875228	24.86750375	22.49365837	23.08951684	21.93303066	52.63263054
GB40100	7.08058696	8.444572825	5.366140622	7.051637893	7.218394873	3.587305055	7.916992108	8.601199607	10.80091974	9.569335229	12.34902553	12.30932963	15.68646152	11.19238096	11.49288288	5.200529351	5.960057581	6.308656761	5.329549913	5.110868384	3.10124058	14.68833022	15.0930454	13.62553665	12.36244782	12.74884131	12.69046973	10.30790153	11.36392983	11.25814154	10.53761676	9.475549537	10.20311696	9.770022421	7.079232334	8.027205531	2.462371643	6.069674604	6.183115607	5.925774153	6.825865272	6.617357176	7.209582908	7.523444872	7.682841568	9.534170018	7.384241438	6.589724257	22.17458796
GB40101	104.0875903	65.1075429	122.9373882	67.08809475	86.07636857	95.5653084	193.6384144	116.6118318	129.3502516	247.8100434	8.334899303	38.82332921	21.41476067	12.65403175	21.38664584	88.37718348	46.56910068	79.94349086	27.49333413	17.89038141	14.15007206	17.45246633	36.78722148	24.01279272	14.38003202	11.49844251	9.604881369	38.68272168	52.54265596	45.02711212	19.35029164	17.50099843	17.29226071	89.37989868	149.7969161	124.3565096	46.91311196	72.93436355	58.73157938	77.60059634	55.34885037	41.3763112	139.4313625	99.85549033	108.6156099	109.8123901	113.6260006	84.94179543	0
GB40102	8.793409185	9.014499771	12.13295203	11.20840301	9.896196893	9.483295952	13.27685821	15.04102981	14.75889743	17.08330739	13.82674931	12.20503636	13.54937224	12.54822389	12.15131592	8.599249107	8.622211778	9.152168059	9.049840559	8.032895338	6.456345848	25.64790786	22.47914107	26.44877131	24.8939358	25.02863564	26.18618969	12.67782207	14.1035543	13.9457943	12.80593543	10.66728999	10.55593722	7.094444902	6.027474872	5.144414967	1.772629446	9.365204967	11.29448177	9.413864054	10.82393222	10.89161956	13.26202266	14.67430198	15.30899706	12.3685403	13.33919509	13.39296183	29.63804055
GB40103	0	0.175073942	0.053130386	0	0.038127353	0.156128909	0	0	0	0	0	0	0	0	0	0.016948485	0	0	0	0	0	0	0	0.049774122	0	0.02075967	0	0	0	0	0.033424166	0	0	0.065423422	0	0	0	0	0	0	0	0	0.030933763	0.029932232	0.030363034	0	0	0	0
GB40104	8.782129592	37.19768581	0	20.61079496	11.09018071	21.44577929	0	0	0	0	0	0	0	0	0	0	0	0	0	0	0	0	0	0	0	0	0	0	0	0	0	0	0	0	0	0	0	0	0	0	0	0	7.51330583	9.106486256	7.857176121	19.37628757	34.57675119	17.70535826	0
GB40105	9.507885876	18.77746774	0	9.102941191	24.64245845	0	0	1.642064209	0	0	0	0	2.135650942	0	1.693524362	0	0	0	0	0	0	0	0	0	0	0	0	0	0	1.205446116	0	0	0	0	8.288852765	3.620016608	0	0	0	0	0	0	16.55362737	10.67481918	5.596106368	23.04673362	56.30860164	12.76309621	0
GB40106	13.92088452	13.49293058	11.7225743	13.68554948	14.06732811	10.17756982	19.37319278	20.88192212	17.68019694	29.52110179	1.624509112	1.161158947	1.612190848	2.509881584	2.051863173	1.7327762	2.235973406	2.43553216	2.99126746	3.918083329	2.053118531	16.50664186	12.9725177	13.86063483	18.23997869	17.88288337	23.03879818	7.27611162	9.066170315	8.282133747	14.25010575	14.46193816	16.25051527	0.886892074	1.277886237	1.104610297	0.269305093	5.211053116	10.28449968	5.603367962	11.81291718	8.920965298	13.19793822	13.11898891	12.54903812	14.17193564	16.51210882	13.33019532	11.21147121
GB40107	7.742300925	9.806426529	12.0877585	8.428588102	6.951007789	9.218720111	9.644413795	10.72762774	8.560479852	10.21350916	3.679988574	3.468575273	2.75590679	3.652298466	3.783908113	3.126908681	2.588230331	3.384233104	3.685673754	2.978949726	1.777897955	10.27547259	10.65955693	11.44544007	11.90936759	11.02749638	10.38595793	9.319230756	10.46761829	9.184999289	10.20937731	9.24806743	7.722573121	3.420957804	4.263437081	3.604566024	1.576549289	5.502270645	6.238143008	6.255230066	6.7327965	6.228629649	7.846002779	8.23282527	11.2323371	11.32167718	9.614758628	10.72659393	22.73660181
GB40108	39.0936356	40.52575891	30.45970138	46.78167116	35.67473198	27.5435119	73.701602	84.76733883	92.46839885	64.48433033	84.81583921	82.36849318	79.84421298	76.87689157	84.44442744	19.93679803	21.44481277	22.81921423	17.21366454	16.39910938	12.72577048	74.51779866	66.29237924	69.63297503	55.59340106	51.71598121	58.06335394	68.85654928	74.10515607	69.05565797	51.90585628	50.55616792	52.09815979	175.4390566	177.3629349	195.933147	40.93056144	68.20898727	72.84754013	67.71632284	76.76342126	86.13094818	61.32854577	65.1892822	67.69902877	72.90964112	64.56331441	65.08932289	136.9455148
GB40109	14.90401408	16.22613029	16.57520192	13.75977036	11.96185297	20.82317478	22.92572771	24.77976322	25.79919196	25.78199077	7.168290242	5.453205048	8.623345229	7.630718895	9.653870312	87.74606751	83.41804286	38.80880212	47.73522117	37.9397879	26.22636699	18.11864533	21.3307409	15.01298637	24.73959631	16.68353842	16.4947827	29.25295402	36.78112697	30.70114658	44.0289492	30.02019201	29.9017553	14.13053001	27.74848315	34.10555447	6.736274278	121.8110091	121.8699034	99.41324289	113.5518955	105.5837932	21.53239749	22.16617945	21.45636009	26.46247295	24.1616762	23.24597828	47.0110123
GB40110	25.23223917	34.98143677	42.79623155	24.84871127	24.81795701	45.32112308	10.08641659	8.108949471	9.490708573	6.154596701	0.968598372	0.211599835	0.816283545	0.431074857	0.449116589	18.44363107	13.66664479	3.45032416	7.631648837	7.51016849	2.582602754	3.404999715	6.893907276	2.13648117	3.165705972	1.23548632	1.936161614	4.398359653	2.310537272	3.224355855	5.834727157	3.897693694	3.112532672	0.963186708	4.916055926	2.866458097	1.859735489	36.62068743	19.86315731	13.60952511	23.77818812	15.57511268	19.32515905	20.74065495	17.72252385	18.31833644	24.20791042	27.39665001	7.414121755
GB40111	0.910254195	0.686031862	0.429303723	0.781800875	1.047084085	0.695432488	0.072877989	0.080591635	0	0	0	0	0	0	0	0	0.055426894	0	0	0	0	0	0	0	0	0	0	0	0	0	0	0	0	0	0	0	0	0	0	0	0	0	0	0.157463479	0.078868061	0.177410609	0	0.102665191	0
GB40112	3.024565465	2.2461735	3.151371793	2.420141189	2.218711144	2.734369171	5.208316662	6.312634633	4.697824481	5.420038326	2.66180886	3.343365346	3.202737251	2.365904637	3.224699158	0.959906887	1.106368166	0.931608029	0.95550629	0.817053947	0.538599313	2.717262165	2.51141368	2.968147384	2.678294393	2.247471003	2.178926472	2.845025503	2.534301873	2.665742191	2.329824856	2.03233596	1.826901563	3.897435473	6.376490854	6.74318996	2.787083741	3.148605012	4.396517067	2.730078993	3.297533278	3.030211089	3.09393599	3.15913604	3.387007964	2.699805216	2.735979825	3.71037453	7.457961913
GB40113	50.9778369	52.39657456	53.64518651	53.12874464	49.68390208	56.48207583	71.19524629	74.68437023	83.67803276	77.38091804	46.16341623	43.65477365	48.68070227	43.13502584	46.92897922	24.382898	27.10793125	27.06885562	26.79766248	20.22025604	18.64947123	92.16085716	88.49136032	92.2634346	85.16333967	78.32609339	85.56805169	85.97726694	73.57129771	90.49718656	73.94366705	74.02431338	79.88494489	68.67266607	62.6769144	59.74992266	18.02862691	60.12368168	74.42835021	57.30772143	71.31911911	74.94832678	69.55633592	71.59368194	74.99507404	75.12016341	72.65382095	74.84313782	141.0188809
GB40114	0.613216701	0.644780872	1.054396762	1.111402515	0.841670191	1.166481256	1.81757902	1.949198646	2.330029736	0.662728586	22.25870586	11.36461367	12.89408159	16.89715829	25.62535443	0.091209582	0.05539718	0.063035565	0.105986237	0.11913356	0.113339289	188.8729909	60.40446068	98.80110963	84.64812136	48.85144366	37.3378196	0.424039242	0.556275836	0.234488437	0.247672545	0	0.162461296	0.98475047	1.023407613	2.305013345	0.173874875	7.335728617	1.593457812	6.587185988	1.935003942	1.547340409	0.460805544	0.367480615	0.526770227	0.374886326	0.505901516	0.837075615	2.921611305
GB40115	12.5896476	17.84043599	9.660301972	4.198480647	11.98332993	10.88055879	43.77720218	49.93080771	51.87947915	35.50279869	0	0	0	0	0	0	0	0	0	0	0	0	0	0	0	0	0	0.660568805	0	0	0	0	0	0	0	0	0	0	0	0	0	0	14.08540555	6.185442997	2.717626115	13.57820586	14.14834677	15.01810614	0
GB40116	0.316437651	1.367913554	0.238121192	1.06021926	0.568058188	0.680136667	0.667740354	0.523222782	0.104298673	0.528106233	0	0	0	0	0	0	0	0.057316354	0	0	0	0	0	0	0	0	0	0	0	0	0	0	0	0	0	0	0	0	0.386986413	0	0.087335171	0.121820063	0.112693273	0.210124395	0	0	0	0.137528405	0
GB40117	2.924737277	0	1.197058442	1.556616729	1.869709366	4.899324952	0	0	0	0	0	0.823673939	2.932261774	0	0.829327671	0	0	0	0	0.368615465	0	0	0	0	0	0	0	0	0	0	0	0	0	0	0	0	0	0	0	0	0	0	3.630119182	4.079156085	3.763484269	1.166276616	0.999119355	3.376362607	0
GB40118	85.7737247	78.75409674	75.34142743	85.78203842	80.52159595	104.4500478	0.364405756	0.505730896	0.408821373	0.460582411	1.375604855	1.091291307	2.18134511	0.568233102	0.71353335	0.276203204	0.050608538	0.385284747	0.200813356	0.044195803	0.00785761	0.225520302	0.057702833	0.315200712	0.078914364	0.090166774	0.070416494	0.037650232	0.063621465	0.053708039	0.081567749	0.074097214	0.07902247	0.271351057	0.873501668	0.076126921	0.012602575	0.071031853	0.101275735	0.035603559	0.103574966	0.077749094	154.3439544	174.6102318	168.3264307	172.7957412	167.8272087	165.5592539	50.15856383
GB40119	27.02255797	24.74527091	14.30544995	24.68494577	25.7762802	16.25800877	31.54545839	32.53743257	44.52417546	39.78907937	2.425763093	2.335697892	6.439410983	1.885654016	1.209093942	3.913291324	3.587047126	6.070399114	4.422202688	4.400187195	3.713524711	61.05790081	35.95047862	48.96326121	44.71373726	42.2564713	31.77707863	53.62824521	47.15515177	60.58207956	64.79644556	55.78108381	68.93178404	10.4311088	10.43875592	16.10390205	1.109680248	49.81713853	56.17151822	48.26729602	93.51154523	80.20986084	49.2595576	45.21546315	48.87811267	64.24714523	51.79351423	48.11233239	72.84172475
GB40120	0.826762094	0.218693738	0.581333709	0.523625905	0.556721591	0.135503096	216.0833586	289.1047376	375.524032	189.8871971	0.682854308	1.235835359	0.799996855	0.648825289	0.47741588	0.207836876	0	0	0.082967314	0.055352393	0	0.533818457	0.159670587	0.34750638	0.578380283	0.173174701	0.598154103	1.626044694	1.281665622	0.74447244	0.732060891	0.480335836	0.268175472	0.694196052	0.965771834	1.260222058	0.280978361	0.582098683	0.433675781	0.638473072	0.201398297	0.641231478	4.614244992	3.422847394	4.435317751	3.874516303	2.562506009	4.697474932	0.630051064
GB40121	0	0	0	1.337573747	0.529005825	0	53.7909177	82.58657099	98.17992632	49.61085675	0	1.396085997	1.003213381	0	0	0	0	0	0	0	0.722636545	1.179161545	0.65633609	0.878330914	0	0.694897837	0	0	1.624604615	0.574590229	0	0	0.285425254	0.610715692	0	1.768319751	0	1.046123934	0	1.280671594	0	0.558549934	0	1.757107214	0.466059273	0.497432742	0	1.75472931	0
GB40122	0.070243711	0.074079245	0.29115246	0.123176825	0.129269722	0.367006522	39.00023403	46.55807573	49.03448469	31.8159592	0.242842112	0.356252775	0.200687028	0	0	0	0	0	0.046525392	0.030817237	0.060269024	0.222198208	0.030143698	0	0.232048345	0.098419804	0.037265542	0.108212869	0.231728422	0.190501248	0.39600526	0	0	0.227740447	0.147979645	0.491969619	0	0.05094992	0.350463143	0.305478644	0.121725368	0.27735884	1.120359318	1.365372592	0.927768837	0.397499127	0.90188707	0.258634532	0.162571172
GB40123	0	0.049305866	0.029545864	0.020696123	0.128996933	0.264077362	6.16507758	9.13284527	8.242168672	8.045464599	0.060291209	0.156524331	0.06748229	0.022085253	0.012129226	0.031591663	0	0.029617621	0.04913891	0.033011851	0.010917608	0.088028345	0.064924277	0.068520763	0	0.057977016	0.02653606	0.106945588	0.038738268	0.135106659	0.114939191	0.027984964	0.018610005	0.176645005	0.177369382	0.435152298	0.014364221	0.102053898	0.087382539	0.058662927	0	0.093194941	0.476037267	0.515745859	0.229407752	0.548553354	0.337444976	0.518817902	0.04857625
GB40124	15.09998977	15.59902419	19.46675898	13.72965803	13.91872516	15.03366998	13.98235466	14.57776357	13.99829204	14.72904622	5.624396764	5.359622233	5.102550564	3.880120958	4.813713207	6.057703111	4.945564963	5.352297344	8.50136073	7.737497431	5.598832126	12.33987922	10.90522096	10.50254533	10.13625056	9.841166903	9.167379286	25.90023581	23.22446999	29.39295274	15.29547253	13.07777375	15.11303275	379.3925376	404.0928492	681.0370184	50.44259829	11.46367495	11.154224	11.54898789	11.48717461	11.00750906	18.47639794	19.70779853	21.12019873	20.06265802	19.58778414	18.12836979	50.062265
GB40125	1.452668674	0.670613383	0.154862505	1.872117114	1.32502924	0.817394929	0.279132881	0.427771538	0.266210026	0.54461682	0	0	0	0	0.029338276	1.188916839	1.001064231	0.260354864	1.27308131	1.687883147	0.845845902	0.145749085	0.21466125	0.068944893	0.172501224	0.028611102	0.163777922	0.825258994	0.919040353	0.73946137	1.054254911	0.737683222	1.627263789	0.636512604	0.631611221	1.291701521	0.163395466	0.364786677	1.814514175	0.835760773	1.169012951	1.201903921	1.348684642	1.515190616	1.215026664	0.88492059	1.413607378	1.233193135	0.495816364
GB40126	14.79918943	12.40663302	8.08129876	13.37518372	12.26710923	22.04821797	20.19502136	15.92240017	28.95460078	14.96981462	0.939728408	0.280157526	1.627127378	0.264982373	0.469723468	3.651684336	4.928092215	3.906738072	5.086560876	2.201400885	0.991850068	41.12612706	40.30142461	30.59279938	58.08647385	42.61670452	38.04169483	79.66879993	53.88266235	52.93882758	24.51715124	15.98605324	10.45757301	3.900108898	5.885303597	6.210696017	1.348368541	57.80982675	52.64138877	52.91578197	47.44262909	55.57483871	69.87950504	61.49682818	77.92021982	82.32696727	62.24019096	65.49558863	22.92137984
GB40127	7.093786656	6.355357523	6.415314392	2.471252466	7.035717558	2.78340899	0.815391149	0.90729682	0	0.912505521	0	0	0	0	0	0	0	0	0	0	0	0	0	0	0	0	0	0	0	0	0	0	0	0	0	0	0	0	0	0	0	0	0	0	0	0	0	0	0
GB40128	28.1055889	24.98931236	22.84607064	35.75658088	29.81141455	50.0776661	4.979745026	5.220863473	5.685040611	3.773401759	0.381799703	0.124169539	0.57434553	0.478579875	0.817943893	1.867203047	2.427735893	3.47426215	0.784824638	0.527755439	0.209362044	2.554653986	2.281354156	1.128148713	2.739767532	1.393472993	1.04424809	6.54971476	5.235429259	5.604995978	2.022524405	0.805020684	0.460309647	0.904517693	3.981301854	4.437282865	0.928624031	4.013604721	4.200252719	4.867177973	3.091750847	3.036597272	10.58913611	12.30545715	11.44177403	10.71709422	9.683201916	10.3047889	5.228953714
GB40129	14.44886783	14.30659363	16.61690128	19.75577539	14.7294532	23.94320609	8.586267726	8.092212719	9.777303896	8.251286297	1.668626723	1.237660769	2.287133937	1.513613503	2.431625671	2.742638558	2.994244674	4.328543163	0.893660568	0.855686309	0.408826613	3.066164599	3.444601186	2.484790901	3.655112152	3.153811463	2.767404347	7.967329281	7.641770168	6.322807755	4.183080098	2.57709708	2.369927164	2.89678763	5.338598376	6.170390907	1.337252334	6.423274919	7.801015692	4.914483134	6.601244812	7.700828816	14.66835142	17.31928224	14.97056659	14.36071362	14.8879248	15.70575834	8.947109825
GB40130	15.18115555	13.37783165	7.922342702	17.21674643	14.53638241	16.21419604	2.330445374	2.430944809	2.092215357	0.891028668	0.33061507	0.071524284	0.144748381	0.182092365	0.36997572	1.098867942	1.299492723	1.626590451	0.457919935	0.269901265	0.111103575	1.721949163	1.115719948	0.672000292	1.355204082	0.987331379	0.58302241	3.527085476	3.064762781	2.301864644	1.511592081	0.553861437	0.313064118	0.327095427	1.711832389	2.105836641	0.396654777	1.889868531	2.665096099	1.91545815	1.258171607	1.466070167	3.254292577	3.683655378	3.696646957	3.717079111	3.675649082	3.705631527	1.953522962
GB40131	0.492189472	0	0.267738987	0.683094267	0	0.220829567	0	0	0	0.114352074	0	0	0.11688654	0	0	0	0	0	0	0	0	0.071184226	0.156610933	0	0.166878274	0.170313779	0	0	0	0	0	0	0	0	0	0.134471901	0.051926183	0	0	0.210640232	0.195241069	0.398571382	0.124587917	0.115428499	0.233628048	0.512839358	0	0.301188738	0
GB40132	31.7074287	35.29362593	15.4359679	29.87846206	23.13312503	29.78123826	56.20857825	54.54588058	38.19248127	52.37979978	0.57234479	0	0.467671767	0.24639793	0.397811513	21.82998963	23.11075725	19.39505567	14.30116923	10.60600252	4.362956484	14.9758554	23.33783205	10.32373828	20.91782994	9.807614235	7.320089945	57.57748782	64.8316359	24.50835261	64.66441091	33.320337	27.82491121	0.701737902	5.228706861	6.305557731	3.362874718	70.61244058	105.2083718	86.43897305	67.85246405	64.87242122	77.75148946	67.24294794	82.81775506	102.096214	99.68917436	90.77478952	28.23386721
GB40133	9.987533833	11.83498886	12.38433994	7.596136969	17.66331978	14.9702301	31.62072816	23.95099208	19.39351539	43.80040839	0	0	0	0	0	5.346032582	5.252622718	10.69385838	4.230212736	0.448154993	1.996242635	1.64352713	2.8124692	1.230818974	2.851410555	4.330961659	0.577276848	31.08255993	29.57120598	9.854942148	13.13188009	8.450929499	8.566284264	2.614678067	3.74812532	5.131081457	1.433484807	106.0581058	70.28261906	105.6228002	43.06601193	35.9958933	49.77722461	39.60311817	52.45287485	40.96290788	52.21098738	40.65852234	0
GB40134	93.51327711	90.36659814	70.55563072	92.31922423	79.09527236	116.1817753	150.4668936	137.3631126	98.85453084	141.244472	2.364698786	1.030569925	2.305012171	0.791970641	1.352767995	47.17745732	42.76133199	38.80504391	27.66337207	18.40718494	6.967507929	29.96513363	47.37929788	21.85161874	37.79715515	28.18509714	19.8128364	87.24274768	93.43825508	45.78721859	89.46868074	48.18340422	41.08009877	19.41780729	63.90422872	66.45163576	9.429932753	154.3942375	121.0770909	150.2728812	95.32521856	85.04492508	149.8392087	153.4557938	167.6430421	196.7721074	175.6741112	173.7220535	85.23919553
GB40135	1.396504212	2.364726209	1.957901606	1.256175764	1.356402829	0.830320634	1.646397971	2.545195083	1.418788033	2.416000148	0.170052355	0.167982631	0.20829925	0.143664551	0.123713771	0.438830983	0.258090197	0.251856234	0.421421963	0.205406634	0.019917191	0.579203331	0.404717457	0.369451448	0.627240975	0.295502752	0.242301032	1.081054558	1.134651696	0.898913621	0.922388388	0.479036473	0.227560822	0.734651473	2.024538275	3.283720274	0.19358934	1.922610631	3.167650512	1.479583079	1.570393652	1.34628188	1.114615478	1.090860399	0.955267817	0.836798982	1.281491168	1.379876641	1.844976038
GB40136	0.392472251	1.178777183	0.770143007	0.342469025	0.36025407	0.246379074	0.52464292	0.550830176	0.096079518	0.32427781	7533.699259	2851.565876	4472.248126	9157.101639	15409.90915	0.192567343	0.105179672	0.077828871	0.308926201	0.043469547	0.046527719	24.77817853	1.531903313	46.57401226	1.391912561	15.8109258	45.27208946	0.650095866	0.381101393	0.34349063	0.693710721	0.873148751	0.207847463	0.356767115	0.817934788	1.244076791	0.029278218	0.677440491	3.509723691	5.212192005	1.68080037	4.617755773	0.390409961	0.344172981	0.24656463	0.430536348	0.473547319	0.697695238	0.441085534
GB40137	0.630767924	0.492031745	0.649095185	0.092041862	0.192814763	0.133065372	0.22983101	0.381453524	0.214646954	0.096071979	12090.93671	7820.361471	11126.93612	8462.780802	10312.50486	0.168760142	0.105712054	0.208134546	0.034600461	0.132940677	0.045440579	59.16654337	11.25962878	67.4552503	39.02538118	227.4508941	40.32797058	0	0.477528186	0.36638296	0.146591264	0.053690468	0.018455369	0.074078236	0.098307551	0.147009027	0	0.952864939	1.351925591	5.751078428	0.702939207	1.321959047	0.372870231	0.493659079	0.196583864	0.337852072	0.518835127	0.249266392	0.212291803
GB40138	0.070490974	0.219988709	0	0	0	0.179315408	0.191545236	0.042475523	0	0.042711274	10.77235701	5.606373704	11.30300056	6.851569727	8.623433974	0	0	0	0	0	0	0.07382639	0	0.109842776	0.375418004	0.380567136	0	0.095637062	0.031895303	0.023255579	0.049072066	0	0	0.024402874	0.043592959	0	0	0.045041514	0.076554422	0.192367754	0.105407897	0.048545357	0.137785303	0	0	0.049731121	0.087020427	0	0.147362615
GB40139	17.81869448	16.38439283	12.29512593	17.3046224	17.86781352	14.65039335	0.079754592	0.066164478	0.066544923	0	0.4274357	0.218139777	1.2530852	0.184634729	0.239111535	0.014890754	0.018327266	0.041445661	0.021598467	0.058335839	0.014039758	0.040418501	0.014886484	0.018770812	0.048529171	0.063625176	0.018271419	0.049622014	0.14554267	0.050437034	0.080880919	0.039412097	0.012973285	0.051456621	0.291246514	0.05006301	0.010034807	0.142563805	0.203902751	0.142870967	0.057058318	0.026142025	27.27958387	27.91250631	36.28368146	42.51776672	38.53980137	46.94984033	40.78295447
GB40140	40.14108111	43.12773872	36.50062457	46.07337401	45.29745592	47.40688995	19.03404151	18.12800883	18.41621975	18.19443491	11.60538364	8.425986697	19.29253086	7.812771236	11.65616044	31.95099907	36.98757796	33.20978591	33.3285219	28.30564558	13.0270891	15.90783638	17.82632572	12.36297345	15.82241212	16.5073295	11.59144226	54.23135469	46.30568963	58.81629481	30.11296418	21.32362251	15.14898619	1.340694905	1.687276213	2.505722973	1.712955535	11.00653062	33.5392903	11.00822227	17.50778716	23.6289282	16.25753987	19.26693321	15.85218637	17.86353997	18.91151696	16.73896216	32.9912585
GB40141	6.457941186	7.444638983	7.075788407	11.95057765	8.919915432	3.963290816	28.16709441	32.29226031	46.16401432	34.01638588	15.04668724	7.852599909	10.33193157	9.973933708	21.0407847	15.95264732	13.11577802	17.58970437	16.11900329	15.24500817	8.925471206	47.62285711	52.09955692	48.85559408	39.86494644	44.52160789	33.65080443	131.557991	151.1713232	216.7783063	72.72794781	80.0506027	62.77664971	37.77697174	40.78859816	41.98613503	11.69666778	47.50534061	49.11691882	54.11281295	65.62935955	50.93102883	42.19890559	45.36847636	46.05875338	54.72887243	49.74650601	51.03763684	117.519087
GB40142	0.325150547	0.405844591	0.230485574	0.362959225	0.243867106	0.205476107	3.345618594	3.237208582	3.054379348	2.46074456	0.549225821	0.06594835	0.387133109	0.95569113	2.302831929	0.04944351	0.050917119	0.056897257	0.017134157	0	0	0.169984935	0.243849388	0.059193054	0.792026266	1.550898874	0.204271442	0.23705816	0.385207592	0.095223631	0.204621919	0.118257129	0.103140092	0.205639276	0.596836574	0.672068361	0.135045567	0.293158493	0.49410372	0.34343492	0.370849077	0.276332968	2.696561511	2.82594207	2.586550544	2.608822944	2.790049076	2.156402836	0.65187151
GB40143	3.055634269	2.040453198	1.937718044	2.486613312	3.096723992	2.932563819	0.81092251	1.229752958	1.223200803	0.795386379	0.129006816	0	0	0	0.157108917	0.070813696	0.088091965	0.186708781	0	0.073577869	0	9.064191884	6.243910353	12.09767634	3.230503924	1.100329652	4.875028308	0	0.171362121	0.306830485	0.125397263	0.093827337	0	0	0	0	0	0.464023006	0.200553363	0.495647047	0.18564924	0.251058939	0.240274761	0.437915222	0.777711458	0.364625469	0.218557533	0.862234849	0.711194004
GB40144	3.287705773	4.604968345	4.208096729	2.400569585	2.352796264	4.555872782	4.582566525	6.228481782	7.512384956	7.919133001	0.415540517	0	0.162494077	0	0.243036669	3.05890011	1.213196657	2.771895347	1.499329957	0.297629825	0.312312418	21.51312201	26.74193953	21.71024275	17.49462107	8.269106858	19.59885212	1.276164986	0.542969614	0.3713016	0.916960646	0.563316089	0	1.666189906	2.917879129	1.092664272	0.369685083	0.811945369	2.256926826	0.568126407	1.432802077	1.433872736	1.008825557	1.111648805	1.665892099	0.878485179	2.376882079	1.028941855	0
GB40145	143.9573164	162.0176089	62.62382834	134.9404972	156.6013412	99.26497366	83.81430642	93.57419423	97.42252462	100.7859134	1.167638162	0.650016694	1.310312183	1.036472275	0.971038914	6.272257278	5.930008629	7.625686676	0.806064653	1.376993987	0.168986342	14.70749857	11.27212544	19.13711262	9.121732288	9.025025069	12.65512291	6.082150003	5.517676302	4.894273431	2.993637147	2.181977952	1.804265173	0.553664094	1.765342187	0.603793677	0.132518041	10.9537497	10.35263251	13.30293673	8.650885196	12.29420608	219.5160349	258.4106784	235.9542426	234.925969	220.5531277	199.5822734	122.1426282
GB40146	4.876149046	3.136152407	7.472310554	5.108146246	4.265155808	6.238835326	4.215311136	5.522380094	4.631037931	5.454033619	3.201882982	3.908984627	3.247862941	3.724345306	2.858913365	0.884585098	0.642519176	0.619831499	0.400093041	0.516135126	0.202943873	2.234464073	2.771588332	2.56884659	3.032546579	4.228821372	2.277175791	1.71529957	1.566409471	2.140498032	2.308952975	1.756933949	1.222270829	1.627781406	2.19560937	2.380409967	0.298525386	1.772374911	2.140758558	1.377455242	2.650157969	1.873243468	6.050120188	4.952572924	5.91696997	5.393713047	5.574121081	6.147642192	7.9847047
GB40147	8.254943066	10.5104015	4.940463004	7.167359021	9.144433334	11.96793919	0.108562413	0.096112862	0	0.096801973	0	0	0	0	0	0.01463244	0	0.013039753	0	0.014943446	0	0.042020552	0.078246853	0.020914133	0.032781477	0	0	0	0.017329359	0	0.026871805	0.019475065	0	0	0	0	0	0	0	0	0.019242012	0	0	0.099113793	0.048198875	0	0	0	2.814527961
GB40148	0.106494621	0.128981143	0.279534442	1.180456055	0.194472374	0.742359621	1.460426382	1.565043816	1.220002521	1.196579292	0.292916658	0.085795725	0.459631713	2.792040265	2.986790013	0.1786498	0.181590469	0.271664416	0.124588086	0.05738107	0.008008378	1.828402327	0.280318698	0.622619861	0.22004564	0.131381802	0.070239428	36.44448315	84.13693247	14.77317007	5.083290402	2.496382728	4.22744646	0.418626968	2.327451516	2.24232358	0.049322133	210.9419323	34.84776926	509.8222232	7.63038864	11.51689473	4.251698847	3.713116723	4.576806061	0.612341957	0.737491507	4.650407858	76.37877298
GB40149	8.841436472	5.773249222	6.930035261	8.332516075	9.179140547	7.875931541	12.29652348	17.25841692	13.88383442	13.93474052	1.805162353	2.193957689	1.456533264	1.225995528	1.539659972	3.045213299	3.429856831	3.054831595	2.907911887	2.502973241	2.0488925	11.70691088	12.53241084	12.87025978	13.03079251	11.79876843	14.20830929	6.858279232	6.789725536	6.019325778	6.951149621	6.989213848	4.057772002	1.790537254	5.351554727	4.182004019	0.735737249	4.876835719	5.272792533	5.73456512	4.413342221	5.392702831	12.36464069	11.6496764	14.17371042	7.516142161	11.72017459	14.48230101	22.68418049
GB40150	22.83622274	19.94098764	20.15084867	22.15762139	16.418419	29.15942014	7.275357068	8.070261764	6.909362621	10.08492083	0.626497814	0.482569355	0.550426616	0.494794796	0.901547125	2.533451035	3.071023225	1.754665391	1.381973286	1.149587314	0.383805114	20.26908375	22.45235722	16.53343877	19.45530832	16.1912346	13.12901564	26.3233639	28.39527785	23.4038152	8.746014313	4.390042701	3.137184427	0.735291381	1.147042853	1.443601766	0.385875562	4.98649946	8.418689574	4.9220161	6.355134523	7.063753708	18.22408845	21.17625213	20.68189928	29.29358241	26.91178051	25.16040649	11.96707781
GB40151	38.33740767	39.39990612	33.35692866	47.35378872	37.02582465	34.96446193	26.5573718	26.77388568	33.15967415	31.49759375	50.87058516	57.03902733	55.58406692	49.96484534	51.39934754	17.25764161	22.15820935	20.16286585	19.7090052	17.90733134	11.1330787	37.14243255	41.89240516	38.85282952	42.72384005	46.14300064	39.36912477	39.71179727	35.47158129	40.21118025	33.88940249	33.59922485	34.46692932	25.21615373	36.47607836	31.20568556	8.597058813	28.38629361	33.246448	29.06577627	35.15850443	35.58319328	33.27340726	34.42838889	37.63062514	41.02258974	36.06180578	39.74443636	69.75617269
GB40153	17.26593172	22.3244008	17.60830553	6.097963676	10.62469622	23.93291719	2.949701178	0.727570839	1.134338745	1.096062801	0	0	0	0	0	0	0	0	0	0	0	0	0.246432149	0.661850574	0	0.265483697	0.309134327	0.415731005	0.303328332	0.214116869	0	0	0	0.456597187	1.167036672	0.874689289	0	1.168830454	0.672827846	0.974149019	0	0.423770366	9.036044152	9.056698241	8.96509115	30.26399029	21.31081542	16.51673191	0
GB40154	7.422246717	8.84792047	3.598165941	3.041460508	1.873348987	7.847053873	0.680535333	1.04460463	0	0	0	0	0	0.190533494	0	0	0	0	0	0	0	0.085800442	0	0	0	0.101306384	0	0	0.221768606	0	0	0	0	0	0.153683295	0	0.0722305	0.157922561	0	0	0	0	4.920220747	3.409928452	3.250523909	15.65312478	11.12087837	8.660096133	0
GB40155	4.829291514	4.890894073	3.650417581	3.349835088	2.899458191	3.521354042	0.533037952	0.482745645	0.252989257	0.261058999	0.019234688	0.012203874	0.007647407	0.038633099	0.011767474	0.05232213	0.020912355	0.010550562	0.019476484	0.004526317	0.004590822	0.169599518	0.054299169	0.112285151	0.085659952	0.048722319	0.031545898	0.106426738	0.086753356	0.051139777	0.038052155	0.005749387	0.035846033	0.019446698	0.052044039	0.034392954	0.015352784	0.181037134	0.156969162	0.112214163	0.072553065	0.163785181	1.894757712	1.966566412	2.071537606	5.375692946	4.718950887	3.903923417	1.601678585
GB40156	0.382355398	0.404419627	0.86959212	1.613225954	0.169326745	1.077433968	0.322226488	0.359451155	0.567736883	0.359033869	0	0	0.112518872	0	0.07915641	0	0	0	0	0	0	0	0	0	0	0	0	0	0.085811397	0	0	0	0.069126481	0	0	0	0	0.12646579	0.213251661	0	0	0	0.126720834	0.1143769	0	0	0	0.15081455	0
GB40157	280.964219	303.5131392	213.2578387	427.7569405	370.9180046	303.5528882	3768.999532	3788.04741	3853.171077	4080.051884	922.8175893	219.1365391	725.9628002	313.6376864	462.192898	44.64699576	48.15914963	65.62599658	25.8651446	14.8252014	10.19334248	4836.560581	3791.554389	3736.966975	2986.806998	2758.316363	3540.636704	318.8062938	353.9994308	341.2070644	173.7842384	77.29520092	71.98318394	142.7600801	272.1722348	241.2479408	61.0898982	341.5564446	193.550452	269.9114257	181.2526195	175.2217103	1441.4257	1230.667591	1216.94528	1237.202856	972.8872767	1107.908127	635.3866972
GB40158	0.671489664	0.881709109	0.507169592	0.746017161	0.579405138	0.732534788	2.307734501	4.156629425	1.577602458	2.502074371	1.655596953	0.956562688	2.220381914	2.965629173	4.795868294	0.017934423	0.090245155	0.049164094	0.014018457	0.027473115	0.008928189	3.216178899	2.974396837	3.033110203	1.307563796	1.078071319	1.047744674	0.539219643	0.430661275	0.615860816	0.323345212	0.117602149	0.369482701	0.285293537	0.534169204	0.674237247	0.051004488	0.172985996	0.049023018	0.282693793	0.192782789	0.125046695	0.774701603	1.016113059	1.001484291	0.568925134	0.588780129	0.826755073	0.455432596
GB40159	20.34681424	22.08380734	21.99981985	21.0457049	24.6773229	21.69996015	5.865937034	6.489947915	5.040412724	7.579344275	2.605394109	2.477218423	3.438253834	2.664642375	2.947861182	2.262805913	2.119953302	2.87713198	4.042948559	2.814103799	2.042821493	5.132406798	4.58604917	4.580706273	5.946595038	6.468513044	6.251721589	7.215810943	6.404727047	6.299791986	8.557086117	8.542840222	8.976364185	5.708136296	8.163186461	9.971111266	2.104915269	6.001614041	7.217032303	5.792543177	6.454474985	6.875948861	12.09964214	12.81594674	11.75305166	11.54212127	11.42020535	11.31056435	10.55114204
GB40160	5.45239949	19.84391182	23.21094819	9.146945513	10.62469622	20.69873919	15.07625046	20.37198348	14.74640368	16.44094201	7.238086227	11.21993327	5.229561321	2.526317382	4.372625197	6.536750744	6.045744493	7.162851827	13.45492046	9.951723876	6.663191501	7.637057024	10.35015028	6.618505737	7.803228617	7.964510916	8.346626839	24.11239827	15.46974491	16.48699893	20.12852486	16.57676487	18.06123237	5.022569059	5.446171137	4.810791087	0.730437229	15.1947959	17.49352399	10.71563921	17.74862625	21.61228865	14.14337346	17.44252995	10.75810938	9.340737743	13.65224113	12.94554663	0
GB40161	43.50213705	41.38079257	58.54983127	46.69703797	49.17164206	47.11915772	9.600115652	12.21094149	9.893682071	15.02527237	5.595684677	1.503943007	4.74690128	3.284398884	4.366351878	1.791783299	1.457490258	0.758477102	1.22793892	2.673969851	2.229147029	7.059428342	9.761147703	8.212377425	15.58851971	7.985260097	9.246711652	6.198830466	5.490768715	2.953307847	2.678074269	1.795546627	2.780636256	0.450877774	0.981270206	1.599700444	0.706459151	7.495394629	4.409818871	7.905304395	2.054762287	2.842495417	23.96777771	24.60449	20.93684179	53.93699855	35.0786636	30.86154698	5.313826533
GB40162	20.52347695	21.63180189	14.10837331	19.27940821	19.06223522	15.40565693	14.13099799	15.72571061	13.83847057	22.33206512	9.04043163	3.242803598	7.41636884	2.895513761	5.348668003	0.231402131	0.250904473	0.328383801	1.333619143	1.63258989	2.224066484	9.155011178	10.99528119	6.688726578	20.43847964	10.56275057	8.441140588	6.423707681	6.148233402	3.57421737	3.605861255	4.178038551	5.181091495	0.388317531	1.335132421	1.229100124	0.272993059	8.144493808	4.180920769	9.838325028	1.985981684	2.704530926	39.37545628	39.97406006	38.79719044	73.46052552	64.55033499	54.80707653	16.99690126
GB40163	8.077453415	11.45109446	2.765428558	10.18781789	9.296893051	2.670535254	93.52989003	88.83667259	47.58987215	54.72389125	2326.477462	4077.315995	2993.374399	4878.530672	2488.757241	1.608161252	1.331281113	1.337437448	22.36831216	77.25287887	80.61711317	1044.903683	1358.976223	1113.623606	725.2992049	1131.019904	839.3223692	9.533120874	14.63416605	18.30756068	10.69935808	9.009255318	8.657808248	0.600217514	0.955759566	0.861305527	0.131505134	586.0551304	106.0814733	827.0671324	75.96760723	84.47406243	13.87439268	16.51532234	15.67382964	19.52787198	24.19788399	20.5697185	24.13995646
GB40164	25.51698875	27.96098483	30.00060825	11.53012527	15.40886597	12.46746802	35.35511024	59.13389772	29.31107477	24.86915185	46.9469991	69.49009862	54.5681632	96.18462122	52.95478765	0.839994357	0.960941223	0.505849953	0.631901256	1.001110519	0.931659775	15.21221216	17.86015282	19.38071524	18.18494697	22.81954257	19.80375711	36.73353583	72.41463227	42.23625355	46.24602397	18.67780036	27.72300593	4.31141212	3.57894602	3.526837861	1.016740256	830.9844895	458.0606904	1096.801628	515.7977204	538.194918	196.3053843	205.7970096	214.4580905	358.8217106	352.4542584	308.0554092	101.6743259
GB40165	0.469077123	0.370863058	0.597594833	0.41882224	0.431134618	1.300509178	0.505103781	1.250874282	0.602520003	0.63413443	0.944448731	0.086481485	0.271053422	0.0885149	0.192733923	0	0	0	0	0.040590117	0	0.862669073	0.258813038	0.298832834	0.540659097	0.138954381	0.107145213	0.628032942	1.005377422	1.00834913	5.502737027	4.481369878	3.580078088	0	0	0.241165256	0	1.028488711	0.758847881	1.195073467	0.114916404	0.714780568	0.590756491	1.540772799	0.889214151	1.185529883	1.252605509	1.472310994	2.110849424
GB40166	692.6345087	685.8883461	498.4632762	885.2280697	689.338497	452.9903132	409.5338315	454.8808871	557.9215375	334.1752742	50.26074499	25.30900604	45.63454138	51.93909682	56.62864511	621.2568399	304.4174077	221.6556375	222.2709833	134.3776722	166.4302379	3991.777672	5054.241843	2914.567885	1586.075416	1659.826117	2582.012713	714.6958327	555.0404598	853.8077598	800.8143789	607.8013784	1010.242713	676.5745534	1717.358767	1703.871069	270.9927743	995.2785783	338.3770333	905.4417057	340.8971335	364.9027671	798.9865679	765.8659747	813.0572781	618.1165746	535.8399978	599.8890965	256.8739153
GB40167	72.29681741	46.8985073	179.5708195	72.20793473	93.54986849	111.6208333	73.38658262	71.09138612	81.42605063	78.58403473	4.350972752	3.609253556	3.110133078	2.101867168	5.176103758	70.08720957	19.86500248	65.19497658	19.35036795	5.902951631	12.29507038	310.5857341	301.5377734	382.2206771	136.2633916	121.8532003	189.9885192	44.26852579	34.84025422	48.35050967	34.5933941	31.85917251	35.00092664	86.38310941	101.6076432	113.9308041	44.11784399	66.33149238	24.95552255	70.80206554	20.31409094	13.23682002	39.30552066	47.58369179	38.88086436	20.56074413	41.04562143	37.88895958	0
GB40168	344.2734514	360.801333	332.4790625	425.5278055	392.3126976	633.8105332	250.8100811	257.680325	307.4480994	197.7720148	21.02805666	10.5426377	18.13360478	21.94044696	31.71267406	242.7059839	123.340635	98.75949784	91.14053972	69.1028808	71.00788221	1594.426402	1871.673236	1046.552601	678.6508012	655.9288926	1004.427966	395.4536811	364.8598442	406.9647393	510.6262341	429.2874618	539.3101848	471.764296	1110.319964	965.3762627	191.7319094	567.1966213	181.9541164	463.1712211	184.0565966	183.7468509	408.7462089	438.1660105	461.5344058	327.0684693	305.5098336	352.4374956	352.173452
GB40169	13.25018269	11.85194117	7.500378145	12.89152214	13.26522528	14.39923087	4.221525398	3.227947972	3.342604905	3.963723473	0.211416092	0.135997141	0.113305109	0.172895378	0.062793585	0.079630218	0.066243753	0.094981043	0.044814142	0.115114435	0.057267291	84.8119072	76.14037462	60.01940154	100.712339	67.1509696	70.88708515	0.237158452	0.095512436	0.081272201	0.049422591	0.053836866	0.099092273	0.061208468	0.407832628	0.096376384	0.079397101	1.429053844	0	0.772112697	0.155402905	0.143201526	41.24288723	36.71748279	34.91925205	34.18534717	32.13669007	35.60221168	9.771836194
GB40170	0	0	0	0	0.082251549	0.234954937	0.054286204	0.240992519	0.119296653	0	0	0	0	0	0	0	0	0	0	0	0	0.068998592	0.037976335	0.049407394	0.083176612	0.0411365	0	0	0	0	0	0	0	0.035902576	0.06154639	0	0	0	0	0	0	0	0.263213958	0.185436465	0.315805764	0.55893106	0.122353599	0.159244533	0
GB40171	0	0	0	0	0	0	0	0	0	0	0	0	0	0	0	0	0	0	0	0	0	0	0	0	0	0	0	0	0	0	0	0	0	0	0	0	0	0	0	0	0	0	0	0	0	0	0	0	0
GB40172	0	0	0	0	0	0	0	0	0	0	0	0	0	0	0	0	0	0	0	0	0	0	0	0	0	0	0	0	0	0	0	0	0	0	0	0	0	0	0	0	0	0	0	0	0	0	0	0	0
GB40173	0	0	0	0	0	0	0	0	0	0	0	0	0	0	0	0	0	0	0	0	0	0	0	0	0	0	0	0	0	0	0	0	0	0	0	0	0	0	0	0	0	0	0	0	0	0	0	0	0
GB40174	0	0	0	0	0	0	0	0	0	0	0	0	0	0	0	0	0	0	0	0	0	0	0	0	0	0	0	0	0	0	0	0.361890148	0	0	0	0	0	0	0.749766774	0	0	0	0	0	0	0	0	0	0
GB40175	8.087551924	6.947146207	11.03451978	13.42534302	10.4156306	3.227049981	2.890942751	6.413779688	5.221847144	4.602876609	3.392285432	4.572306166	5.170732399	0.636195405	3.380934679	1.809515419	2.139326308	5.508389925	0.477855842	1.79948553	1.707150211	4.435214524	8.917592234	4.9636846	7.377531433	4.264313603	3.857657823	6.270872468	2.28213796	8.108454609	2.966102802	1.620822362	2.41623309	3.724223465	7.834936857	5.532118288	2.312030828	1.96175028	7.573335409	2.815343619	2.001557246	3.678782485	10.09028091	12.01719823	7.92401847	16.33045895	12.7053842	15.97869594	0
GB40176	3.638600948	8.009100842	2.415075493	2.543013042	4.175382303	14.71678455	14.59240073	149.2112102	8.944737785	15.71435352	0	0	0.594091612	0.709272244	1.218704346	0.205098877	0.277199536	0.85044251	0.591383393	0	0.377795215	1.384028402	1.874777051	2.574847375	0.798477871	1.18195634	0	0	0.480573819	0.654162536	0.522070746	0.504468235	0.337006171	0.361150931	0	0	0.723080439	1.850613355	0	0	1.014809304	0.656069962	3.993433679	2.577267915	1.54999027	1.621417579	0.190700103	2.730564753	0
GB40177	0	0	0	0	0	0	0	0	0	0	0	0	0	0	0	0	0	0	0	0	0	2.132275108	0	0	0	0	0	0	0	0	0	0	0	0	0	0	0	0	0	0	0	0	0	0	0	0	0	0	0
GB40178	0	0	0	0	0	0	0	0	0	0	0	0	0	0	0	0	0	0	0	0	0	0	0	0	0	0	0	0	0	0	0	0	0	0	0	0	0	0	0	0	0	0	0	0	0	0	0	0	0
GB40179	85.28541528	51.65986583	65.90619271	36.81741258	51.58990025	77.43348765	46.31787053	100.1265456	76.71170887	89.41312191	12.50653895	13.38642181	1.666210106	7.017064676	10.68421698	22.14105673	5.277787234	22.62021861	11.70151954	10.98928659	12.43668794	58.78257494	26.12003381	79.41462435	50.15130451	43.7201592	57.91533334	660.5948587	556.1966658	444.0119984	10.28107203	13.18830178	9.483480881	8.56866238	13.19778149	5.731390754	3.926417486	45.74303573	23.20873854	56.26172527	24.36055026	35.59925634	6.050845885	5.989055934	12.13470809	8.678678714	9.676270698	5.399439499	0
GB40180	0.652137685	1.16726448	1.985861704	1.307444152	1.92146425	2.096732275	1.035705665	1.025753275	0.793367216	0.665304446	0.057274035	0	0	0	0	0.743985359	0.673906384	0.491148061	0.212180963	0.125795301	0.712664925	3.721861393	3.00921916	4.5971093	1.440821263	1.984847874	2.472665741	5.240499535	4.674891125	5.493078841	4.547536388	5.776128821	6.794921416	0.12991136	0.406764798	0.258713299	0	2.48956262	0.976666972	1.742273954	1.826799046	1.349820371	2.278500907	1.560539559	2.05395107	1.858264867	1.676341959	1.722488747	2.748508518
GB40181	0	0	0	0	0	0	1.692854924	0	0	1.898357964	0	0	0	0	0	0	0	0	0	0	0	0	0	0	0	0	0	0	0	0	0	0	0	0	0	0	0	0	0	0	0	0	0	0	0	0	1.817395318	0	0
GB40182	0	10.40152464	2.327406249	0	4.489245751	0	0	0	0	0	0	0	0	0	0	0	0	0	0	0	0	0	0	0	0	0	0	0	0	0	0	0	0	0	0	0	0	0	0	0	1.592184297	0	2.089151959	0	0	0	0	0	0
GB40183	0.034738732	0.109763329	0.043482064	0.181932906	0.126944448	0	2.248060602	4.136157082	3.6023594	3.000225696	0	0.031005104	0.483922407	0	0.019394381	0	0	0	0	0	0	0	0.017781405	0	0.01915689	0	0.043611105	0	0.041568218	0.028831044	0.091925695	0.38233822	0.119143392	0.058545335	0.101401657	0.40089509	0.011434874	0.107120238	0.092239829	0.046260255	0.429699474	0.472155215	0.056161989	0	0.057030117	0.031257637	0.08092668	0	0.243421149
GB40184	0.083629345	0	0.053054837	0	0.190715989	0	3.963483683	3.212659911	5.760533	4.869431457	0	0	0	0	0	0	0	0	0	0	0	0	0	0	0	0	0	0	0	0	0	0.025854089	0	0.068271711	0.119461376	0.201045548	0.01343128	0.156158043	0.107520223	0.053734293	0.250445192	0.034460289	0.097327566	0.062808382	0.032257807	0.035835678	0	0.079201619	0.095046076
GB40185	0.086342032	0.109446198	0	0	0.04762479	0.197121917	5.621343845	5.425513079	7.327766161	5.395154433	0	0	0	0	0	0	0	0	0	0	0	0	0	0	0	0	0	0	0.032100515	0	0	0	0	0.022866362	0.118743847	0.088713098	0.018271259	0.041735108	0.287388049	0.035785056	0.16648284	0.092201949	0	0.041633625	0	0.09509377	0.041078894	0.052567953	0
GB40186	0.176544894	0.212964587	0	0	0	0.152506719	3.256132507	3.498769866	4.498392915	3.029374065	0	0	0	0	0	0	0	0	0	0.021657943	0	0	0	0	0	0.022187235	0.02548244	0	0	0	0	0	0	0	0.058592171	0.23029437	0	0.155366204	0.107073327	0.026728048	0.325155471	0.102973811	0.064717679	0.031263157	0	0.071591083	0.092673312	0.078546099	0
GB40187	0.28665499	0.085973265	0.258201645	0.071165935	0.112048525	0.306508059	8.842529861	9.086259907	12.87660921	7.483607054	0	0	0	0	0	0	0	0	0	0	0	0.018778246	0	0	0	0	0	0	0.072178165	0	0	0.026049336	0	0.172393748	0.090273376	0.539857096	0.05440652	0.125575184	0	0.027107726	0.050558478	0.069688082	0.624642257	0.253752367	0.229651158	0.762179685	0.28203857	0.520158596	0.294201438
GB40188	0	0	0	0	0.4629542	0	26.17255873	31.44545339	63.03276055	25.56182199	0	0	0	0	0	0	0	0	0	0	0	0	0	0	0	0	0	0	0.342838486	0	0	0	0	0.128104729	0.434874756	0.48468942	0	0.218099885	0.754749245	0	0.175401129	0	0.22327152	0	0	0.22132787	0	0.261376991	0
GB40189	0	0	0	0.342161743	0.091428199	0	16.03225639	23.14407904	29.45618887	13.93133354	0	0	0	0	0	0	0	0	0	0	0	0	0	0	0	0	0	0	0	0	0	0	0	0.078781795	0.068993517	0.233115349	0	0.189662226	0.121169488	0	0.055541577	0	0.144781893	0	0	0	0	0	0
GB40190	0	0.068073868	0	0	0.143442216	0.084700904	2.21764581	2.686619886	3.302712087	2.571954366	0	0	0	0	0	0	0	0	0	0	0	0	0	0	0	0	0	0	0	0	0	0	0	0.019116835	0	0.037936292	0	0.044330709	0	0.059907325	0.069963823	0.24205587	0.04565979	0.045273077	0.104070515	0.039554548	0.044226551	0.131521267	0
GB40191	0.406009539	0.115547904	0.09218843	0.191436365	0.235667752	0.596109065	2.851552283	3.139821882	4.234842449	2.779753242	0	0	0	0	0	0	0	0	0	0	0	0	0	0	0	0	0	0.029163597	0	0.014799541	0	0	0	0	0.026401716	0	0	0.110754924	0.09490445	0.023831413	0.110001084	0.091455737	0.373828575	0.167131072	0.20094659	0.285326935	0.164104151	0.070100171	0.081211822
GB40192	1.678219669	3.496824831	2.037000186	2.472983102	2.666693071	2.649371473	11.33078258	11.66081696	15.09533996	12.93576885	0.02894364	0	0	0	0	0	0.018869163	0	0.023778433	0.015408938	0	0	0	0	0	0.017155564	0	0.026657237	0.09217764	0	0	0	0.028165817	0.068076975	0.143739768	0	0	0.498627483	0.213417103	0.127931951	0.316467253	0.163187675	9.105407883	9.059805223	9.927107215	10.17880978	7.691530455	10.73347021	6.008333606
GB40193	0	0.99182408	0.312010039	0.315210989	0.254507995	0.399720596	4.329629656	5.570818455	5.089616557	3.842906086	0	0	0	0	0	0	0	0	0	0	0	0	0	0	0	0	0	0.028490833	0.119713685	0.042929407	0	0.022131107	0	0.01475812	0	0	0	0.720090253	0.229231374	0.114553205	0.21231381	0.204858976	0.889306463	0.591113314	0.410253388	0.582174372	0.478818328	0.922125204	0.407919545
GB40194	0	0	0	0	0	0	2.501982039	2.21809658	2.877046669	2.013412305	0	0	0	0	0	0	0	0	0	0	0	0	0.023151331	0	0	0	0	0	0.07980715	0.018816747	0	0	0.01956299	0.03844403	0	0	0	0.14114551	0.06051704	0.060774093	0	0	0.073862261	0	0.036203267	0	0.069460524	0.134073621	0.214070633
GB40195	0.0602007	0.063227874	0.081127109	0	0	0.077304069	3.762027208	3.526861651	6.562904857	4.362951167	0	0	0	0	0	0	0	0	0	0	0	0	0	0	0	0.028969411	0	0	0	0	0.141542626	0	0	0	0	0	0	0.426552495	0.072969075	0.073272961	0.27095397	0.186580813	0	0.08366534	0	0	0	0	0
GB40196	0	0.094357142	0	0	0	0.114359128	4.909127444	8.585322175	8.947908978	5.168085199	0	0	0	0	0	0	0	0	0	0.020417429	0	0	0	0	0	0.044916812	0	0	0	0	0	0.026201147	0	0	0	0	0	0.407668829	0.325113383	0.081247658	0.401596867	0.103976498	0	0	0.032413998	0.036434964	0	0.080068092	0
GB40197	0.336625684	0	0.089875453	0.354072011	0.061805598	0	21.63260028	22.94160964	31.95175864	25.75796343	0	0	0	0	0.035551409	0.030057909	0.036421966	0	0.046528103	0	0	0.058135731	0.160943031	0.083206388	0.137889014	0.205701569	0	0.950788473	0.227178474	0.241003686	0.613370563	0.328030385	0.05530798	0.027386085	0.143528921	0.107454852	0	0.248442864	0.171115984	0.085566982	0.158586632	0.109492124	0.103451304	0	0.102223131	0.056088279	0	0.063020024	0.344048621
GB40198	0	0	0.163635289	0.106867646	0	0	4.86673941	4.146802294	2.475485122	7.078901994	0	0	0	0	0	0	0	0.025568055	0	0	0	0.052733942	0	0	0.031164005	0	0.035593342	0	0	0	0	0.037817362	0.05078837	0	0	0	0	0.137279546	0	0.078536655	0.10968189	0.100612762	0	0.045524517	0.093727289	0	0.045141075	0.173595396	0.313786431
GB40199	0	0	0	0	0.171697395	0	5.795847953	6.822607057	1.713645636	6.518298075	0	0	0	0	0	0	0	0	0.1544816	0	0	0	0	0	0	0.20995615	0	0.705848725	0.632081836	0.089554309	0.359390264	0.136831781	0.09024831	0	0	0	0.071476795	0.323291118	0.280769952	0.141182174	0.259312517	0	0	0	0	0	0.303586053	0	0
GB40200	0.033187566	0.103967001	0	0	0.030086271	0.040843492	3.94851372	4.399774658	7.045415774	4.10918436	0	0	0	0	0	0	0.020011554	0.031015695	0	0	0.018092736	0	0.051821887	0.086420365	0.056466925	0.037078983	0.254938789	0.195182416	0	0.143542163	0.151842112	0	0	0.087750433	0.025215177	0.02837476	0	0	0	0.046266348	0.042871714	0.029494763	0.056031586	0	0	0	0.053246339	0	0.080585888
GB40201	0	0.04470751	0.053608219	0.184884457	0.077605983	0	6.933915504	8.12358412	8.833338636	7.026246225	0	0.075916061	0	0	0	0	0	0.019753066	0	0	0	0	0.042544961	0.080587597	0	0.045533862	0.078285208	1.502632837	0.173792786	2.679253921	0.84843752	0.404128218	0.143456386	0.106652484	0.123966803	0.034977968	0.068570628	0.324880523	0.112012601	0.028040844	0.026029418	0.071633537	0.0338298	0	0.136615144	0.074500975	0	0.082538748	0
GB40202	0	0	0.03949167	0.055721292	0.116333808	0	5.36170712	8.021238987	9.134185447	7.697580675	0	0	0	0	0	0	0	0	0	0	0	0.014256554	0.063159101	0	0.051019483	0.016841054	0.019322647	1.488187965	0.37271219	0.689535221	0.522875779	0.080661249	0.094543226	0.89195451	0.85125929	1.605944396	0.132323551	0.096573971	0.206722912	0.041709909	0.1341616	0.07950018	0	0	0.050600077	0.084036034	0.048090344	0.03077514	0.072061901
GB40203	0.471346944	0.232987617	0.560038172	0.541419776	0.543027518	0.520917458	1.864887376	1.553765839	1.303260312	2.373297111	1.343630222	0.926975977	1.106312865	0.440910278	0.647886372	0.233949018	0.287415537	0.593641683	0.265669091	0.514731031	0.364488254	0.978925574	1.271585181	0.991599557	0.730183414	0.860878746	0.732696055	0.592755027	0.51845992	0.502775496	0.734047716	0.47715773	0.229428963	4.563154337	8.077026599	7.033765917	1.555411422	0.562395517	1.110239458	0.46497754	0.968772923	0.802400511	0.269540268	0.191705633	0.332658881	0.450774893	0.282790042	0.40433805	3.187306612
GB40204	24.20861168	29.62444546	55.5874932	36.52580733	30.28532211	51.55235107	9.892756359	11.17606956	14.84706345	10.39103886	13.41397782	15.60559119	16.18371612	15.26504186	13.52007544	5.978375517	7.288522954	7.352643572	5.499355552	5.976923031	4.196963323	21.05983506	20.73974644	22.35662491	21.67876472	19.70520898	21.50699602	20.38542518	18.09894264	23.02678055	23.31406948	17.16308084	19.38637328	29.23628115	31.91791129	30.6450572	5.470905224	14.42473866	21.34080704	18.1730758	20.09469399	23.87947951	24.51065653	26.20430493	30.46089278	29.43317855	22.31737066	27.52654269	42.77670172
GB40205	17.63166123	16.85902249	16.98995389	20.80497033	19.65381749	16.22720903	18.22965606	17.66474803	21.25024931	19.14404066	16.03166842	19.05974599	17.35092165	16.12206637	16.82580052	8.227931908	9.281642938	9.429764915	6.934997464	6.957451351	4.146846782	23.89279508	21.55057961	22.42069042	23.08023245	23.07758586	25.2146674	25.62287131	23.98687896	28.83444516	28.46921052	23.49903666	24.21313182	45.12405533	45.1403895	47.94701212	8.746715188	19.92540483	23.18887261	19.19292461	23.72922129	24.75055146	29.02902589	31.89045937	32.79908067	30.19844486	25.84235947	29.1661457	61.0240196
GB40206	10.99433219	10.31013904	15.627555	16.23608702	13.40187161	13.11734249	6.6957814	7.20897114	7.020959428	7.179257735	2.919545205	2.198336132	2.797397528	1.714923659	2.44673344	2.187490579	1.740169393	2.200339726	1.470221737	1.343227951	0.916517716	4.473258638	4.754799286	5.022050632	4.730043892	3.777549939	3.827540335	3.927855522	3.514743325	4.074133691	3.500668388	2.435787435	2.113724493	1.248037004	1.41767318	0.933741809	0.333222688	3.40038995	3.892393888	3.708165908	3.705679306	3.871213441	8.955087968	10.30974408	10.11313321	9.842584758	9.579895482	10.13863244	16.86855932
GB40207	5.869577865	5.120349183	7.086986695	7.74433535	6.921225107	3.842844569	7.102352439	7.302262909	9.676940776	8.537242736	6.769331249	5.909916984	7.408769604	7.828837526	7.22135031	2.492423344	3.211824529	2.546084307	5.656829739	5.259918465	3.93151262	14.11820549	11.1055242	13.79464804	16.16626076	13.87938981	17.74003881	10.36869658	10.15597628	11.10466353	22.46879254	17.56352361	16.72150129	20.31948163	15.88183159	16.83948884	1.871138	11.06591028	14.12923902	11.02089181	12.43122376	14.15984716	11.72258242	13.26843677	12.10442552	11.49566222	10.69414984	11.96469776	34.47516444
GB40208	24.85650118	28.16765777	29.98058056	28.93915472	24.64616737	31.28717102	29.69518548	31.32591605	33.33033582	32.56441656	16.54157223	16.92763499	18.78481526	15.97375265	18.05661886	7.957262928	8.530536066	8.699489116	6.702969108	6.055410259	3.177656987	22.3701947	23.32018883	20.84293531	26.39630657	27.35921201	28.05038584	30.73327265	30.59878835	35.05040783	26.46019293	25.52918479	21.80526604	19.30266296	18.72779026	19.99991069	6.933146358	19.81167429	25.36145206	19.14246326	24.16798517	23.96130501	20.9871262	24.01816177	25.10306208	24.88502644	21.08053417	21.55351561	84.74264084
GB40209	0	0	0	0	0	0	0.102548545	0.113179117	0.072554441	0.152698082	0	0	0	0	0	0.021964477	0	0	0	0	0	0.173859779	0.144401322	0.065140879	0.914643543	1.161264367	0.709111086	0.042490535	0.247093196	0.24465832	0	0.031575872	0	0.089215899	0.15732336	0.219936667	0.018576056	0.118717548	0	0.033799745	0.061869439	0	0	0.117077064	0.152059223	0.088645522	0.077144704	0.549381122	0.280417297
GB40210	0	0	0.158643002	0.105190124	0.054897491	0	0.665394908	1.114748429	0.800326565	1.314691872	0.664619274	1.373521491	3.001944507	3.035472697	2.918872523	0	0.057969283	0.20970787	0	0.027497663	0.027494867	0.128583162	0.084974484	0	0.151584702	0.213430851	0.104640262	1.159253506	0.689465488	2.068065718	1.932537364	2.803965487	3.457666988	2.645618683	4.7571774	3.838525574	2.121697192	5.588651382	4.903345847	4.604197843	6.445518786	5.952733945	0.761877063	0.64309801	0.394487362	0.146642405	0.253905994	0.54193231	1.357397399
GB40211	16.97393729	17.42284531	19.17650942	17.56604113	16.99219746	17.75171546	1.795161013	1.99775132	1.739733422	2.486184611	1.214395803	1.162107597	1.453962162	0.974120962	1.236847879	1.728429996	0.764475696	0.653812148	2.036035899	0.635883791	0.347008956	0.648778547	0.653292298	0.69002003	1.300054924	1.001920788	1.274485038	0.726959996	0.567712793	0.662934921	0.647549113	0.556075127	0.49586621	0.402652801	0.387201146	0.395202485	0.118877745	0.742531365	0.90749493	0.762791727	0.781382219	0.857413847	10.31437737	11.22380861	10.13292481	10.60770538	9.639626163	10.28962786	9.299686947
GB40212	2.189588027	1.295962019	2.38464924	0.985544423	2.063821016	2.131952217	3.921669994	1.926264075	2.045156523	8.555168043	377.562076	215.9606122	349.7805084	268.3712044	269.4378001	0.141105893	0.12344191	0.052306477	0.21006934	1.815410744	0.332531943	2.566229549	2.052517834	1.844374089	3.455458601	15.52077331	1.663735856	0.235377987	0.234301465	0.219813192	0.109182534	0.261007163	0.217479131	0.095295397	0.31151748	0.482189274	0.021856243	0.519778701	0.255198891	1.083660422	2.135125677	3.846988039	0.922316783	1.304646385	1.549035602	2.786188689	1.754444343	2.572061795	4.899901155
GB40213	2.874429627	0	4.76653777	0	0	14.25655247	0	0	0	0	0	0	0	0	0	0	0	0	0	0	0	0	0	0	0	0	0	0	0	0	0	0	0	0	0	0	0	0	0	0	0	0	0	2.708695004	0	0	2.594358804	0	0
GB40214	3.169295292	3.129577957	18.73528379	9.102941191	5.476101878	9.510186604	0	0	0	0	0	0	0	0	0	0	0	0	0	0	0	1.391254225	4.00736758	0	1.799119483	1.705508928	0	0	0	1.205446116	0	0	0	2.819943896	0	1.810008304	0	0	0	0	0	0	4.729607819	5.337409591	8.394159552	2.880841702	2.963610613	12.76309621	0
GB40216	0	0	1.207537747	0	0.630701575	0.989141708	0	0	0	0	0	0	0	0	0	0	0	0	0	0	0	0	0	0	0	0	0	0	0	0	0	0	0	0	0	0	0	0	0	0	0	0	0.612408937	0	0.543525223	0.590356777	0	0	0
GB40217	5.082226506	6.651166007	7.901175667	6.27557189	5.118166086	6.561286981	1.636159367	1.618503823	2.202309048	2.119547803	2.024714611	1.690200911	1.968530659	2.086322579	2.596345654	0.831900814	0.693785353	0.747823321	0.67023274	0.650026016	0.351310369	1.793720379	2.470950922	2.01353484	2.460154646	2.011888697	1.632428304	1.916282518	1.52656927	1.879959778	1.770464034	1.117025349	1.039119117	0.940387574	1.436960597	0.979734885	0.331402127	0.957265131	1.988606125	1.32763644	2.427032053	1.906388554	2.50399949	2.974859652	2.370606256	2.79251284	3.066664598	2.624188504	6.408481887
GB40218	0.120470327	0.210694861	0	0.31512604	0.329487715	0.250501539	1.468532096	1.604474531	1.075991314	4.377535493	1.637761828	0.943553088	0.990456929	0.861051833	1.022773295	0.357974146	0.540336457	0.620932419	0.748306578	0.492076787	0.875938246	506.9374181	994.8883734	751.7350369	745.4240856	965.5461609	1051.291179	0.488886402	0.422456112	0.511184342	0.297428128	0.507787347	0.177122114	0.113078037	0.056134705	0.316210726	0.050154631	13.90061528	3.738679123	7.845763099	4.879031842	6.133021553	0.458450601	0.327114304	0.339323413	0.778487087	0.464898442	0.373948752	3.764726296
GB40219	14.70825464	16.90866895	9.218807729	13.61457134	20.41497921	15.72231034	2.072278845	2.512039454	3.269601147	1.644860733	0.026626731	0	0.160660426	0.087325078	0.063190584	0.013905491	0	0	0.02368127	0	0	0.54899531	0.215618481	0.571428224	1.030772522	0.525754245	0.761718952	0	0	0	0	0	0	0.013097734	0.023108	0.155192305	0.021606492	0.047448203	0.080245438	0	0.055590246	0.051055238	3.093821368	2.633004907	1.463332335	2.333173786	2.50651717	2.284710392	2.544105306
GB40221	26.04211486	23.25098397	38.66932479	29.36113562	29.36048579	36.26614519	5.627820968	7.536778055	6.478385492	9.171968654	0.585164055	0.580328763	0.877777488	1.655420453	1.957976511	1.663520424	1.599745184	2.373184775	1.678700109	1.922641792	1.912573096	26.71229734	52.26781587	43.4856545	88.40330469	107.5360616	109.3478082	5.794187477	6.084643205	6.916804429	8.741696422	5.918275857	6.528858972	3.028665243	3.224174809	2.820271756	0.98265861	3.840928713	4.469469263	4.65361362	5.104076268	6.618924126	47.09005554	51.70322033	46.20750238	48.8468574	46.20990768	46.68624704	35.76961883
GB40222	14.26871667	12.60328587	14.43881947	13.87776639	12.57130701	11.77982243	21.61129676	23.59348322	19.63396803	28.5708099	14.00581676	14.70788109	16.66612661	16.77250799	17.26015048	5.253182685	5.339044296	6.143103451	6.493995109	5.46909215	4.382234739	15.0708527	16.97745553	16.40238282	18.27166609	17.75079593	18.02475398	12.73761007	11.34298136	12.547802	14.67769409	12.86330187	13.97221001	2.887398443	3.750801499	3.67237611	0.95944862	10.35115347	18.30866462	10.64909267	16.04652049	18.13390969	13.82808052	15.24050472	16.26705792	18.1573902	16.09559895	15.48442995	39.98134299
GB40223	1.168524722	0.848722614	0.682991808	1.186865465	3.731940547	2.227691113	0	0	0	0	0.390806685	0	0	0	0	0	0	0	0	0	0	0	0.21284081	0	0	0	0	0	0.784484322	0.184514843	0	0	0	0.19615411	0.670215344	0	0.156815086	0	0	0	0	0	1.018691127	0.876327127	2.193846402	0	0.290249315	0.777232332	0
GB40224	9.597022488	0	2.260065064	20.52993573	18.74233173	0	0	3.720522238	3.698769062	5.695073892	5.277808493	5.123853414	6.365616061	5.79858615	3.070939578	0	0	0	0	1.228625294	0	3.198412662	4.122715606	1.497060784	7.471458036	8.571330218	3.000199678	2.282125975	3.099387732	0	2.238188976	0	1.202822979	35.39499974	16.0388774	29.56777638	1.864381422	0	0	0	3.051628823	0	20.62907395	5.974268334	9.996729338	13.65229914	7.269581272	2.298538766	0
GB40225	116.7425753	134.3047837	41.01200974	115.2088878	114.6998709	70.60088534	8.167642029	8.654576543	7.117547756	8.580848655	6.277225388	3.934921092	6.921769599	4.652836223	3.062314139	0.55479191	1.07807969	0.785024478	1.113297512	0.981710195	0.629843515	9.179929371	5.760335169	8.047658574	6.380219832	6.673272429	3.841230457	4.174359807	3.131780562	2.611462585	5.359147277	3.658431204	2.336132551	1.983164918	4.697591848	4.571380425	0.715225842	2.254374693	4.793676602	2.58753895	3.713617747	4.532471233	70.48713703	72.26936267	56.89275787	80.50374389	70.51761285	68.72079731	38.78057323
GB40226	90.08628005	92.00114111	58.55416432	81.08077433	81.8889303	56.05508958	26.6496784	30.41730252	25.12781815	35.95614689	11.78104106	17.31133603	12.90690326	12.15224693	7.054259821	2.112437416	2.519365025	1.167684697	10.99849273	6.352115276	4.677029008	53.21641911	41.79652261	43.45672791	43.9832319	39.67383059	32.99485093	10.89007509	9.729721256	10.12210422	13.63937987	11.27132103	7.576973248	12.86796561	14.83942584	15.81507251	3.074162162	6.379564199	11.00525493	7.929947764	9.12004289	7.624278947	39.76715978	41.58971134	40.37458079	39.59457959	39.92964443	43.62595028	18.4252403
GB40227	0.227877394	0.339890831	0.080343882	0.142450292	0.148552143	0.121034645	2.314147849	1.904008912	2.139118243	2.565779072	0.087872572	0.057127988	0.171204413	0.032281425	0.089492417	0.109686209	0.152253908	0.229720712	0.167368676	0.144265402	0.180275095	47.58211616	118.3127945	111.1524078	618.2424085	787.3185093	566.7926426	0.025819216	0	0.013108452	0	0	0	0.281589058	0.163528554	0.157775936	0.061607215	0.567984982	0.12676897	0.169962143	0.332418407	1.000887288	0.38417093	0.173833361	0.103087808	0.621067582	0.269088884	0.094304434	0.615584669
GB40228	2.527721962	2.587700811	2.050804902	2.810116967	2.992091696	2.887836747	0.048210169	0.053266724	0.025954539	0.026648941	0	0.032608031	0	0.070310576	0	0.13671423	0.315339086	0.295432917	0.229147306	0.167314386	0.170666662	0.016050926	0.25033486	0.069447667	0	0.057275086	0.021771283	0.477858694	0.164315981	0.147812542	0.849361754	0.253408269	0.423808261	0.030533518	0.107930988	0	0	0.194342573	0.38120165	0.214006167	0.266001263	0.456111111	1.524354596	1.368121304	1.438750915	1.314281489	1.849356395	1.766663809	1.780317694
GB40229	137.9792072	147.4164169	76.30227759	98.96852358	101.4551507	113.3654429	3.67543448	5.248662902	7.595110444	3.745891756	0	0	0	0	0	13.88976881	6.721856665	4.45172211	10.36530052	5.212400573	1.847501958	0.048253965	0.850741714	0	0	0.172137297	0.198402749	0.278563051	0	0.045806977	0.187529559	0.069645396	0	0.048675167	0.428701721	0	0.082370131	0.262344615	0.150480577	0.07449797	0.138976525	0.287121872	61.09891394	59.02113201	53.77961988	44.55415894	52.50544706	45.84532481	16.4619503
GB40230	47.57365647	45.12757773	18.1963019	41.5600422	40.95310833	35.07160808	4.757497173	5.236076327	6.873721395	4.875557131	0	0.210847491	0	0.283507222	0.343675292	8.13012939	4.704505573	3.387825127	7.241754679	3.518364264	1.242163074	0.444410117	1.150976664	0.483481567	0.185267478	0.495673408	0.04338631	0	0.128024823	0	0.131372709	0.145702515	0.033767739	0.17740626	0.37543766	0.069938724	0	0.498592227	0.528561237	1.198178949	0.538453557	0.803111033	49.99760907	59.37908736	49.32390818	52.10542697	49.02933804	42.15382516	16.99815442
GB40231	30.3174861	26.27108307	11.83821701	27.56123259	25.97013839	21.63783197	3.950852302	4.84757656	4.659195555	5.302735301	0.01872561	0	0.049518116	0.022241914	0.025096386	5.590430507	2.706575847	1.702464133	4.492192149	1.800472466	1.050734403	0.539591052	0.907417435	0.556668725	0.085805026	0.349711379	0.11175095	0.093450312	0.16947794	0.117474138	0.070619088	0.045881844	0.031805905	0.100276307	0.319151811	0.029809402	0.081512118	0.142282799	0.063580174	0.421507879	0.517149919	0.310540614	33.53169682	37.75510673	34.36960154	37.22421553	34.79204082	30.24347579	17.59662203
GB40232	527.2886485	445.8220065	327.4842942	745.2062451	601.0458792	265.1969192	1376.309314	1353.084036	1416.743833	1326.236891	846.5738584	1051.067205	1002.776606	995.4710816	889.80415	133.4177064	112.2750069	123.9705567	193.6696108	247.9093565	157.291856	1140.191558	860.7583335	1016.197505	725.5186765	864.9195568	752.9200298	843.5374992	944.244417	1069.393471	3247.512649	3805.787342	4492.759294	1152.320146	1059.035036	1109.772366	162.6865243	1850.015989	1773.10778	2138.20471	1803.828607	1875.588545	877.8966084	906.7252229	982.4709315	856.5098816	898.7801241	961.5802867	4840.933461
GB40233	0.208439851	0.403589843	0.437082979	0.180874486	0.447211582	0.608948882	2.3687069	2.856011698	1.986210202	2.285735719	1.222615007	1.422495328	2.639662192	1.493171569	0.974483397	0.159581425	0.018999524	0.123092255	0.131919546	0.213181546	0	0.735938596	0.312682396	0.329080212	0.393573715	0.204204957	0.467638811	2.350811327	2.012828061	2.989803618	1.541341973	2.122740361	1.295094872	0.796743096	0.872736332	1.040673473	0.976536395	3.599020079	2.091257907	3.145478761	2.411701329	2.440170378	0.905556382	0.80481591	0.7814489	0.582165809	0.527893006	0.405775949	4.250509649
GB40234	0.269573841	0.262822701	0.157908847	0.225614186	0.137029693	0.320918088	3.402100954	3.956377883	3.002231678	4.850797565	0.161324143	0.177076483	0.378078658	0.416502085	0.279486373	0.076351085	0.022038772	0.184577922	0.079753876	0.020196212	0.022737348	0.398589457	0.419446767	0.230533509	0.535786963	0.477600561	0.385677152	1.836739635	2.13779102	3.956460844	6.060913117	6.433593317	5.488872942	5.287807631	18.58298222	20.45208943	9.669240976	32.30631006	44.68940048	35.27733477	29.0515971	41.72090074	0.570598548	0.594740694	0.730031616	0.684096885	0.592121857	0.586006594	7.36827691
GB40237	35.19678271	34.72650194	43.44454978	42.1649162	34.9394324	36.25251748	61.55229493	66.26110978	71.4427628	64.0897719	45.62492918	53.16262125	53.07002714	46.74393545	44.65201173	35.56072105	39.90167971	42.73436826	33.98879681	31.55918853	27.69681533	112.9622202	110.5849978	127.3224368	101.3053369	103.0336719	109.877208	98.2929237	104.6244621	108.8653012	109.9082936	100.6159166	106.0066149	149.7710438	141.4378686	142.5082618	30.15864917	72.17311465	73.20795897	72.66001359	77.3815443	79.78417278	59.78985249	60.06922688	64.12804153	64.72341882	60.16548569	63.27512699	190.4370434
GB40238	9.944369934	9.97729609	18.97068993	12.50897671	13.97818886	12.63318585	11.88930395	11.78269121	13.6292678	14.29587492	8.361688159	7.539811284	8.774693677	9.27716586	8.833556325	4.799131503	6.929272045	5.344786437	8.822795581	10.72695566	8.953082154	20.69313307	22.28161497	27.26151078	16.81469576	22.42229391	25.22400697	26.9258887	24.7788465	29.14522143	40.87489811	35.46941247	34.72289959	8.11961305	7.038784615	6.359598612	3.404838716	23.39385684	25.42788012	23.01569351	27.34092615	29.85508673	14.22037816	14.94346438	12.69194531	16.47211492	13.62340997	14.40173064	94.42886976
GB40239	20.69233444	21.25422683	48.64645502	28.47529067	24.61484805	44.33886342	24.22618897	24.56177151	25.62095525	26.54563609	8.700930218	10.24037996	11.21216249	12.3071953	11.19556379	7.209870512	5.9156001	6.080526797	7.202149657	8.156838943	4.325946729	29.50164145	26.04927353	28.85975665	26.99925766	30.207382	31.19950775	18.58782736	16.08137011	18.34492794	23.41892126	21.72634303	25.32877708	16.90496817	17.45205568	17.42560674	3.707483789	15.46188141	19.60591839	14.47790856	20.49137446	22.29842661	22.19398408	24.84459656	26.53267664	22.58036702	21.75230512	25.2067011	71.15147496
GB40240	7.782532867	8.775840014	3.25573199	2.099421846	1.685462174	2.562419926	100.6910865	96.66122655	85.25488466	231.7242711	7.479286779	4.684021918	7.530387091	11.15789177	11.81962528	0.086259655	0.088218885	0.407449799	0.282803361	0.173408475	0.208330459	17.58781316	21.21149082	15.47234512	44.6686425	48.16263791	46.03849722	0.306197136	0.697643039	0.855935851	28.84312952	6.464277522	7.544961125	6918.703106	8581.49287	9074.159395	1266.637716	52.52062109	269.5896332	30.74438521	238.820534	194.7904566	11.25029299	6.44783669	30.77290455	14.61301925	18.49359324	20.00562781	488.1495991
GB40241	7.967075246	11.40288578	6.605740515	8.48862547	7.313292029	9.895978158	1.456703977	0.805863924	0	0.807161994	0	0	0	1.128848145	0	0	0	0	0	0	0	0	0	0	1.109393898	1.05012432	0	0	1.960289684	2.329402828	0.827860282	0	1.385741381	0.982448413	0	2.923965055	0	0.84507907	4.231249233	0.705730314	0.714304088	3.520737542	3.466451788	1.493317154	3.087038677	4.345321098	4.92471163	1.957382671	0
GB40242	37.13312531	17.57193288	50.89793701	25.5080325	40.07141982	74.95246824	84.85229041	88.27197656	43.26470213	123.628392	0	10.34162329	12.61608487	5.772727946	10.41750018	2.260987294	8.319443759	9.183055053	8.369823454	0	0	9.474554635	17.68189019	8.1778286	16.36830225	11.03062539	1.913643806	31.74351037	46.15597382	18.7120173	16.75700466	5.236761708	22.06519282	24.08158018	139.7671398	131.0161736	43.85356188	22.55260954	23.0421599	42.17482518	17.46345542	22.20653615	25.28866718	43.12343827	37.64369791	29.80714352	20.39109571	28.19493928	0
GB40243	23.47413386	20.53804464	14.66733922	20.20609901	16.76538354	17.19067108	2.009606759	2.648169783	3.418183654	4.23712369	0.063641799	0.047746607	0.09543102	0.125199536	0.225213654	2.195643778	4.570414159	3.6307021	0.836729141	1.106614318	0.675511276	1.987002127	3.365629558	1.347042762	1.640166501	1.674033638	2.18118995	25.77171772	10.35609282	28.28356789	7.536574351	7.178891028	7.717848123	0.120850572	0.361692069	0.03230754	0.05445821	0.422506338	0.637823561	0.239899519	0.671513897	0.660689967	30.60527916	32.71863207	32.99594497	40.14719587	39.18285871	40.29713613	17.11267196
GB40244	0	0	2.354260322	0	0	1.545964024	0.745099689	0.882141688	0.967690059	0	0	0	0	0	0	0.616329716	0	0	0	0	0	0	0	0	0	0	0	1.142007664	0	0	0	0	0.628556179	0	1.825490744	0	0	0	1.566087175	0	0.67485558	0	0	0	0	0	0	0	0
GB40245	0	0	0	0	0	0	0	0	0	0	0	0	0	0	0	0	0	0	0	0	0	0	0	0	0	0	0	0	0	0	0	0	0	0	0	0	0	0	0	0	0	0	0	0	0	0	0	0	0
GB40246	0	0	0	0	0	0	0	0	0	0	0	0	0	1.670827057	0	0	0	0	0	0	0	0	0	0	0	0	0	0	0	0	0	0	0	0	0	0	0	0	0	0	0	0	0	0	0	0	0	0	0
GB40247	1.33408492	6.08960148	3.293502762	1.411707114	2.484233363	0.661191741	0.380589739	1.39568568	1.674332237	1.769608436	0.634935013	1.132981765	1.938572571	2.170346919	3.648956748	1.01897335	0.379869849	2.478625316	0.393012619	0.325599612	0	3.417668969	5.691221515	4.19471287	3.590698238	4.983198091	9.947916541	3.385151331	2.57000233	2.050708066	1.676625912	1.717787383	1.138845782	0.276052326	0.929482575	1.881796374	0.552567177	1.312120368	0	0.387797398	2.021236228	2.413638402	3.417834945	1.184202575	1.622866633	2.677911234	1.746998839	1.124693604	0
GB40248	0	0	0	0	0	0	0	0	0	0	0	0	0	0	0.024317217	0	0	0	0	0	0	0.020109727	0	0.029415856	0	0	0	0.047885174	0.025951689	0.567075941	0	0	0	0	0	0	0	0	0	0.060888815	0.028015473	0	0	0.034843733	0.035098577	0	0.050415116	0	0
GB40249	0.226935829	0	0	0.118045764	0.124446584	0	0	0.174347862	0.051881899	0.211932659	0	0	0	0	0	0.410414827	0.166387808	0.096329438	0	0	0	0	0	0	0	0.036353952	0	0.069220649	0.300587694	0.036835044	0	0	0	0	0.075254741	0	0.059932352	0	0.062749197	0	0	0	0.442692794	0	0.396507076	0	0.174227578	0	0.108211661
GB40250	19.79136746	15.64236747	9.166202761	22.73089273	20.82898036	20.97013888	1.646328485	2.192922063	4.603154758	1.150735932	1.297671332	4.813161591	2.352401784	2.618145588	1.165625834	8.209781392	13.41141062	7.973975784	2.075339369	1.584054623	1.479611805	5.310974337	7.783167247	7.096546222	8.701140922	6.384224301	6.094197894	4.319006343	3.607682771	5.180496479	2.152686825	0.931463974	1.446589921	2.623491732	3.038797976	2.495075246	0.867052015	1.57912543	2.185264663	1.785144382	0.838165308	1.035345228	4.90119937	5.294975801	1.891759237	4.304152774	3.59876068	5.409373212	9.443309728
GB40251	7.016866851	6.605234021	6.21105392	8.745834888	8.738410334	5.610232058	1.742353263	1.932889189	2.750157669	1.118238995	1.164512341	2.472000908	1.6348103	1.470517932	1.261239195	5.760491101	10.46862751	5.701104184	1.95031338	1.106276077	0.710316825	4.930580443	6.943775887	5.567536227	6.93839049	5.176678068	5.239212296	4.42573741	2.797448252	4.519565818	2.203930946	1.187745989	1.368805236	2.114264003	2.310390304	2.134275486	0.54443948	0.921227407	2.336176257	1.752312877	0.903809355	1.604687961	4.052503993	3.833353399	2.300272494	3.43485756	3.480398862	3.760487845	16.88160827
GB40252	206.8957676	209.2423454	77.0746165	172.8497703	209.0294396	63.42936217	949.1934511	1060.570119	872.3756489	1056.113927	541.2923078	885.2400588	777.9799013	582.4881983	475.9365559	388.5621822	311.7681022	359.6107099	315.0868624	263.1204632	218.5939391	1066.12633	1220.904357	1110.520396	1138.034459	1093.108757	1289.91761	888.1536692	757.9051452	897.3609396	682.4299162	590.6968603	799.9885425	3521.567988	3002.989555	3270.856554	778.8585351	593.7752953	609.8892006	528.5393902	679.6129804	707.4063791	872.44022	817.999012	804.9646151	999.5999667	746.6592384	789.649524	0
GB40253	0.263572651	1.262472009	0.670149615	0.516880828	0	0	58.10207762	81.49947951	22.31361234	50.38141896	9.453738164	4.765319255	12.33888955	3.531766949	9.29090352	0	0	0.106529553	0.138180069	0	0	12.15942505	21.85726757	11.65886317	16.3404243	36.14767408	2.846968021	0.664419899	2.005598606	1.762060335	3.87779214	1.035033113	1.282035642	24.05300046	12.97201496	13.16230456	1.614891256	73.60938449	20.51692639	49.64695819	102.2147039	45.05384486	11.93635433	33.3156118	18.90297616	9.787788483	22.62357265	11.94355493	1694.407954
GB40254	4.304902004	3.264079837	3.89222852	4.211955072	4.657822386	5.159739056	0.978447999	1.515326824	1.625097809	0.792589549	1.385878005	1.714484104	2.022462323	0.683689212	2.170199249	1.358548592	0.334002855	0.83574827	0.820579321	1.015594495	0.64918329	0.847600457	1.170880403	1.379237668	1.607218926	1.07184715	1.45785708	1.069389052	0.667163906	0.287261789	0.514220076	0.244333395	0.3450589	0.107380394	0.125612413	0.144535893	0.029529702	0.878486505	0	0.944212121	0.778144236	0.547494757	2.105615007	1.527087296	1.484398902	1.79165892	0.987146035	0.63632257	0.888081827
GB40255	0	0	0	0	0	0	0	0	0	0	0	0	0	0	0	0	0	0	0	0	0	0	0	0	0	0	0	0	0	0	0	0	0	0	0	0	0	0	0	0	0	0	0	0	0	0	0	0	0
GB40256	11.4151317	7.049668006	9.006644629	12.31895022	11.94301705	4.58017835	0	0	0	0	0	0	0	0	0	0	0	0	0	0	0	0	0	0	0	0	0	0	0	0	0	0	0	0	0	0	0	0	0	0	1.447228993	0	3.537640663	9.175172477	0	0	1.685052831	0	0
GB40257	0	0	0	0	0	0	0	0	0	0	0	0	0	0	0	0	0	0	0	0	0	0	0	0	0	0	0	0	0	0	0	0	0	0	0	0	0	0	0	0	0	0	0	0	0	0	0	0	0
GB40258	188.2131769	189.2661131	158.0623563	183.240617	150.3305592	202.2799028	52.09561403	79.55760484	78.92557725	122.7987269	0	0	0	0	0	1.380893492	0	4.371909656	0	2.064274778	0	1.246604738	0.73574443	0	3.595008006	0	0	0	0.890553491	1.929733377	1.138252449	0.92110518	0	0.672029313	4.68115363	4.055103574	4.00477785	1.13959943	3.789134154	0.934946944	0.938116108	6.084751648	183.0036632	247.680775	210.1913191	213.8451807	171.3553397	201.8906442	0
GB40259	9.028207275	7.310633137	6.889805355	15.38830158	10.76648945	4.199698603	32.68746195	31.40246694	32.0649908	32.4446195	14.67166148	14.75655253	16.12819303	15.00763149	20.16756135	28.88812781	27.5410914	29.68019461	33.49039812	26.76447847	23.64846879	63.33432081	57.47961523	59.93579294	67.8711334	73.01462342	76.01070915	44.77649451	49.96538477	46.59432489	54.06081603	43.09046867	48.89079793	83.92334724	79.74077007	81.83122316	10.90383829	25.3799236	40.02951275	25.69856216	40.97099992	40.92428802	31.85820932	35.8356815	33.42089601	29.08135674	31.21158058	29.31608766	121.8155825
GB40261	27.57669699	31.10810135	16.52287239	32.93778311	20.01004497	17.61359147	57.63105729	64.00642487	60.77449561	80.34731858	2187.534141	2877.807107	1797.828222	2902.123672	3440.494192	30.6232712	25.66377233	33.04617976	37.40811395	24.11501359	12.66686493	79.65495763	67.85456861	127.0545663	60.35435397	65.49050209	46.62829482	69.77121032	63.9594515	57.63719132	98.67785155	74.43155347	39.63731744	15.66569875	12.05560092	14.34367635	12.72122534	325.2587638	2347.585221	102.6792482	3819.072299	3033.308029	53.33856367	66.3896156	58.37092181	87.13380426	103.5163998	67.35398067	234.7125605
GB40262	7.606163243	19.87489646	7.989430114	4.763808321	10.93826967	13.57506279	10.20257337	9.47223708	9.801806545	8.589665976	0.381826787	0.423347114	0.626573997	1.276459933	1.625061896	4.085331834	3.897192551	3.921871157	0.651139901	1.643634515	0.944963218	6.664310899	5.822504551	6.693155794	9.695676631	3.366371291	7.582917075	1.395816361	3.063272037	1.622356804	7.211589447	3.562001557	1.989922618	7.464919442	20.92327839	24.16145854	5.051849624	1.637307951	5.089046226	1.643782354	2.916214884	2.86268425	13.27294307	9.724345619	11.35709546	13.92202258	14.77326417	12.17135144	0
GB40263	54.53455243	56.65909251	44.42887712	48.61057809	48.64799178	63.02769996	37.96898796	39.50138873	42.04335439	45.28493372	1.040767178	0.320076736	0.987295082	0.884171825	1.492119968	5.273595204	6.74903841	10.01647874	2.652923296	2.115861237	0.820415942	18.28149734	11.36641737	11.48704601	23.38720625	12.91848146	13.76914461	4.852575571	4.401578301	4.440149931	12.61306438	6.615767625	5.351721334	24.52355439	69.9911566	84.74911139	22.45435365	4.421988331	9.338352327	5.588577713	6.686700806	8.291793252	34.52364165	38.92866739	35.14089653	39.53049047	40.59437245	37.56480542	31.66662195
GB40264	22.75551005	32.86069388	13.20237413	29.24238709	37.29433207	44.6596141	33.17712748	30.91402219	54.50419252	39.37398115	15.05761202	15.58351533	20.18862553	15.15205929	13.46094022	24.38398884	26.88378231	33.66126353	23.30941824	24.26349239	15.04729278	45.59659069	46.13897708	47.14697038	42.55431353	34.3955376	37.09118197	99.32395714	88.40552415	101.7457828	60.62298034	45.15829362	55.0831792	58.96274163	119.6588822	129.3250524	11.42152413	41.66508082	65.90179677	48.28920918	52.77509986	54.55646713	94.59680113	90.38617986	76.43470476	74.39710595	67.64223493	77.1395958	44.88221061
GB40265	140.7616316	149.5446528	85.75409909	105.6199327	111.2999489	117.9068986	50.39148347	53.25174928	67.01956114	55.05737703	30.08700278	34.91008393	36.92202333	27.5012348	29.18482988	36.15244708	47.22416891	52.25277388	42.02285505	37.35619873	21.86132052	77.92761386	86.89443196	77.54631209	69.96520808	55.41096507	66.47899135	166.8674514	163.1862668	168.2593008	101.4259075	86.13270686	104.5461657	88.6247065	167.2052644	184.3949691	18.85385019	59.99043887	85.22481288	76.8657647	68.9593993	86.26763126	149.2946612	153.645593	127.421235	150.1138683	141.0177885	152.0724413	88.49145598
GB40266	86.4650559	82.35993417	95.1403231	87.27196405	70.93909801	92.98240851	29.65813344	31.44993222	31.60404483	34.73956114	5.415828298	6.493183476	6.532191312	4.368951085	5.817846621	15.79925407	17.32923192	22.03522836	15.14109833	11.84185276	5.136930467	21.19200321	22.42701122	21.59140559	21.98952524	19.97985365	17.52078089	88.56279922	116.7885236	73.94028994	30.02781895	25.08088916	19.09507755	64.47439364	89.49340623	107.1642017	10.38729112	23.02830314	24.63854794	24.68827545	24.1424451	27.23573244	95.9960263	105.2085952	83.51419385	92.76838785	95.04693746	96.1358155	58.27272386
GB40267	39.23851614	42.53268602	42.14759593	42.79955375	42.43308747	30.49309637	31.71913959	34.01924316	34.72215903	33.78781469	31.45383131	28.43599553	29.63497269	26.77490144	30.93481536	15.74219394	13.93737997	14.18811495	18.37123818	17.16886939	13.80044616	79.33350859	73.36265614	87.40207488	66.60277614	70.65804992	78.34212135	51.18010787	67.2733565	49.67813864	53.78627506	50.97649779	51.94360042	20.05439574	15.7090949	11.16064234	8.610936302	36.92601715	36.33844232	37.17941346	38.01438319	37.77846293	50.52761362	53.18051946	55.18908276	49.61253453	49.53499084	51.45524634	98.80419165
GB40268	0	0.045400946	0.05290805	0	0	0	6.885831953	6.734601896	5.569636709	6.313285344	0.206893569	0.199007446	0.207393695	0.272427691	0	0.043047731	0.025869265	0	0	0	0	0.399559636	0.579031812	0.348052055	0.452727432	0.246724213	0.768250323	15.59306471	21.44654031	6.197830043	0.360839441	0.626918042	0.23292674	0.037990823	0	0.112014426	0	0.211529571	0.301968847	0.485875038	0.338204737	0.426056383	0	0	0.037304679	0.040296572	0.069457916	0	0.530802512
GB40269	7.641857467	8.315763328	11.07146322	10.1012515	7.864748338	9.689286026	13.68082212	14.23357793	16.18240674	15.87738387	10.38424505	11.18582412	11.04156784	9.929462169	10.94121009	4.556161316	5.709670995	5.633840284	6.319295746	7.485461144	5.311573191	15.81557317	17.09072512	17.08926662	14.47707203	15.06160203	17.2850466	21.40818965	22.50841049	18.95317988	17.00972174	12.34693486	13.07792995	14.12337938	13.58105471	9.990355988	5.043809968	12.99951303	15.71921181	14.8032835	16.65447986	18.31962671	16.37356424	17.18855079	16.94262544	16.20286089	15.48486526	17.08094097	29.53099851
GB40270	11.3225029	12.47604561	18.17058743	20.9337425	13.22742211	14.71493615	10.02687907	10.89078521	9.836220878	11.10071036	6.015482408	8.16660624	6.011447218	5.767374175	4.983428927	2.162970037	3.262197388	2.756650169	4.896505187	4.130302419	3.094003767	13.70939164	13.16761222	16.6522969	15.12945475	15.34922702	15.58985147	2.714044681	4.44956669	2.631045212	6.150418456	7.469725084	7.313877276	14.37839596	11.01829506	11.01737358	4.587713567	7.572578531	8.95199774	8.040976121	8.268598623	8.044519214	11.33714045	12.66714629	12.4771838	11.85597689	13.27089228	14.5086448	28.20375587
GB40271	9.667408851	8.821661007	9.474405992	10.04719776	8.990748872	8.513973731	8.6078574	11.23689763	10.73424738	12.30759162	3.295166843	3.706426482	3.825438923	2.906333489	3.472305968	0.237375886	0.323523844	0.361152984	0.485309013	0.969273288	0.305696217	3.493845085	2.716062987	2.581993908	4.054902968	3.356046132	2.149463339	1.083597293	1.180628951	1.366905543	3.060483403	3.032840767	3.459622798	1.554452245	2.721866132	2.50554029	0.945863533	1.714689713	3.888647057	2.556019495	4.45179219	3.478920196	6.40716703	6.939078349	5.273424026	8.437562097	7.973693778	6.709567313	9.184333596
GB40273	12.21264885	11.87877453	9.443901819	14.04214701	10.97322805	10.37287389	18.35650819	21.78291824	15.93788179	23.90406743	3.809706732	3.20334426	6.07660199	4.914227811	5.913487348	0.209322243	0.254130247	0.233698793	0.556678861	0.341592605	0.071318463	2.633049689	2.965815673	2.250564009	3.441377692	2.259813155	1.366281279	1.660785089	2.388486503	0.878039906	2.61935543	1.407556219	1.150124225	0.809288321	1.168596595	0.804350561	0.613175965	18.56181055	37.11571399	21.90775488	36.01690927	30.9141379	6.153818754	7.466616665	6.225524084	7.566001088	7.895934497	6.46057697	8.650515596
GB40274	2.824734639	2.355019329	2.238923717	3.230571709	2.211947492	1.62792732	15.18558642	18.8224646	23.53058686	17.50289266	2.437846149	1.790322609	3.406587789	3.891345457	5.154566756	7.036649493	8.143362732	11.64996691	9.265239571	6.059584483	3.598745751	3.150329237	2.730459171	3.699426039	4.94831546	3.684655705	4.564237984	11.37580143	7.577601364	8.107833626	25.07167086	19.46370517	28.48835593	0.581105003	0.259981575	0.422467654	0.217818023	7.108178544	9.554639689	6.388494987	8.215936771	10.39338428	5.830502534	6.968230694	6.15132264	6.252649098	5.835231264	5.415062172	21.00666507
GB40275	4.641824799	2.361879725	3.798695651	3.751673001	3.654653498	2.437075504	2.214762935	1.48827662	1.370340581	5.91193817	0	0	0	0.166137172	0	0.462289447	0.116958636	0	1.139538498	0	0.246347245	0	0	0.90109017	0.234002535	0.053280797	0.629113782	0	0	0	0	0.000981	0.177707853	4.69623953	5.479528455	4.194338275	1.096149434	0.426537286	0.897548085	0	0.367387838	0.830543458	5.732761046	6.810732925	7.30044617	2.147215943	5.526211024	5.38078311	2.214109294
GB40276	0	0	0	0	0	0	0	0	0	0	0	0	0	0	0	0	0	0	0	0	0	0	0	0	0	0	0	0	0	0	0	0	0	0	0	0	0	0	0	0	0	0	0	0	0	0	0	0	0
GB40277	0	0	0	3.951766294	4.357582383	0	0	0	0	0	0	0	0	0	0	0	0	0	0	0	0	0	0	0	0	0	0	0	0	0	0	0	0	0	0	0	0	0	0	0	0	0	0	0	0	0	0	0	0
GB40278	30.33155669	33.36784005	20.45110981	25.39555654	27.31666529	48.34009986	16.63771695	19.16123315	16.76045378	19.42728389	2.76350298	1.055853607	4.087537884	2.318547175	3.108608779	5.766700561	7.351348287	6.626746149	6.791107985	4.897847035	3.421968756	42.67101473	38.21216348	35.5730437	62.01432637	63.52313914	80.46960294	32.59189656	34.00414839	34.96729652	48.15477291	29.2617617	40.40048981	0.373110718	1.063311966	1.069601287	0.585429545	69.57537617	83.49997588	72.9353341	84.93134726	107.2637507	59.62222365	77.82711106	81.09144571	85.6178122	90.64898452	74.85793119	83.00220752
GB40279	54.19835154	60.45469444	63.09598836	61.62894046	65.84802528	72.60497259	4.448706695	5.47471522	8.197233418	6.538063602	0.050431458	0.031499965	0	0	0	0.086899017	0	0.388322747	0.132782102	0.085055482	0.015818659	0.051934611	0.323946555	0.054239138	0	0.03655183	0.063190865	0	0.019246282	0.042667352	0.151812024	0.036334561	0.03050332	0.075746952	0.431923447	0.049751153	0.02024045	0	0.186925651	0.116074026	0.085961683	0.148587938	43.74059863	45.70274352	35.31498748	49.23723746	43.91359763	46.78702619	18.22955904
GB40280	34.30039122	27.61573618	30.13767926	48.54554008	41.99651132	57.75709703	28.87891562	26.0467961	20.75808703	36.58725973	6.690090797	2.56411695	4.749506505	1.936864367	3.095800515	8.883424425	13.33539955	20.38844751	6.356456949	5.198210673	2.539482361	84.42008366	130.3497012	81.44000575	75.37788595	56.32345854	70.58262366	176.4465389	231.4348064	213.0281892	200.9976418	138.9806616	219.5804722	13.23639019	25.7757499	31.46711507	13.62106931	90.97853806	76.67790758	139.2457152	50.51892857	61.57960453	75.26063293	76.67341258	72.1829093	50.49459475	48.18442088	51.34871866	66.92233826
GB40281	23.47178374	24.28471622	13.5843605	18.6668788	28.16078823	28.50397474	18.03166524	18.6826247	21.68571456	12.54206963	24.46418242	13.27358342	19.88739028	16.74572622	21.79042642	2.510083216	7.452758815	9.750232009	2.423863054	2.184928637	0.597079985	4.982096282	5.822512996	4.073481826	2.736005648	1.587998309	1.127486794	5.872481498	4.566043032	5.039107527	2.06627917	0.499789267	0.463116001	0.970762687	1.477890174	2.681268621	0.269257752	15.71031448	31.04545306	18.00065984	18.66173293	29.89697765	32.27512159	29.28164482	24.00200067	33.73639364	33.56798572	38.16734946	28.52138037
GB40282	36.29032614	39.19343498	27.18892488	33.59361328	32.92556164	40.42763201	15.4769766	17.16408649	20.95764583	11.97218001	8.705128881	2.956480092	6.979423697	6.996463097	6.055359513	2.371587527	5.8989208	7.394228819	2.308774393	1.90162573	0.366902333	3.419572174	4.731045025	2.677396637	1.889608518	1.706787475	1.241180556	4.787709319	4.865776241	4.236753633	1.992897383	0.948387883	0.580423849	0.237923249	0.739927444	0.861122697	0.133977462	13.61996201	26.2545532	14.58081302	16.19202988	25.19763635	26.40685291	25.15153493	19.10424105	31.52810767	28.10150111	29.60142532	23.31565706
GB40283	14.62534989	10.12882037	21.0081445	22.43583688	30.4077184	16.59281747	16.54574521	14.37118286	12.53156256	22.42120739	17.70031176	21.75294847	17.02725485	15.25236249	21.24077194	0	0.13211608	0.14011505	0.067794038	0.070449317	0.010227437	4.054448956	2.628145453	2.510452647	6.789700857	3.91847705	3.39834979	13.38917427	7.871570743	13.51363544	17.54664042	12.64865801	13.41030081	0.970575433	1.141549416	1.528412086	0.313895389	16.85016956	6.739199993	23.30818144	5.84220513	4.891319333	45.44957587	38.47330667	31.88549905	47.13738613	36.51748362	60.42770304	78.41861986
GB40284	0	0	0.029136233	0.042446442	0	0	0.016168812	0	0.035945273	0.01789434	493.3717376	629.4877998	441.8132016	435.1651156	508.3599303	0	0	0.011716298	0	0	0	3.608947391	0.674334827	5.782492126	0.027524862	0.488665097	0.746653347	0.101097212	0.060669367	0.072302703	0	0.016238626	0.031892347	0.124836296	0.235033575	0.203524298	0.032188876	0.057287875	0.261969122	0.345392654	0.19881759	0.293704185	0.100390469	0.156652167	0.101871329	0.179694131	0.115803062	0.048930155	0.166889226
GB40285	0	0	0	0	0	0	0	0	0	0	123.8438507	202.0347794	160.017134	123.1755262	84.09719751	0	0	0	0	0	0	0.864624815	0.033848183	1.731001529	0	0	0	0	0	0	0	0	0	0.053705924	0.046383439	0.103861475	0	0	0	0	0	0	0	0.047851378	0	0	0	0	0
GB40286	0	0.061380713	0	0	0.02671385	0	0	0	0	0	3.255409365	4.978762917	4.004519951	1.508407209	0.623894931	0	0	0	0	0	0	0.026277389	0.014551636	0.055094161	0.015779491	0.077560847	0.035619931	0	0	0	0	0.018795105	0.012404018	0	0.021158858	0	0	0	0.038230768	0.01919656	0.035734581	0.097971904	0.023436442	0.09114201	0.188279597	0.025893644	0.049483514	0.057107766	0.066124829
GB40287	347.9944086	392.7544113	795.0065738	434.3214988	417.6860496	812.2345799	182.2663156	244.9671558	185.6411271	183.2665204	13.57078183	5.189309839	8.439388043	2.263406546	6.959020847	3.625708038	3.542275969	3.9584545	2.326536821	1.452590449	1.449704473	587.22683	634.2597909	609.4086523	294.8648274	347.3639147	325.8668373	6.905601463	9.360997058	7.018106366	4.441942972	3.553340372	2.440418568	2.908414017	6.590928211	4.999905145	0.634648307	82.40552525	46.08583573	52.84046156	23.45955934	27.00905634	520.4133115	645.106425	719.3032606	623.0352312	595.9454935	608.1217035	545.5152209
GB40288	3.9564241	3.005407511	3.099542298	3.61238353	3.449861175	2.3701137	40.66601954	9.857853543	13.91119507	38.09786711	9.120949717	25.30496483	25.82380777	25.79366908	44.60510669	0.050047439	0.323705475	0.096057816	0.018638854	0.088618287	0.024991952	21.24888614	33.38268074	5.227189781	16.21639665	30.77744519	13.40889376	0.532838148	2.310172218	0.533543597	0.711698088	0.912064187	0.249091423	0.317265138	0.823063011	0.328707294	0.114194099	7.245410894	7.442488405	1.806071085	7.645582863	6.83922703	5.625980592	9.786517414	8.006747263	12.76838405	12.23611214	8.23424792	27.8687869
GB40289	21.67103993	20.78884127	26.41582536	23.99771072	23.39056028	24.61428407	37.66924985	40.6284919	40.50756477	52.89539479	31.35319153	30.36716478	33.05264064	32.90433915	31.98142633	6.325418755	7.872253735	8.076401814	9.348612129	7.462745142	5.689452714	44.71244473	39.0739269	37.47012564	61.77186321	59.30354297	63.70416141	104.8398075	99.80177196	134.6402759	164.2638828	154.1979598	142.4202611	33.60495303	32.97076744	38.15777527	7.951445175	87.87853562	81.86534348	89.28320693	89.28787685	79.88301202	34.54763893	39.2633294	38.37852595	39.57319787	39.63192629	37.240458	206.801028
GB40290	0	0	0	0	0	0	0	0	0	0	0	0	0	0	0	0	0	0	0	0	0	0	0	0	0	0	0	0	0	0	0	0	0	0	0	0	0	0	0	0	0	0	0	0	0	0	0	0	0
GB40291	0	0	0	0	0	0	0	2.001127652	4.320555542	0	0	0	0	0	0	0	0	0	1.956717913	0	0	0	0	0	0	0	0	0	0	0	0	0	1.42834666	0	0	0	0	0	0	0	0	0	0	2.812708047	2.754599317	0	0	0	0
GB40292	0	0.835747133	0	0	0.445754184	0	0.187619233	0	0	0.208113396	0	0	0	0	0	0	0	0	0	0	0	0	0.142487703	0	0	0.466486789	0	0	0	0	0	0	0	0	0	0	0	0	0	0	0	0	0.227172561	0.402718239	0.216189883	0.893978018	0.599485081	0	0
GB40293	0.179737124	0.189636171	1.765750994	0	0.478234949	0	0.140939241	0	0	0	0	0.197145092	0	0	0	0	0	0	0.162502562	0	0	0.280645687	0	0	0	0	0	0	0	0.089357828	0	0	0.182066611	0	0	0	0	0	0	0	0	0	0	0	0	0	0.155960146	0.207306543	0
GB40294	23.54215993	27.14965939	102.2294549	22.97567614	20.40283298	48.28688759	0.327222814	0.362381927	0	1.955962981	0	0	0.626573997	0	0.232151699	0.49531317	0	0.554232833	3.160954763	1.84908883	1.417444827	0.995665708	1.247679547	1.812445259	1.54249401	1.570973269	0.784439697	0.697908181	1.574324742	1.872766806	0	0	0.76445919	0	0	0	0	0.32746159	0.565449581	0.273963726	0.530220888	0.357835531	6.61017131	6.63838077	5.712658485	4.024756883	7.122240947	9.400400294	0
GB40295	87.80618563	78.51857396	239.9733455	78.23483237	53.26288149	130.9845079	1.425581337	1.586166183	0	3.247269341	0	0	0	0	3.278419605	0.670577001	0	4.530175868	14.67265878	3.830966519	0	7.696584194	2.874664991	5.452154332	3.919001296	0	0	0	7.839919714	7.752248631	2.38697015	0	6.006114623	0	0	0	0	0	0	0	4.721369684	2.329091632	14.03865199	31.7560632	22.33049991	12.74309686	13.5281506	18.0088263	0
GB40296	10.08306666	10.90072221	13.6979714	12.32703086	10.34570439	10.72000366	9.722503252	11.01214608	11.5697351	9.644449031	6.737265593	5.879681225	6.970057075	4.474319698	5.143575517	2.53355686	3.069510398	3.547777249	3.397928815	3.404571587	2.399520945	14.98773235	13.95239394	18.24451351	12.93096898	13.45354163	17.03038554	10.48478053	11.41302509	11.00585093	10.44799916	9.106623653	9.623653684	12.66895917	12.32459524	11.8538783	3.257160052	6.754798321	8.01769497	9.017853355	7.580178498	7.437238431	17.30481039	20.58563055	22.93302018	18.60754061	17.91511018	19.97340971	27.48566371
GB40297	80.47601672	80.18922368	109.1226879	105.6261608	89.79397023	68.45997453	394.430918	370.2970171	380.5346252	397.4746757	83.54486408	83.14661705	84.42810188	76.63158428	86.51394453	84.1299969	82.89339061	74.90742335	82.95869239	74.85844975	52.16184961	252.23496	226.2597772	207.3487187	247.7913044	285.9916315	278.9929672	327.3370998	285.3147231	316.2457329	369.1135632	366.2777092	383.406608	143.9680844	90.21775361	102.0380647	21.28991913	275.098951	304.7562214	238.4630827	305.8650513	302.78021	195.4406655	197.5292607	192.9508403	190.4167152	191.3219545	200.7373732	493.2008991
GB40298	0	0	0.297272169	0.553991651	0	0	9.687565495	8.100471105	4.684320002	6.518079941	0.348672628	0.340255613	0.095151296	0.253202165	0.069441947	0.127995063	0.850332127	0.532871949	0.200610542	0.132436763	0	0.34436038	0.252126604	0.876613527	0.136050341	0.06788211	0.156556237	2.435800476	3.05121686	4.705213948	1.285291401	0.96214807	0.795552113	1.284033731	0.371916807	0.207895766	0.083692031	0.578271802	1.822649444	2.450519858	1.324595302	0.318182891	0	0	0.100023173	0	0	0	3.188296137
GB40299	4.285966422	1.693377656	2.230769025	2.541711492	1.956610608	1.915392791	3.044676771	1.920524717	2.716177821	4.804608271	0	0	0.025052731	0	0	0	0.019587457	0	0	0.016281664	0	0.188711436	0.161197016	0.510291466	0.086651994	0.034546044	0.059274933	0.078198388	0.113275646	0.03942223	0.0565678	0	0.027433111	0.359626019	0.467549919	0.50060357	0.558840425	0.074855397	0.085963147	0.128781382	0.039798324	0.02738793	0.751271962	1.016242988	1.173939541	1.366004403	0.821895843	1.210505405	3.355577461
GB40300	127.7682058	121.1803711	173.5098065	73.25228991	67.07725062	102.7537532	295.3312469	294.4930937	275.3090984	272.3657576	27.56911695	41.74824886	38.6546069	21.10824954	21.75354108	10.51640654	8.325908888	8.900838373	8.136938891	6.562283557	0	430.9850574	442.0552648	475.551395	364.8975689	369.6494111	388.0556906	396.4339229	386.553857	392.040199	296.8485884	334.7099957	206.2974244	357.8026263	441.3252247	396.144106	123.2865939	104.6966268	150.7318631	133.8347316	146.1973507	103.5738717	193.8730501	178.413199	194.5817704	159.554957	159.666988	163.20087	0
GB40301	65.02315916	71.46291881	72.06432478	64.79907935	56.71679109	45.50872429	107.0511701	115.2835691	99.84645569	110.2743499	15.97120833	14.80085268	19.66379197	11.981784	12.84240318	4.539006739	3.818822965	3.561952181	3.183694981	3.11077218	1.344524685	125.6031743	115.6497555	124.2495819	121.6639031	127.1382968	115.1146543	115.6603696	119.3361086	112.6949748	113.610232	104.7854641	79.50458045	85.93319176	105.4881941	104.5421469	32.53257206	264.4726192	339.7360114	279.0083703	486.5998613	451.8180649	93.93526981	92.01606613	106.7218302	121.8508791	113.9756428	108.5356293	203.6158407
GB40302	106.9603409	111.6746356	87.27104688	99.27962467	106.4748196	59.49960392	156.5522252	136.0749697	139.3654053	165.8109185	86.05524607	120.1973369	105.9618707	132.2915414	127.2685853	31.97697812	36.29397331	31.97563893	82.59495071	68.19790241	51.95745742	434.7508831	415.1683505	447.6009092	431.0534599	406.2115112	465.2022078	435.6589067	405.0180716	339.1723251	309.7916772	259.0641922	260.0445845	1797.732078	1677.744919	1293.091669	644.9758374	175.0854677	226.3225135	151.6710537	210.1667668	227.9164791	249.8180148	246.2746424	259.7575684	265.9412539	252.5178161	248.1527107	376.2226869
GB40303	30.41322151	27.22150747	21.41627752	33.83759998	32.35913156	24.56702031	5.949938232	7.067587612	10.92898129	7.680623395	3.715215059	3.863072714	4.008791043	3.127336764	4.541444504	2.251458273	2.084777722	2.413292739	1.941799565	1.956395347	1.120580371	8.873116151	9.363241928	8.934884649	9.687047197	6.971413309	7.863444312	4.220279747	3.732890333	4.165946214	5.091653459	2.828956423	3.355486141	4.283171855	5.169104836	4.625599484	0.994502612	2.551159579	7.310731566	4.286112344	4.456103981	5.606078148	16.44542648	17.19451092	16.22158745	16.8963107	17.30101449	16.33176103	13.5780142
GB40304	1.370758942	1.241114559	1.053445827	1.816393843	1.190096722	1.114439061	13.67043099	13.45644073	11.29538523	10.02183963	0.29876481	0.120172734	0.375694759	0.191031168	0.308582657	0.118695322	0.10079561	0.191541803	0.248341968	0.141518466	0.050814324	0.908160841	1.426323068	0.683404465	2.865426748	1.239574788	1.363298614	5.697241998	5.03973693	6.787778318	5.889057427	3.177505781	2.635732866	252.6187296	703.0419982	844.0329323	126.6422197	7.756440936	4.893646269	4.452353607	4.599761803	3.622025292	2.243558539	3.811523487	5.108225988	1.629514513	2.080569339	2.64162447	16.81017851
GB40305	84.08700579	79.27533915	68.05228684	88.5817529	88.82519325	54.54217155	93.46689041	96.37187311	110.1467151	103.2695236	35.44510705	36.95157558	36.72922635	30.35293481	35.937242	13.01005721	11.42539645	12.85855195	14.53008334	13.54007383	10.62271234	118.0271791	97.36426566	102.3028796	107.4580636	96.84175234	93.35596584	98.41590697	98.48409511	105.4430741	105.5412403	100.6325222	81.59044944	1402.909295	1860.06852	1925.389154	565.2939151	64.53061424	56.37813651	53.66163928	62.02634937	62.5366996	134.5134187	141.4634506	150.8641418	149.0407882	132.3364056	140.0962404	259.9472966
GB40306	99.87505308	119.0669713	81.50584223	91.24570651	64.9966175	78.65376761	663.3723385	746.6278591	1076.633602	722.2390325	0.73680251	0.522257012	0.712870963	0.554209138	0.736299068	37.20501502	54.45127464	79.20916649	23.30150763	30.71196049	9.503734427	2.435819143	3.895261737	2.023512705	8.968736827	4.803458309	4.356327511	136.0924082	88.71707074	105.0780518	213.6133894	217.4005937	213.9886672	11.44937037	17.11145639	21.96829507	5.575656371	34.37410763	52.86726379	27.5015605	41.25894449	49.04250693	101.7526875	92.45319797	94.97776139	101.0400403	112.5200197	106.1350344	68.42885919
GB40307	4.864208082	2.639869987	4.899479811	4.504402174	4.355959114	3.354360566	7.273318833	10.69662316	8.263834203	13.00287991	6.257384094	6.308635671	6.428921519	7.06536761	5.973440509	3.067242752	3.228052788	3.680043672	2.372807478	2.617600713	2.986073923	8.340706778	9.193543711	10.28819564	8.931475171	8.680191643	7.840734429	5.846162346	9.150491137	7.880545233	6.163832795	7.744597027	6.689656185	10.61997414	9.226291142	9.220075409	1.562071819	3.906339294	7.7574549	4.20332842	5.039679511	4.842052972	15.89643933	18.68242868	18.08873327	13.66146842	16.6737851	15.17701062	25.66948047
GB40308	27.32133723	30.18926327	66.28986677	38.72502621	33.89395067	51.12722149	30.02381774	31.23748032	35.24668149	34.89144307	26.54956622	23.90985573	24.75298951	24.01277512	28.69774227	12.21467181	9.772712676	10.80866973	10.57693219	9.960349187	7.53033656	48.61591619	47.26910583	45.01136484	46.59103529	43.1462751	42.06514958	39.36254853	38.34512251	47.54616967	40.9991662	38.56850035	42.79132742	51.00810536	58.58730736	53.76083457	10.57730948	34.53541039	39.34014216	34.6658687	37.20345441	39.03692683	51.59701547	48.37319004	52.07718276	54.52130022	47.88497973	48.62256734	137.4881788
GB40309	24.47676118	20.40211354	35.9296965	26.812983	25.49613839	33.23094311	52.87640354	58.42101716	59.68044947	53.87067634	32.6939616	40.47128715	39.34383857	36.84879985	37.92105213	12.74664126	14.94448928	14.44783531	11.52680931	11.28243747	8.309336165	97.76905944	99.51406153	106.1684843	75.43703513	78.24133398	89.90416362	78.7631786	80.79745212	85.09069671	84.25610942	74.41894903	84.23380359	79.31318708	74.48865899	68.87798278	17.73652511	62.44052326	58.19089511	62.50614245	56.69623241	67.92443561	62.01935934	63.37035386	67.47129522	68.25784308	60.60828126	65.14411472	181.7528721
GB40310	67.90169465	68.70980134	67.6816096	65.39202531	67.78899469	67.79511859	21.50143175	24.34087494	27.81302228	25.42793524	9.34068101	8.123692738	10.93659447	9.131323361	11.14621391	5.228349917	6.603559932	6.166572639	8.317241987	6.344038443	4.368792521	11.62894273	13.03498142	11.87928235	15.37525277	12.04660071	12.37472397	15.14363306	14.93722691	14.65699875	17.06151403	13.54124919	11.90558856	26.88209471	45.62206223	37.48449023	12.82244045	8.74055313	14.82057857	11.21048057	10.8198033	14.85261504	51.47745724	54.78530324	53.23984107	55.00977254	51.12760585	48.09326724	44.74058876
GB40311	242.7905165	258.2755419	554.9152836	256.0189373	293.150889	339.7972633	155.8370929	157.4714879	146.3073968	144.8535796	58.88269451	103.3167446	64.62695024	54.74959943	64.7486229	40.39249803	35.15540567	32.36398534	40.55642482	26.51789332	14.29891552	145.4355162	149.9508328	154.9405572	127.1635482	123.4974801	139.3543581	116.7230867	105.4472988	110.2506799	94.77210799	92.29586069	87.35930608	351.5538234	362.5271081	340.5750201	89.16712612	106.2661109	110.2305237	99.50559549	135.4710145	120.8992142	159.8209954	144.9598984	161.2263709	134.269903	136.5782165	158.7483199	84.61331566
GB40312	303.0918446	390.6794581	592.661681	454.9619069	324.856535	455.9699551	167.2820795	195.82939	211.0617577	189.4266618	139.4665573	101.2920538	146.7790646	138.6330246	151.754041	31.80174951	44.11446425	37.48722736	40.88250853	38.07981194	11.74762608	424.6164894	371.9238366	375.921856	366.8165326	284.4295406	358.3801342	246.5787459	212.3085987	250.0646701	160.099772	110.1522504	73.45529994	41.41120105	46.73316043	55.32755079	22.50921734	167.2499587	211.5981791	188.6601394	158.6695035	164.1875843	214.6596458	247.4259473	267.695637	286.901977	268.4614816	258.426971	186.8369224
GB40313	338.7558131	366.6701236	439.5270542	362.3659511	341.382921	418.416746	358.1322244	420.5217416	404.4690168	452.00569	177.2584712	121.5982102	181.4152463	150.009675	192.5650563	44.619446	57.84091464	55.40273692	58.1848543	47.14236263	16.80226497	581.173881	430.5231163	485.4481803	472.3754125	411.2504872	521.5514291	492.4855597	403.5911134	490.6145844	232.2793841	179.9527712	121.558431	52.80469437	64.57805201	81.7535546	34.28555072	252.6509739	291.8118868	318.6895862	271.7376513	267.1709854	380.4230575	401.2186749	436.6027256	425.2519127	422.8852765	403.4702137	223.9282337
GB40314	0	0	0	0	0	0	0	0	0	0	0	0	0	0	0	0	0	0	0	0	0	0	0	0.138381552	0.579945923	1.16556345	0.665475251	0	0	0	0	0	0	0.352668011	0.15610986	0	0	0	0	0	0	0	0	0	0	0	0	0	0
GB40315	3.117496442	3.79261942	4.016084799	1.228799027	2.052899588	3.862446827	0.872614417	1.241142758	0.141102809	0.829608108	0	0.18391386	0	0.197640117	0.440243509	0	0	0	0	0	0	2.019996257	1.626435228	1.00627352	1.0285259	0.522865753	1.442839852	0	0	0	0	0	0	1.207191242	2.047312649	1.62812028	0	0.146452518	0.254665192	0	0.352789412	0.161812702	4.108019489	2.48366737	3.99120979	2.281061168	3.830337273	4.86626667	1.70686557
GB40316	15.54426147	17.07740944	12.08953083	15.5324502	16.4065852	19.21142948	3.690189861	3.645030648	5.619648816	4.297836392	0.246257421	0.361644487	0.324637727	0.90763393	1.39925752	0.345395881	0.423267503	0.389460503	0.377787207	0.280415672	0.075936572	9.232066084	7.997933995	6.65572072	6.42689682	4.498780757	7.542829561	1.204611985	1.176879771	1.099499762	1.099730384	1.220776405	1.007703491	1.851991214	3.717953614	3.42840682	1.050454225	1.460726467	2.476852586	1.499078296	1.505163674	2.15101866	6.207406005	6.691425563	6.041779012	8.326965661	7.601128548	7.345305879	7.431167837
GB40317	0	0	0	0	4.849372877	0	0.982936114	0	0	0	0	0	0	0	0	0	0	0	0	0	0	0	0	0.923568951	0	0	1.746342067	0	2.671660472	0.643244459	1.138252449	0	0	0	0	0	0	0	0	0	0.938116108	0	1.089307519	1.957950791	1.005700091	0	0.916338715	0	0
GB40318	104.5023512	101.1675652	221.7207798	111.8900508	85.67100024	127.8455787	22.71325862	28.44815982	31.0164834	27.77465976	14.22582029	15.08014596	16.27712387	9.836162327	14.68951571	9.283169358	10.56219248	9.671984976	8.052256441	3.691413168	3.92862475	24.98546549	28.72740364	31.737727	19.7649403	20.21128911	20.03032886	20.13973721	18.49237914	19.72858665	19.77764147	15.13151372	14.02988564	27.21602161	33.27472227	33.03922173	7.369434492	20.66302004	19.76828963	16.51824187	18.01483848	23.17185227	36.12861734	34.56291283	33.21009698	36.00326723	32.94030299	35.92014112	25.16305213
GB40319	21.05057059	20.33646038	24.60609429	24.0059338	23.08272562	18.40544003	6.825468179	7.212065675	9.403429467	7.979056451	4.804123883	6.494644001	5.505547194	4.925007242	5.975775574	4.508489309	6.135101649	6.41361492	4.379101864	3.165489175	2.466145254	9.526670558	10.96559539	9.214307567	10.32028706	7.847966462	8.856916313	10.80349173	10.29543294	12.36809776	7.267101625	5.448579369	5.024494481	13.24071764	14.37757689	12.97041301	2.121376171	4.28354405	6.772669634	6.097524896	5.593972357	6.89843625	12.77388264	12.86411822	12.44417781	12.23098405	11.99795323	13.198043	11.61609381
GB40320	26.40689488	26.68174098	28.7203365	28.15325075	26.07156589	21.77281198	36.38446916	41.28212587	43.08403601	40.05310718	24.13321711	27.8057249	27.36707814	25.18670459	25.66784246	16.31329613	18.9053571	20.30813771	12.90019998	13.53513295	10.04186476	86.94454148	78.63510545	82.39827008	63.78316034	61.64969674	67.85016083	68.46552523	74.12385438	67.36131038	60.34599613	51.51604498	60.28802934	228.6419794	236.8499539	234.6246213	41.81957483	42.03590604	47.35199907	51.2355655	45.75479534	46.67508236	49.59120632	52.86789679	52.23844921	49.44011748	47.76475558	48.91719217	127.9047104
GB40321	4.830325858	4.040421727	20.12976981	8.590793118	7.776398763	6.893280432	124.0941214	167.5512753	167.0933586	149.2140361	0.373578664	0.413218869	0	4.165432248	0.454296921	0.99836255	0	0.174034938	0	1.406549422	0.231103542	2.048239538	10.77258463	1.361656438	1.940250315	13.40324376	0.766831928	1.364596592	2.244278655	4.048733907	1.344220879	8.57246042	1.238092571	1.683537246	1.916386337	2.50390021	0.29873177	0.320263568	2.211595395	0.535694016	4.138754544	1.748039217	28.88747783	4.759729549	5.1105814	15.48229195	9.462442535	9.30279063	0
GB40322	0	1.802227934	1.931190033	0	1.481381506	9.147863707	0	3.968673147	0	1.352432056	20.96526147	13.68775812	14.07944779	9.8710548	18.79314848	0.828157515	0	0	0	0	0	0.758042574	0	0	0	0	0	0	5.394051598	1.592883	0	0	0	0	0	0	0	0	0	0	0	0	5.228211314	6.184863056	6.306799941	2.907713004	3.442649297	0	0
GB40323	0	5.948300372	0	0	0	0	0	0	0	0	0	0	0	0	0	1.818475594	0	0	0	0	0	0	1.029077705	2.412383859	0	0	0	1.717733711	1.188061475	3.539963216	0	0	0	0	0	0	0	0	0	0	0	0	0	0	0	0	0	0	0
GB40324	0.876721396	0.234775834	1.059389754	0.37420901	1.603603092	1.853704966	0.137181543	0	0.151628644	0.615044853	0	0	0	0	0	0.086154393	0	0	0	0	0	0	0	0	0	0	0	0	0	0	0	0	0	0	0	0	0	0	0	0	0	0	0	0.280189413	0	0	0.140163565	0.187072554	0
GB40325	15.97542914	15.78043088	11.40082358	13.17365882	20.92407026	17.0892616	1.838945205	1.167064574	0.905700999	1.464117888	0	0	0	0	0	0	0	0	0	0.196622655	0	0	0	0	0	0	0	0.333388544	0	0	0	0	0	0	0	0	0	0	0	0	0	0	7.294372218	4.937411657	1.47198548	2.120030983	5.723046716	6.192942108	0
GB40326	1.437977586	0.255824774	0	2.209735306	3.155057764	0	0.44592502	0.301943251	0.380198062	0.14428152	0.486389757	0	0.565402812	0	0	0	0.33391968	0.136547812	0.361459209	0.167127758	0	0.221445252	0	0	0	0	0	0	0.456727821	0.101976652	0	0	0.648748205	0.459470343	0	0	0	0.739749649	0.822631507	0.168089007	0	0	0.564509568	0.497876481	0.183833635	0.200229313	0.377492592	0.560954625	0
GB40327	7.5733912	8.337420462	1.128410075	4.674450394	4.594815586	4.066807906	0.172400508	0.202496361	0.18417248	0.312299905	0	0	0.075014896	0.073297143	0	0.017691606	0.028524056	0	0	0	0	0.017408347	0	0	0	0	0	0.040845196	0	0	0	0	0.105714654	0.037878471	0.048099407	0.244352124	0.09615155	0.151818492	0.518865472	0.377438891	0.268521223	0.281540726	1.95582994	1.922686185	1.44853502	2.238784749	2.720016331	2.399823531	0
GB40328	9.139276584	9.137983851	4.920223484	2.683842816	15.90998694	8.965717708	0	0	2.147729526	0	0	0	0	0	0	0	0	0	0	0	0	1.39660839	0	0	0	0	0	0	0	0	0	0	0	0	0	0	0	0	0	0	0	0	4.944618668	5.805908125	0	0	0	0	0
GB40329	0	0.078098006	0	0	0	0	10.80389028	8.598769666	7.673451769	8.066240427	0	0	0	0	0	0.031373327	0	0	0	0	0.032323477	0	0	0	0.067802136	0.068492053	0	0	0	0	0.05420393	0	0	0	0	0	0	0	0.084774155	0.04231709	0	0.053910128	0.104352292	0.098780251	0.098956443	0.112705617	0	0.063082779	0
GB40330	0.990985575	1.033071597	0	1.097458123	1.097829095	0.144345654	0.666151024	1.144699658	0.83354412	0.982945846	0	0	0	0	0	0	0	0	0	0	0	0.345403253	0.760272614	0.069330801	0.818581443	0.817909713	0.334550563	0.276014636	0.735503047	0.093274273	0.294425262	0.440078495	0.048123164	0	0.083869041	0	0	0	0	0	0	0	2.013831793	1.717997969	1.075841648	1.621099999	2.047504457	0.559204203	0.354255126
GB40331	0	0	0	0	0	0	5.956771401	4.551566995	6.269695097	3.760691056	0	0	0	0	0	1.41418621	2.691865735	3.230484644	1.484248582	0.789970836	0.479187774	0	0	0.031888606	0	0.025947967	0.029754776	22.10546071	23.07354782	15.42471257	14.19129832	10.42470821	9.742565231	0.022478179	0.261610076	0.195234435	0.036671694	25.45854331	10.66723914	22.9258394	9.516316367	9.801259448	0.124715153	0.089615542	0	0	0.197687346	0	6.707281537
GB40332	0.935000985	0	0	0	0	0	4.56105574	5.932520015	5.837369004	6.116435128	1.072323726	2.594392437	1.935761305	2.174149337	2.718074777	1.489245871	2.316175678	0.895304003	1.488931462	1.186965602	0.75325888	3.056490522	2.297224771	3.315793948	1.72107665	2.938834955	3.200647912	2.173569032	2.322226627	2.163302905	1.07361823	1.960476699	2.306421775	4.42491696	4.640912495	4.958558629	1.289086559	2.183980023	2.574637555	2.271368393	2.484281054	1.916613664	5.704319939	4.416543353	6.986663047	5.32382064	5.981834875	5.445984569	6.400366989
GB40333	1.384889951	4.099011025	3.13168443	1.050443392	3.347459378	3.148384177	1.820393087	2.195876351	2.077539111	1.63568582	0.384116057	0.906648638	1.799738846	0.434400843	0.907868437	0.043556992	0	0.114348653	0.075669559	0.04612582	0.049754676	0.214378642	0.568200517	0.260619504	0.749749204	0.115381735	0.196829974	0.683881935	0.35735213	0.289779934	0.324887528	0	0.124726648	0.048336959	0.377099315	0	0	0.272917258	0.276053558	0.207908712	0.122846496	0.276301881	1.113742387	1.101293841	0.919595026	1.155004313	1.192270859	1.888581881	0
GB40334	1.919384533	4.899844046	5.441539986	2.299615756	3.82952678	4.394520998	6.83725925	10.58807878	12.00512285	3.041962635	4.972540288	5.77480569	6.73862167	4.203734336	1.109165091	3.967200541	3.505588672	9.764886359	1.568948753	1.967650544	2.235467342	2.740462359	1.356750386	1.358604302	1.404777233	0.716783531	0.846274028	2.874579597	2.938334693	4.152804511	0	1.769954028	0.294125434	0.945800468	0	0.609255637	0	1.078560852	0.924278613	3.95787944	2.208053363	1.726541741	0.53843179	0.453178017	0.960021342	0.514018603	0	0.601412057	0
GB40335	32.19054731	36.82705309	28.41283615	38.2104156	39.47250101	42.23349952	11.34316546	12.79165015	10.35360585	14.87893975	104.6322466	41.28085435	65.06339014	64.09845371	71.90498537	9.625943223	16.50674883	10.51090646	9.1848198	8.198485179	2.948127124	19.3557833	31.53079629	24.54102728	7.205215008	6.626422545	8.508095971	4.528827853	13.06419637	3.673066391	3.52221407	2.17045433	1.395727138	0.617436539	2.513377746	2.11502308	0.629799443	97.42534523	35.1011314	71.87557087	61.386721	54.37310654	57.86813383	49.32788285	53.11571196	44.08867578	36.96296905	48.06012904	20.54188002
GB40336	22.56410218	22.26741599	13.32324232	22.44343534	23.76948052	25.70289839	24.73518165	23.37446779	20.44010863	32.98594643	215.4299809	94.51730049	134.5164826	121.861983	140.5963045	21.34934899	32.10958221	22.08209191	15.77744314	15.20677736	5.876852166	32.30032996	51.15508551	39.8338633	11.91577987	12.57598161	15.7001361	8.771331897	21.06595354	6.515402276	5.622632286	3.707354337	2.51576718	1.581095615	4.025470882	3.548127936	0.991358309	163.2823302	60.33997247	116.348459	106.1084467	89.76318643	90.56875156	84.56706662	86.93182253	78.49876287	67.36994581	75.93013062	35.14557417
GB40337	0.276325712	0.258932022	0.743957587	0.270594126	0.177263551	0.410376219	0.631682329	0.686852991	0.658743297	1.234623842	2.613971782	4.23862225	2.121928263	0.859468627	1.246510145	0.5795768	0.308376419	0.532185503	0.246038425	0.298736129	0.397108503	0.192199341	0.306141323	0.501456791	0.101569802	0.063023196	1.040985755	0.296858361	0.332677424	0.343808744	0.021109507	0.077000703	0.561281274	0.154611343	0.232550798	0.080349829	0.123142211	4.595990529	4.446440206	4.752211831	5.742061736	8.034818545	0.579208554	0.769778133	0.759985863	0.625495263	0.666934332	0.807710766	0.718357299
GB40338	3.828588497	2.076346728	4.345325049	2.99418734	2.849870445	3.062169706	15.57497272	16.28928988	12.61253776	15.63172575	4.717810692	5.042306431	4.311580546	7.438381021	8.421352416	4.69218474	4.459377953	4.60537695	2.997765235	4.553535757	2.31880477	11.23235384	12.82556264	11.34526473	10.63881295	14.10377649	11.3739885	15.67518603	16.84469962	17.52976682	13.82999495	12.66276265	11.29048155	3.790189794	4.052440431	2.447060891	1.820265096	10.23416924	9.185374363	9.535605776	12.51743619	9.785025365	8.816664612	9.57025376	10.570567	9.215604714	8.389056013	11.05687873	20.96398683
GB40339	23.24962223	22.1083234	28.98837173	20.00319974	18.15338846	22.87942407	13.5619689	15.02163461	15.94765586	16.56729829	14.43397758	10.0694707	10.65382467	4.85946891	8.811826481	3.149325456	2.725030613	2.66426093	3.026908774	3.203886569	1.357942029	22.9376122	21.31370725	20.42963931	26.94583609	26.53266144	23.69118939	13.78375294	17.96815097	21.15352218	23.99818283	22.87943503	19.47731676	4.230920453	5.50685202	5.763437482	1.475535048	32.3928958	39.42613648	25.61976535	46.24438158	38.51151031	21.01741593	20.58649476	19.59832666	20.05316656	19.60370884	19.89004697	30.13290696
GB40340	3.567715728	3.953149379	5.063878275	3.899615543	3.251822185	3.293154026	1.870729537	1.807977561	2.128903924	1.764303368	1.112593981	1.279490847	0.714415114	0.91646056	1.139032043	0.496969929	0.443880289	0.348500584	0.970448003	0.428536834	0.473681252	1.210380803	1.368592024	1.546779626	1.782276791	1.330146114	1.871150107	1.232769132	0.775864372	0.710924305	0.664272897	0.288354774	0.597032781	0.713851462	0.447366316	0.423475321	0.042975277	0.732770765	2.094471819	0.751073589	0.823175981	1.133415349	2.820001599	3.246105932	3.439964371	3.541482263	3.305536284	3.961802327	7.182692628
GB40341	13.40865117	14.41750459	11.09298623	13.0608529	13.42460384	11.34305186	10.00195817	10.6742599	11.49787155	9.913509499	6.899371701	5.781749534	8.125364607	5.881421092	6.410295688	5.855872121	6.229523603	6.195281882	7.445368569	7.058846462	4.259366757	10.30920259	10.59201166	9.904008061	9.782920891	9.560976793	10.53875919	11.11541018	11.0836558	10.74745877	7.969288828	7.15343434	7.193003495	3.571450936	6.227780137	6.340906821	1.707343265	8.650698567	9.752856136	8.121664291	9.146351644	9.56558656	12.02028072	12.60519918	12.88064314	13.53991564	12.24545119	11.94638466	17.27823595
GB40342	5.83297901	4.979254168	7.307235818	7.007275187	5.869269103	6.926306312	10.70106919	11.47298999	13.63082693	13.06415144	9.942454664	8.992567571	9.499648233	8.43076556	9.281729761	3.903360376	3.880768437	3.777423071	5.798632078	6.654087778	5.198985971	15.71569135	15.73381999	16.63374793	11.95455798	11.74876572	13.51364468	13.11994655	12.65605871	14.26546521	15.63447426	11.78867573	11.9364447	8.107980657	9.073330784	8.449877426	1.648326665	13.26770283	12.60084537	12.74115051	13.56299126	13.5992569	18.16413523	17.75613428	19.47114948	17.66993818	17.92242412	18.66651712	33.46353509
GB40343	80.54887376	62.71110688	110.8299562	104.5670441	90.4141731	122.5189902	26.17665353	31.94440137	32.57287529	21.95883257	0.364008263	0.987580766	0.396123057	3.100419657	6.253823356	0.402145396	0.38780659	0.428266532	0.326765339	0.132588593	0.044734241	0.587652691	0.856613972	0.525573122	0.755426156	1.426449883	0.753014959	1.477662929	1.378474091	1.414382673	0.976299154	0.417047691	0.412842767	0.770810438	1.88494853	1.057025057	0.299934878	0.850004442	3.90307068	1.115614791	3.429361122	3.164506365	107.5102997	113.1184644	120.7077633	90.78197444	93.73462221	108.8774515	36.92074461
GB40344	0	0.23185598	0.213529528	0.086456012	0	0.306660265	0.954954658	0.959593532	0.590139158	0.548854749	0.385703665	0.088186044	0.236609543	0	0	0	0	0	0	0.046638049	0.044752414	3.590262855	2.431333286	5.422624804	3.897461388	2.52784396	3.054663525	0.23781323	0.060132616	0.167489014	0.268034394	0.064827382	0.041977648	0.082581645	0.069757914	0.159830966	0.060960668	0.078803791	0	0.202685329	0	0.087460021	0.178391644	0.161496402	0.186592453	0.174403573	0.087149812	0.113941485	2.007322859
GB40345	0.399036024	0	2.803232408	0.301972717	0.694481472	6.844109089	0.577794347	0.641207211	0	0.966206186	0	0	0	0	0	0	0	0	0	0	0	0	0.2178807	0	0	0	0	0	0	0.188939187	0	0	0	9.642382453	3.088637189	6.927824768	7.228507275	0.343589334	0	0.287073216	0.835861002	0	0.347798969	0	0.320284596	0	0	0.795141352	0
GB40346	20.02056164	22.88200359	23.69724829	17.04641065	21.17748772	26.03825237	8.576494945	7.902864449	11.39858992	12.98023495	4.760877162	3.406472419	3.035649473	1.552132153	3.998648131	0	0	0.232962082	0.409913443	0	0	3.190936645	2.884038798	2.417975382	2.147494213	2.14708116	1.854371277	1.669731124	1.19983833	2.446713799	0.675042716	0.256951536	0.686083663	2.945482906	1.07930194	2.420453643	1.004980146	0	0.555694704	0.415137416	0	0.69849976	12.00250237	14.42094189	9.171503055	14.59489217	14.99550875	16.15233446	17.67085905
GB40347	36.9054093	43.02190192	53.98207862	29.67356403	35.72361521	101.2140337	15.20205923	17.16760379	14.65739027	12.84119444	7.135117972	5.632128402	7.251418042	0.468334018	2.031166538	0.448732604	0	0.19607143	0.357051361	0	0.517562773	18.58454359	34.05848082	25.7480644	6.525081174	9.361695481	9.76613209	1.922838054	1.685522167	1.783416347	0.375031372	0	0.199306884	4.641196452	5.044186963	6.477748012	1.013627755	1.44293586	0	1.505901377	2.931257711	1.179502348	58.71961566	58.97668989	31.11178594	52.01897823	47.17322952	53.62698185	0
GB40348	93.71643842	97.38860621	100.1237239	104.2276427	96.46786456	86.96596474	16.03086612	16.21693946	19.88218539	20.76886518	4.05924859	5.218811785	4.250489372	1.779243973	2.996028264	0.499123172	0.418226676	0.568353763	0.582316568	0.587766669	0.300329494	9.89942137	18.50253045	16.61834771	5.159187564	7.079390317	6.153595062	1.804884751	1.993452399	1.957164242	1.574973671	1.068300121	1.308552271	1.689643675	2.558456214	2.107216387	0.902003054	1.074444706	2.902274864	1.228358578	1.977997404	2.213798266	42.63056612	46.69459153	33.25554839	44.77068339	43.20187173	44.7958136	39.07416314
GB40349	20.91971217	21.36689514	42.01595327	25.33144076	18.5837775	32.68997196	21.38890163	22.70188837	22.04556181	27.30989938	16.03336173	17.0207123	18.11374728	17.01953885	21.02966931	5.527066386	5.319432345	5.564732009	8.295985266	7.69952328	6.020614527	43.80074837	40.38473312	45.47018699	42.58978975	44.19450966	48.17662834	23.62495685	24.62912209	29.1758953	50.74966572	45.26158975	42.68373961	102.16886	91.67890754	86.96699713	18.38405426	27.69835229	30.30203319	25.66506435	37.13474411	33.52447781	24.34322766	27.98516431	30.09737813	24.56083506	27.12396378	28.06585584	58.5868361
GB40350	46.40188266	46.3994707	39.64360227	49.14447185	43.9614393	40.99692426	6.969638648	7.096591155	8.698719371	6.07912729	4.995256861	4.658674166	5.522030098	8.015139063	7.128902617	1.849962192	2.327893588	2.644589604	1.300863059	1.266950174	1.14695966	6.494107121	7.917763094	5.230033235	3.471305037	3.9832705	2.973530545	3.671877564	3.888166377	5.048846968	2.761789016	1.601017702	1.507665551	4.042956999	9.473411253	7.629805538	1.09452973	3.731183816	8.977195471	5.245574489	5.759963989	7.649371167	23.74565608	25.51373778	22.89931249	27.93011634	26.44451892	24.99173355	29.55906848
GB40351	3.013838141	6.19104756	9.683943114	3.606548569	5.811420935	10.86847115	7.465888601	4.931386872	6.365105527	8.908729866	1.026241844	0.335683367	1.384202418	0.571922267	0.322799339	0.10542072	0	0.389018994	0.147980448	0.09722628	0.516750129	2.723629746	1.786648511	0.259597057	3.528326852	3.343536565	5.090037494	5.208426961	2.621454755	5.775060134	9.268310557	13.07451425	13.04398286	3.631115832	3.579704355	4.957568542	0.846554061	1.204412348	2.893677864	1.673306222	2.454225246	1.505023332	11.75320195	11.03599354	10.44579961	8.104376505	9.370451354	12.21462653	8.406950012
GB40352	0.662374511	0.95143327	0	0	0.589471387	0.308950828	0	0.351703647	0	0	0	0	0	0	0	0	0	0	0	0	0	0	0	0	0.129880311	0.132479705	0	0.200992329	0.148011391	0	0	0.155464887	0.203415926	4.412705396	3.916343268	4.795390114	1.842016934	0	0	0	0	0	0.386468217	0.346714948	0.3660772	0.776914646	0.172790931	0.457183343	0
GB40353	124.7169749	114.4167711	95.42365622	117.4475576	87.54029215	89.4864056	155.2187907	245.3918413	212.2113284	91.03259919	0	0	2.370279666	0	1.726527111	0	5.315373857	17.11279021	1.820713702	16.22338332	1.347773433	3.586168992	8.972131927	11.37015853	1.371023486	4.079990149	1.629182484	63.72599752	77.54070236	73.10541996	20.22057656	16.58478874	23.846712	2.442918413	8.46590519	7.333873646	0.981326775	11.96041018	16.62448355	16.37373725	4.776552891	2.377015293	8.356607836	6.862451218	2.266533967	5.11887864	2.093483364	0	0
GB40354	60.32432203	37.66319208	155.6633796	39.12244013	40.40960353	107.4306902	110.614273	103.1791585	87.9450504	88.9293694	15.94142708	45.61219244	4.780829749	15.99401367	16.15099322	2.347205562	3.334829187	6.295928743	2.799939076	5.985690455	2.882766028	2.364186348	3.85515923	0	2.682692084	0	0	60.52091794	84.4730366	61.2049035	9.981336065	14.52202097	13.20998968	9.595603078	9.877977433	21.48426802	0	15.74203644	12.15363248	22.78665054	19.52345475	18.99902873	17.08322587	8.997142455	12.25001579	1.363307405	8.477642889	13.83430458	0
GB40355	5.594978002	5.6740316	8.125133457	7.308823652	6.766674692	6.925398585	4.993913213	5.710700608	5.872412648	5.420012108	5.466518765	4.668840202	6.615730474	4.078321351	4.352606005	2.512324303	2.533034578	1.968304035	1.637344653	1.602831338	1.410014228	6.753540281	6.669303371	6.104874471	6.129009654	7.182725748	7.816679317	6.259920472	6.556674354	7.029044947	4.692403678	4.672819715	4.295330773	8.307305103	9.285232515	8.037880721	1.922546736	3.68121751	2.826175657	3.741691738	3.596391912	3.787800376	5.379232011	5.094331477	5.541602033	5.319996854	4.624168138	5.188192191	10.59212371
GB40356	15.11264753	13.67627689	11.32959579	18.45868071	18.78279966	12.90384287	8.364557884	10.50510175	9.522503066	6.510623472	0.143801027	0.098761715	0.169202555	0.141200936	0.20843428	0.361166942	0.250952768	0.439157283	0.153262939	0.048039119	0.008064016	30.15846084	14.69485679	18.82562754	1.500047794	0.856940303	1.48479086	2.814407157	7.471256415	2.881164484	0.380372945	0.177303701	0.072794894	2.263974828	4.205090116	3.639580619	0.669556337	27.59958083	1.042274979	50.03939778	0.892106566	0.771382575	18.32251548	21.2487596	21.66292345	18.30136209	16.39411181	18.00776236	20.04787342
GB40357	22.11256414	23.01563649	28.4119254	27.23907417	24.55642426	24.70342459	16.5313726	18.91951714	21.25795065	17.56064253	8.104473807	10.50355029	11.71682109	7.26732736	10.29279457	7.516010385	10.41346056	11.14214219	7.689457681	6.775030438	4.553842675	16.3884896	17.60767091	19.6399182	17.37748146	16.40477638	18.09364652	16.06518413	15.03644119	19.66574226	16.9476181	15.00303058	14.61192909	24.40216534	25.01392786	18.91818161	7.331807764	10.70875555	17.85228081	14.86443303	13.67487097	17.64024718	19.39288953	21.55382178	21.96490089	20.71548827	19.84681515	19.54959233	35.9385987
GB40358	65.53398316	74.04935148	94.37677643	65.08755034	65.32936214	65.83608218	20.39574273	23.34629142	28.6955119	22.28458678	26.2449003	27.69584022	29.37358763	21.9888589	24.93809385	7.523082721	7.295169451	8.678489861	10.9505539	10.43399514	10.21025937	30.84280744	34.89140312	35.05763841	31.33861204	30.10340651	32.69361406	24.23150426	24.9755472	27.6052849	42.19116012	38.91117367	38.68878229	24.2941174	26.68791175	23.99614077	5.700721267	20.70752318	30.52097978	26.40768596	28.1304137	33.48485297	53.0611713	53.42195131	57.72140256	53.24976788	51.37215078	53.79320149	82.9511872
GB40359	10.20898209	9.730447024	13.10935517	9.55546682	9.52488124	9.639245726	7.315353459	8.143583818	10.24269578	10.49469788	4.035761846	5.331952203	4.356397248	3.645604707	4.803055653	3.52500184	3.964363313	4.442465092	6.265352669	5.987554477	4.852626814	10.46374702	12.05476031	14.93865116	13.80717313	14.72212873	13.5814006	10.50695068	11.02847666	10.36365444	17.00853933	15.25603195	14.15038117	0.874348497	0.943737198	0.523399414	0.632464472	11.00333503	13.31895278	10.8784877	14.33331251	13.26945032	18.81707599	18.78129079	19.81230112	17.2971756	19.23837161	18.57914379	35.24887557
GB40360	17.01275665	15.71564967	24.64726911	17.30581284	16.69759774	21.5618193	26.77002156	26.86269155	29.1433713	32.1882267	36.59408113	36.51624675	42.9933405	39.97903035	39.86704896	14.10894316	13.99902087	12.70901477	22.15431132	24.75172815	19.16920238	51.44906553	43.21434854	46.73256911	44.6314587	46.24998159	48.20340107	34.57634128	33.44902793	37.55459644	49.04798043	43.30665122	47.74201795	40.0415181	33.70697007	38.02938216	11.42866822	38.41389299	41.67381084	36.83118969	48.44173007	52.73262629	32.83212333	31.79778288	36.35782439	31.79401656	33.77608555	31.90027895	133.3639595
GB40361	15.60388221	16.60968814	23.55857229	19.50100034	18.5961057	20.68740006	7.045547483	7.093062458	9.159016775	7.814710275	5.049190997	6.059663731	6.587905473	5.303370185	6.56101493	3.366612615	4.143168994	4.675183014	3.457224927	3.412408519	2.10682317	10.19120033	10.7891655	10.21964376	9.736542455	8.095426075	9.346452417	7.601727203	7.271231345	8.415434181	7.670131219	5.195787124	6.163229479	8.171889726	8.352924798	7.24192296	1.389710706	4.145308589	7.384065489	5.478027819	6.161137138	7.207006724	8.48557845	9.706826822	9.63416705	9.692903338	9.130274001	9.03511358	17.62409413
GB40362	4.933898966	4.212501748	4.956558888	3.381317847	3.716075577	3.756875015	4.476797234	4.613389093	5.97173742	5.723705366	5.045823131	5.895793803	6.365882069	5.582408026	7.962714853	0.259384086	0.332657581	0.321977506	0.601057839	0.70030969	0.341135855	1.030923937	0.834008199	0.982244897	1.70156104	1.576133337	1.14861697	0.634052286	0.667162585	0.594815785	1.014967404	0.979021036	0.698612958	0.976643515	0.850504664	1.087235402	0.148009427	0.525167004	1.269636053	0.902211784	0.98795949	1.761734957	7.728893595	7.894574943	9.179059977	9.680021924	8.626189919	7.307745446	14.75744676
GB40363	11.43286222	12.28922775	13.9397858	12.35074652	12.75634382	11.97936929	5.520097549	5.556832957	5.76931745	8.498479106	1.586057761	1.20400511	1.098539401	1.222231876	1.507579856	2.714118042	2.766419922	3.258929563	4.184475864	3.284571377	1.518139331	7.299199674	9.188891583	7.608565349	12.77414464	10.84411362	9.800636415	5.239995374	5.397461664	5.419284107	5.656586074	5.162287816	4.494643919	1.072814166	1.403061463	1.204863517	0.937222211	3.536994409	6.072201178	3.657772586	5.221513105	6.212492167	9.29080043	10.64513893	11.34876831	11.35011893	11.8834201	11.36191481	16.84220011
GB40364	6.63595448	7.491377655	9.534582788	12.06992828	9.96146438	8.145274598	11.17382865	11.97276135	10.56295088	12.68390265	15.34248549	17.69902731	17.84395521	17.37153159	15.66401253	5.32487026	4.18897905	4.227119945	5.646717384	5.383749421	4.699502551	18.67588362	19.02250703	19.36567917	18.12684127	16.89402898	19.25909571	9.861138898	12.00182436	11.72361162	16.85237976	16.93076477	19.2724064	22.1966055	20.74694506	19.52944048	3.901584635	10.72253138	13.89475932	10.13087309	13.31570233	14.49456724	13.06707133	13.32625056	13.32538289	12.27766158	11.28986685	12.32895343	31.56002252
GB40365	10.52034227	9.80697135	15.12092841	12.85263572	10.47490567	12.38539066	10.3163235	11.14876357	9.602796838	12.00657952	6.840273738	6.668933176	7.454911713	7.49760337	8.368757025	6.878607308	7.211886917	7.685184159	5.662629383	6.97783314	4.662104988	10.21947866	10.29369693	10.99779013	9.486763277	10.37426624	9.273780488	9.371815315	9.413177677	10.70690433	15.78456315	11.23108623	14.4546056	13.75021573	12.64267219	12.09855371	2.342778275	8.146280209	9.635245727	9.783576072	12.43190616	10.70106297	14.10751117	14.11610706	14.71739737	14.39519367	14.86770563	13.01613321	31.72801718
GB40366	20.54723706	16.44922535	18.01328926	10.55910019	27.86703979	25.19098092	14.54250931	12.43576204	15.90562082	10.86048145	2.469498824	0	0	0	7.195219612	1.082405609	1.177511971	3.14530988	11.50525474	3.456796677	1.174584944	47.79197662	56.76623528	26.01697023	39.05514017	30.18826577	36.97526947	4.30856554	7.35083357	5.4001211	6.230817121	0	3.397494936	0	5.699132877	4.36098298	0	1.785099429	11.82292425	3.173913213	7.236144967	8.34077828	45.98932862	22.02041395	44.42219638	25.49401054	26.9608453	27.86124008	0
GB40367	47.32716093	64.11389184	7.750961033	24.58750635	43.64100507	14.58159189	55.98759438	33.55213665	45.96951268	47.50003482	1.32923041	2.737634243	2.783319197	9.183346575	6.356154946	6.843917445	9.413535517	12.29428077	7.473433896	7.153737509	2.076565767	112.9424426	91.90002297	39.1932314	105.8490428	136.1864147	44.01337029	26.77932624	30.71468831	25.25844157	18.12562337	8.48120894	7.034639359	5.507920143	5.629127859	6.086673239	1.772317088	18.32347582	53.1135976	19.87664728	42.35042971	27.38963949	89.52127929	94.2102011	149.3071359	81.33147344	97.93783489	115.8884102	0
GB40368	27.39631608	14.09933601	24.76827273	40.47655072	37.819554	18.3207134	155.1200993	147.452607	148.452461	146.6164996	19.75599059	10.05750687	6.004233061	13.81824432	10.07330746	15.15367852	8.2425838	19.92029591	18.07968601	16.13171783	10.5712645	147.4433321	188.3606898	137.3117873	163.3214952	184.612856	139.3683234	66.78276588	41.16466799	90.72203447	27.00020753	22.14627415	21.51746793	8.719289644	28.49566439	28.34638937	5.388653718	71.40397717	115.2735115	76.17391712	121.5672355	118.8560905	251.1724871	300.9456573	233.216531	259.1891072	232.5372907	182.1696467	0
GB40369	5.758153599	11.19964353	15.23631196	3.219462058	6.017827797	3.515616798	30.53975798	23.69712871	21.40043638	24.84269485	0	0	1.036711026	0	0	0.991800135	0.779019705	1.72321524	0	2.951475816	0.37257789	0.913487453	1.01756279	0.452868101	0.351194308	2.508742358	0.846274028	8.62373879	12.59286297	9.195495704	5.405217828	2.654931042	3.235379774	0.630533645	0.537606578	0	0	0	6.469950291	2.638586293	2.649664035	1.151027828	16.69138548	10.42309439	12.96028812	13.36448369	12.93829371	17.44094965	0
GB40370	31.17924373	5.200762322	16.29184374	18.87550032	31.42472026	13.15976553	122.7311368	125.6885041	96.09569589	70.3433721	0	2.611672359	2.370279666	0	0	7.225235533	3.986530393	6.11171079	1.820713702	18.92728054	1.347773433	1.195389664	8.972131927	4.872925086	0	10.87997373	1.629182484	31.86299876	48.88435583	29.73779795	15.16543242	7.371017216	7.948904	1.221459206	4.232952595	2.444624549	0	7.97360679	6.64979342	14.55443311	7.960921485	4.754030587	68.94201465	82.34941461	86.12829076	74.22374028	56.52405083	116.1983925	0
GB40372	2.473775193	9.193930206	20.92566765	2.557801007	3.415732972	10.51195562	27.45996365	34.72425913	25.45275755	17.45762743	0	1.114753931	0.405205949	1.647723936	0.294873502	0.784451126	0.621750608	1.595429754	0	0	0	0.969853457	0.800318606	1.075655808	0.280652092	4.298897867	0.334871716	6.321768144	3.946891863	4.417638535	2.598756757	2.814928237	0	0.743675072	0.845613823	4.280600625	0.397573486	11.43013208	5.112038232	13.65843854	8.959950113	4.585131321	25.95730989	23.5221376	34.32565633	16.98590193	22.92831145	19.72056189	0
GB40373	0	2.941495003	1.787231343	0.65877745	0.523975181	3.936965836	2.258986235	2.170614221	1.111529008	2.45359719	0.717573907	0.577755274	0.554683549	0	0.516663389	0	0	0	0	0	0	0	0	0	1.435678064	0	0.769604449	2.075176726	1.306357379	0.682295254	1.138505158	0.659962922	0	0.052382855	0	0	0	3.80E-09	1.881954949	3.101585359	1.310413119	1.622787014	2.695274955	1.652766521	3.765793444	0.995014312	5.373546489	3.340993048	0
GB40375	1.55951943	1.136462866	0.911665922	0.381986865	3.582990686	1.467481784	2.991264354	1.658223577	0.861493543	1.664361311	0	0	0	0	0.308272262	0	0.325713565	0	0	0	0	7.589349945	1.951836272	6.385605049	16.4214704	9.567593942	13.71140507	8.040819418	14.14831472	8.800964387	2.71350241	4.419420708	2.930931902	0	0	0.498588939	0	0.443352796	0	0.366203016	0.362081662	0	4.896535461	2.269156596	2.011956882	4.235154292	4.484703201	4.012504911	0
GB40376	0.723877712	1.500671649	0	0.551552155	0	0	0	0	0	0.57484576	0	0	0	0	0	0	0	0	0.525530996	0	0	0	0	0	0.747475247	1.46637637	0	0	0	0	0.649952792	0	0	0.694796421	0.604086593	0	0.581885811	0	0	0	0	0	0.559030355	1.141294881	0	0.661050228	0	0.671912008	0
GB40377	6.178044701	4.517662171	3.838083965	6.795553282	8.184124232	2.767441936	0	0.34890131	0.101781509	0	0	0	0	0.071249854	0	0.105516632	0	0.193973333	0.108189037	0.074044569	0	0.128141326	0.176177282	0.089108181	0.11480664	0	0.043124226	0.50078881	0	0.114270744	0	0.045306406	0.029352885	2.421394479	0.050951348	0.057282381	0	0	0	0.046670369	0.130722516	0	72.48420046	62.64090629	62.97895668	63.51876466	48.35841563	59.68781288	16.88100442
GB40378	24.91921535	28.98623319	78.05937679	29.10202848	27.67133971	105.2562363	5.59412964	4.862782223	4.378415305	4.850539552	0.123748965	0.123016748	0.39837613	0.420978478	0.247800006	3.84358898	3.779643078	6.020610946	2.342101829	2.744390503	1.036494044	0.580339211	0.54180784	0.883104492	0.378634932	0.199991712	0.177109912	1.626001237	1.743899969	0.752054489	1.366460547	0.752950363	0.631233106	0.645900587	1.872747516	1.679002447	0.327565307	4.492472994	5.866726856	4.195780911	2.156849705	6.003216465	18.51976022	20.10114253	16.81314307	15.68874114	15.06738893	17.85281971	6.534363396
GB40379	23.99255622	34.01035676	20.34058558	29.8617247	27.07225695	26.40482783	42.3213731	65.10913916	66.57784311	58.84909688	0	0	4.24374404	0	6.141879156	9.043949174	6.114861678	3.313660604	3.400761452	3.685875881	0	0	0	4.491182353	1.245243006	0	0	0	3.099387732	2.257344294	0	0	0	44.52919322	56.13607089	43.21444239	49.40610769	9.271355626	15.573193	6.670271336	0	2.215645945	65.63796257	69.69979723	63.97906776	45.50766381	52.70446422	43.67223656	0
GB40381	4.639456624	4.504552084	4.138904489	5.813251602	3.887717678	3.568684232	3.805845469	3.997373522	3.787645832	3.140861682	1.692975896	1.418786326	1.174402108	1.671130974	1.785590624	1.089450353	1.11846221	0.927587014	0.883319379	0.981612838	0.658157598	2.482334997	2.82190878	2.579264654	2.590029749	2.813509274	2.673094502	2.568034364	2.618082249	2.192284399	2.040991588	1.978736428	1.47192733	1.189219982	1.569700707	1.387839332	0.220246256	2.095210128	1.794237269	2.126121522	2.009490988	2.205762789	4.817846048	5.947025268	5.520593341	4.600686361	4.755227214	5.216282007	13.93451206
GB40382	19.13169982	18.30351212	28.15833245	19.39654702	19.65943776	26.57047957	11.00051875	12.08271522	12.39299268	12.50025979	5.979070415	6.816117235	5.876511106	5.403871188	6.650825471	4.236798907	3.281574373	3.671975369	3.422186694	2.866151625	1.674537261	8.987085974	11.04919852	7.978992259	10.44900005	10.93089737	10.33580784	9.556481702	10.2491453	10.02070732	8.335181383	7.523325958	7.006800754	10.97300193	12.84643516	11.87453219	3.695903912	7.733287115	7.957552439	8.211003847	7.955734918	8.04648429	11.41585499	12.05113994	10.98858929	11.07468346	11.08100702	10.70042117	20.11177539
GB40383	91.23556053	76.45660142	78.66223001	125.1792028	79.10451372	91.69755117	122.1107496	129.3943051	131.9441393	117.6488446	89.63019582	66.93210907	66.64840424	49.11945273	48.67254404	48.13273201	47.5000851	58.81256839	51.19414798	27.97272949	11.40029728	71.94285291	95.77345731	83.19627313	86.26024376	81.47847851	86.25687944	123.7477972	117.7533482	141.785344	80.53506425	61.98501836	41.72731588	31.41842873	65.98890743	43.94066245	14.13510295	70.98057269	90.25620543	52.2430306	73.08165078	85.43821521	92.27539975	91.333103	104.6618573	114.558559	117.4975728	97.18991097	0
GB40384	109.5852643	93.99557341	74.30481819	174.2251531	153.2687189	54.9621402	82.40755274	94.15648401	125.4776754	95.93425282	46.92047765	95.54631526	62.04374163	49.74567954	67.63506435	36.8017907	35.32535914	65.00307086	41.09019549	26.50210786	14.09501933	87.44914871	112.2423288	104.0678809	75.74330214	83.59827444	102.3930539	124.9484007	108.7923368	122.0427369	49.84653697	52.20193192	52.09492234	37.05698099	62.69046165	52.33179576	16.16596115	60.69338059	70.93754552	53.95652463	94.06988457	70.89661538	109.6668606	115.6071732	88.84439276	129.5945536	133.1191737	115.7313049	0
GB40385	41.15741567	40.98730984	36.04651777	42.51231069	40.65915346	30.39918096	21.02196388	21.23425867	27.58131316	23.97811759	11.00760101	11.73017941	14.3502919	7.422792306	10.96987835	10.99825146	10.90290589	11.26063709	9.859101237	7.857168114	4.509723411	19.47950791	19.87994224	19.78034805	18.64692438	20.95550894	18.50748982	23.28848696	22.49915915	25.01403291	15.90459178	11.8707104	9.421248531	7.623837196	10.88714184	9.12451341	3.981898505	13.93936186	16.74470773	13.05662212	15.27483577	17.76494924	26.77305557	29.40080165	29.91352749	31.26571615	31.11513347	27.05256242	42.85753159
GB40386	26.22679001	27.82561169	26.01667467	28.45174753	29.01644182	22.08204695	13.71689934	13.08697639	12.47772561	17.64194718	4.963588598	4.998267401	5.440056235	3.491899015	5.375600338	8.998707765	8.861055454	10.2571793	5.588927301	3.701595289	2.76886165	9.239452563	9.621135361	8.164250469	8.988180188	8.315817215	6.346116009	10.07814966	9.698140145	8.857410812	6.812996677	5.346919236	4.261348217	7.722597396	11.13724465	9.442988114	4.698591121	6.188272119	6.995180813	6.491974099	5.799191217	5.26331237	24.01323202	24.91844267	23.79572037	23.76664263	24.56122337	24.64662863	28.68487591
GB40387	42.79611885	43.52443992	36.38898969	40.65544935	44.4606039	28.27833725	43.73680852	46.03572636	60.8045069	47.59695949	50.66888954	54.08013439	61.82828207	56.10197349	54.42839724	16.75485212	18.83050592	17.3428613	14.84994721	13.73000977	11.13889957	64.38888657	70.56896552	77.8279905	61.29346086	57.14676995	63.84010809	54.00078021	47.55355348	51.71289912	44.63373917	40.55977244	35.3909587	70.55577133	65.65980441	56.88669919	15.02665093	44.35256797	48.02994179	44.86418063	46.19513003	51.8196381	77.93396418	88.96858061	79.94884739	78.28627776	75.53467741	80.68848084	100.6674984
GB40388	11.155358	12.36373373	19.79944302	14.29780726	11.59436111	14.10569657	10.77788806	11.64992612	10.76307374	11.1911866	8.156611029	7.935452863	7.696905913	7.525185465	7.329264575	2.606406424	3.25436661	3.182724846	2.895804846	3.631462825	2.425015059	13.68869435	14.04623205	13.63207632	13.34189728	14.36196827	13.70614881	8.564871291	8.91487523	11.01093634	11.29343073	11.22624725	10.55877368	20.80065738	24.50672811	25.01468186	4.40197111	8.674651704	10.03985496	9.494163215	10.82830072	12.18052316	11.00528549	12.88122093	12.87072846	11.72000155	11.86619311	13.00021642	28.62720514
GB40389	130.8051917	116.8865782	120.2298351	127.5586601	142.1028317	112.1704435	127.8779102	143.27254	163.7845861	177.5250021	509.3805196	314.698487	659.1666346	364.781058	397.765225	42.20642027	62.10334493	53.54788684	73.46534489	80.94162583	45.75739654	97.06764996	84.73863306	108.6220238	172.1951561	169.0086037	147.1091575	216.2229576	216.1766913	222.4078611	217.612677	191.2930813	230.110937	32.69087478	37.87595014	45.90435983	13.27333609	167.4771218	223.1157275	158.4927707	243.5630078	236.2605027	255.2361985	261.979501	241.7575463	269.5439515	265.2966435	252.2965684	190.5053441
GB40390	0.844904411	0.947129332	0.845916104	0.972811963	0.577624176	0.558294622	0.693403786	1.056628873	0.816568388	0.527489141	0.256840582	0	0.167460775	0	0.155748806	0.329408637	0.59590565	0.448533071	1.646247476	1.109144708	0.889789283	2.839955055	2.090992388	2.09593786	1.669603376	1.796372887	1.144580802	2.13531331	1.963272256	3.118923499	3.229178146	1.675135888	2.044526702	4.007355635	2.972721022	5.136348684	0.180919426	1.72788825	1.094881123	1.566529268	0.731519696	0.853925663	1.415853315	1.501021693	1.219539476	1.648290885	1.546997982	1.379316593	1.665771271
GB40391	21.49720016	22.32085874	25.83950561	28.28570981	23.91885975	21.64611952	24.82642412	25.66921153	26.45950637	28.05868041	17.66445261	23.34754253	17.81928638	19.5525155	21.52026236	13.94644296	16.3451769	15.89035059	13.83816715	12.58395817	8.114320351	36.32838487	36.28648233	38.9542794	47.69983757	59.82857275	50.44346724	32.36219151	30.50211438	32.2321894	38.17451731	35.73874988	29.07481223	105.0481086	110.3835224	99.07701507	16.6794995	29.54959079	36.10433738	24.57734441	38.61300582	40.72064733	25.29755523	28.99338253	32.06646764	30.83180667	29.34359589	34.4287326	61.78434458
GB40392	1.852471188	2.00180691	1.8355145	2.103655929	1.778701083	1.256153275	3.137897202	3.355028856	2.877145716	3.12780854	11.06458048	9.605461783	13.96240333	24.74664483	36.65878416	0.910715967	1.302605606	2.82552951	1.736009792	1.348273427	1.145182627	16.86685309	13.97925078	14.63157378	21.06137766	26.8456844	23.88709809	1.390208498	1.56052665	1.172612847	4.44520022	3.116065221	5.020275704	0.504543184	0.767377905	0.938454577	0.280348396	2.437256853	3.948384077	4.169477151	14.35830283	6.699507958	2.747605463	2.314170201	2.177021129	3.965265772	3.146206049	2.728745531	2.41364115
GB40393	1.927727348	1.114524185	0.830357759	0.708000477	0.83715977	1.157528822	1.287524609	0.933746475	1.125565593	2.256253221	6.571190605	10.56883124	26.86904477	12.87687089	3.010736107	0.192992824	0.186288925	0.06390656	0.06398556	0.075137994	0.037346478	0.189027114	0.287826047	0.300409654	0.134247298	0.231278137	0.237638838	0.045748388	0.071521999	0.017810411	0.050998137	0.037544142	0.042077352	0.023573691	0.030621922	0.057602108	0.022333013	0.021920823	0.150942034	0.11300347	0.017722062	0.133403837	0.925648366	0.586595311	0.70596546	1.692014739	1.15298558	1.137994644	1.580671589
GB40394	4.130277508	7.821786423	15.01267958	5.746721369	4.375965961	15.14804873	2.154691513	1.594116131	5.65064579	2.39743728	0	1.166393337	1.622872013	1.11889043	0	1.507781074	1.181047343	0.449266797	0	1.515735012	0	1.844159502	3.176396281	3.459222441	1.595356371	0	3.873265938	6.332645135	9.785268074	5.560046734	0	0	0.459500268	21.61386508	16.10597327	17.54379033	5.700977916	3.372289956	4.218006519	5.458259945	4.172711047	5.290922224	4.907367764	4.207789889	8.033482181	4.925746041	5.368829493	1.819668058	0
GB40395	64.69025067	61.29255868	100.0151229	82.60419663	76.08428856	66.0181748	192.5829641	196.6408882	196.2616811	202.7301532	152.445838	215.5086804	192.7673471	206.5196901	199.3051141	171.7244783	156.947825	155.4222646	158.9271791	147.9066417	126.3364648	218.993776	220.3285227	250.7107687	191.603614	223.6219296	191.8178581	190.2440697	195.9265511	194.0513918	220.1191028	242.7619451	193.4977923	175.210752	154.8597885	165.3046301	23.9504729	257.3506939	227.5068616	220.0958823	236.6006862	237.5645246	162.8465445	152.9773821	162.7307974	140.0589098	154.0077823	153.1165206	366.9286318
GB40396	15.45825782	17.37193563	21.85389475	17.68653625	13.93539394	11.40063194	16.828154	19.24522252	18.53296571	21.01703551	5.998399266	8.558573325	11.80279949	10.44055863	12.1950407	5.018926956	5.102045451	4.214207137	6.23907493	4.598259608	3.615881356	8.379146948	7.71006462	6.89667164	17.80018073	16.71042307	17.71864424	17.0240342	19.78633297	18.56607244	22.28874047	20.35428101	16.64853704	11.13447479	12.83533894	12.67328914	2.263562596	14.18790682	19.95523115	10.83930112	17.78519342	16.15056633	21.4966709	23.38456625	23.40304447	19.83750958	20.94633215	20.43179342	36.39722227
GB40397	0.638473081	0	0	0	0.132905987	0	0	0	0	0.017041291	0	0	0	0	0	0.729376242	0.023492665	0.559832838	3.35E-07	0.000220902	0.05311994	0	0	0	0	0	0	0	0	0	0	0	0	0	0	0	0	0	0	0	0	0	0	0	0	0	0	0	0
GB40398	7.686709037	7.327012477	10.58949772	10.66637656	7.626805338	9.360729495	11.90943307	12.29789895	11.92523356	14.26356831	5.486442211	4.381975951	4.637118307	3.202790998	4.848063326	4.05366452	3.82838059	5.301795422	4.27336833	3.248367382	2.338882112	9.947909347	9.148557428	10.56377163	10.42945155	10.48015067	8.535288221	5.866380859	5.702809727	7.169955399	8.315041322	7.46199545	5.788352231	11.32886051	14.93675265	12.95915595	3.569336305	4.790609953	6.1824472	5.55031165	5.855377005	5.907723961	13.75007099	16.69366805	18.22128329	15.20829623	13.88133024	15.42309741	30.12963952
GB40399	46.78263258	55.11269789	71.52644641	46.36364379	52.11108335	55.00391741	14.96630032	15.37210061	18.36919522	15.29143268	19.48426883	20.4625699	22.57784538	19.1976216	21.37006901	10.60779508	9.694580317	10.79332325	10.29970372	7.582420031	5.344724891	23.31001273	25.21630331	26.92546792	28.89368178	28.40917421	29.2372334	23.75799065	21.82886956	25.21940534	29.4752838	22.04822427	21.0732676	8.977692065	9.345798874	8.046613216	3.394360409	24.52537024	22.40646154	22.51030744	20.73376909	22.01568344	28.42527644	25.75210477	28.32973733	26.78183159	30.10436261	28.40676443	81.82089977
GB40400	16.24905526	16.45477414	20.90088334	16.60446717	16.58698285	15.06097344	3.073790803	3.476462869	4.840194464	3.583319337	7.400985769	7.696209265	7.709724083	7.22027442	9.591806189	0.907826099	1.406214174	1.382343596	1.092852406	0.926327092	0.586148265	3.745967306	3.956205463	3.898621289	4.563336524	2.853260011	3.115982139	2.83372784	2.704417084	3.085685302	3.554034338	2.223898972	2.286932314	2.961712366	4.59702395	4.902802232	1.151077297	1.735679598	4.500757732	2.641833921	2.262456142	3.411033862	7.138565315	7.87668534	5.962681039	7.762735425	7.427214987	7.928592255	9.708080729
GB40401	21.58031626	21.36107674	24.07601471	22.74082679	23.32834779	22.1363086	6.600901741	7.664928789	10.02743696	7.700567121	5.652996113	6.609175877	7.371211893	4.511704805	7.4473275	1.782798959	2.8618088	3.263637461	2.398275863	1.727259901	1.422382825	7.063560252	7.456877609	8.010761402	9.830948638	7.135971946	7.378928245	5.377529952	5.744787564	5.703102023	6.539122943	3.561163234	4.458068779	7.084144568	10.55970923	13.81815257	3.339999481	3.62595183	9.395730165	6.043128995	5.562222247	7.164902893	14.28004409	15.34706541	10.82590654	13.34948484	14.33652809	14.06740418	16.7610587
GB40403	5.075192198	2.793552151	7.115630415	5.170965141	8.306036027	2.404863119	1.206000246	1.720203174	0.991410166	1.63560861	2.329741502	3.279913026	3.293431611	0.953831368	1.327648932	1.094314297	0.661474412	1.30456036	0.195870082	0.765366091	0.671771253	5.991937943	5.894596602	12.6191797	1.617972283	1.850381192	2.208744161	4.092687077	2.981460878	2.759111729	0.335813902	0.341846922	0.50146688	3.336940447	3.381059281	5.11797665	2.521257527	0.629409863	0.906482558	1.16237847	0.671005254	0.575501763	2.925400481	2.260623723	1.877987199	0.774943556	2.453350998	2.197701659	3.689512997
GB40405	29.87537763	31.72287947	19.83176066	22.18684299	26.13691083	16.69607597	47.96248625	50.82015716	56.51051264	40.62714107	84.23647279	98.4323308	79.56929885	41.62387201	45.38383191	109.556979	128.9691556	155.322093	67.58903457	61.97707784	41.02955824	385.6614949	522.3859016	504.6863846	266.94041	228.3702356	267.3417115	216.0817697	233.4290036	217.9275094	89.98926657	79.41158252	76.90066288	18.51718083	23.8865963	21.70453853	8.493507651	51.40446013	38.72077913	53.81689466	38.68832866	43.55952921	25.3595197	24.75182546	20.10894328	29.38711579	33.80856057	26.43689669	62.33971383
GB40406	0	0.265397387	0.190464988	0.210161029	0.225941384	0.166906824	0	0	0.170311994	0	0	0	0	0	0	0	0	0	0	0	0	0	0	0.07190494	0	0	0.065926518	0	0	0.046940764	0	0	0	0	0	0	0	0	0	0	0	0	0.09233452	0.257741548	0	0	0	0	0.444917576
GB40407	9.657084827	12.22962174	13.94976378	8.692762777	10.92905044	11.0901876	0.085254809	0.062960643	0.063724465	0.031600772	0	0	0	0	0.024217265	0.043521239	0	0.060844884	0	0	0.044633778	0.209451362	0.210885122	0.240149315	0.137178861	0.067413741	0.051627868	0	0.10187686	0.035646044	0	0.028046757	0.074085362	0.127392375	0.349758265	0.071269552	0.028300558	0.135841106	0	0	0.027096613	0	31.6511534	37.62486447	31.77688817	33.19680793	33.28949769	30.07896353	13.43344752
GB40408	0.400319999	0.929303992	1.191776422	0.574897239	0.445815271	0.641017149	0.023363647	0.038932013	0.012979455	0	0	0	0	0	0	0.017932686	0	0	0	0.009104009	0	0.140853028	0.119353476	0.160011052	0.019874046	0.019555813	0.100831178	0	0.022038291	0.022525963	0.015834144	0	0.015271091	0	0	0	0	0.082617541	0.047170313	0.047281069	0	0.030307114	0.55072794	0.759502224	0.573742652	0.482807389	0.650638928	0.439568368	0.355511497
GB40409	12.3722325	10.14068009	17.96889431	11.86433607	7.781302945	16.55558207	11.01264229	14.37123272	13.174155	12.87776594	42.37855166	67.52116538	37.48892884	87.81040933	62.77785476	0.905605146	2.315518985	1.7562133	1.196668042	1.184609534	1.329475553	9.672804568	9.171930686	9.653949048	8.09319916	10.69726943	5.94854242	7.677894014	5.445238229	6.976548562	5.822032049	4.458312721	2.898171211	1.082805797	2.075924033	1.448949742	0.263243056	2.816475604	4.159970967	5.547456427	2.762748164	5.454962951	11.2094404	13.99552479	11.57999733	13.82354651	15.11783631	15.12103396	7.254178836
GB40410	17.74790173	18.91927176	21.25947874	22.60409633	19.50380964	20.76591501	15.73089916	14.92596214	18.87815833	19.48879807	35.91700191	48.44098392	35.67054779	29.59857692	30.64216026	8.836875037	7.275723048	8.731604423	10.17660212	13.01510734	9.089379629	133.3831414	197.2596733	177.1786397	211.7804668	203.5723456	223.5321905	116.668183	105.1920543	111.1698795	121.372278	120.7932123	116.5289386	1.308301918	1.306398258	1.032215497	0.260335879	17.68260788	35.16815942	16.69170291	38.17215532	43.05794768	30.54892668	35.45768628	37.34257416	40.13058409	39.38280116	33.2134344	92.56967386
GB40411	34.00297414	22.13481622	32.80335117	49.47353743	47.98556235	35.20014385	10.67940861	8.320961545	7.399988426	21.52546333	0.171202375	0.173816196	0.152907097	0.1250186	0.306989249	0.993414174	2.293149561	0.772186329	0.9218957	0.447689378	0.705471738	0.868679828	1.241861469	0.614310278	2.054655199	1.037155796	2.357479817	0.540025405	0.537937314	0.307960866	0.497116685	0.450451075	0.32464513	1.369551468	1.832078234	1.498774953	0.283100794	0.290612327	0.884331279	0.330927858	0.383219638	0.505592142	52.99945612	54.0944712	52.97884023	37.43896261	40.25813507	50.72776551	23.57680252
GB40412	17.73526892	19.91429473	22.15531463	21.41469948	20.93658435	18.79010964	2.771180528	3.04919673	3.398170304	4.220964248	0.5237317	0.291224489	0.256966381	0.304190232	0.35956188	0.937102916	2.309711115	0.545203699	0.965091719	0.350879894	0.469469237	0.604711658	0.880923078	0.53569989	1.509182857	0.853420813	1.575881026	0.266157413	0.19484377	0.1449395	0.185830334	0.079711624	0.272974686	0.137031323	0.373839726	0.168705755	0.038250993	0.199944619	0.298743177	0.309796087	0.247893588	0.500199236	12.55773961	16.15874431	15.09187045	11.7074205	12.3968864	13.85570616	13.09449146
GB40413	2.842082487	1.028802453	2.841521944	1.31858486	0	1.185059628	0.65898295	0	0	0	0	1.067247145	0.746293451	0	0	0	0	0	0	0	0	1.27854998	1.460269495	0.639059898	0.493112456	0.996801258	2.396789385	1.661139006	0	0	0	0	0	0	0	0	0.746678103	1.549366415	0	0	0	0	0.76056687	0	0	0	0	0.844733939	0
GB40414	7.923213739	8.213255981	9.266619172	9.236331952	7.673299839	8.482945627	9.505064023	10.20572318	10.30851314	9.150251927	6.10445361	5.418751976	5.658582549	4.507854475	4.87638955	2.690003065	2.889547912	3.3770424	3.000478407	2.632345147	1.979818847	10.99232226	11.08491289	11.05023494	9.506999861	9.257293151	9.100190511	9.150041723	8.222618071	8.884418308	6.277847285	5.75819077	5.447584023	3.69663223	5.225061676	5.321092787	1.946124362	5.879381921	5.891441888	5.781236498	6.300511162	6.581152044	7.86323229	8.416405785	8.207002037	9.910176246	8.410495345	7.770308003	21.13210444
GB40415	4.899782514	4.977287838	6.010056176	7.008291232	5.193807454	5.401979926	18.79505382	21.88286978	24.56047116	19.69706685	3.353483862	2.893423474	2.140481936	1.951039402	2.245542095	2.136604227	2.620397904	2.33660517	2.853937021	1.420525051	0.875729716	18.37123535	25.16530144	11.02050681	13.77512915	14.74545821	6.417275455	14.81350003	11.47985425	9.382240897	9.475290692	8.355044065	7.225407416	15.1999032	14.46392936	15.00188111	3.252907489	12.73880465	14.04147292	15.28086856	13.4838681	15.77034143	4.721916372	6.234404399	6.178424091	7.149945771	6.055145744	7.195406511	32.23652113
GB40416	1.538451548	1.385435233	2.062906354	1.490628235	1.411027267	1.261198239	1.369774829	1.809856016	0.677718772	1.330250982	0.12899783	0.082853082	0.083830675	0.047164978	0.208690461	0.034697531	0.026309275	0.048432933	0	0.091877492	0	0.068727342	0.254299999	0.200575763	0.312974573	0.389683831	0.137394621	0	0	0.057528622	0.16142302	0	0.038994527	0.419503499	0.45060745	0.568814112	0.668124668	0.088895629	0.246054733	0.169510597	0.095340765	0.263380118	0.654613217	0.577960711	0.693369289	0.789442956	0.690341234	1.34392115	3.57527229
GB40417	13.25693888	12.09985617	14.4073082	20.08259209	14.46277316	13.66510114	27.44409517	33.2752161	36.45362729	34.06576582	13.92584769	13.81442651	12.22695706	12.18539838	14.47552062	6.848685798	8.980600367	8.206857054	8.748365691	6.840618501	5.127048641	29.16209959	28.32901904	30.01456165	37.08938638	41.24028089	35.81728417	23.82018495	20.63366986	24.41193167	32.14969743	28.4072201	25.54573763	4.875080296	4.583704858	3.588372673	1.492731324	26.31427496	37.23782072	26.72974935	31.95857731	32.149605	39.69029639	40.55574872	42.98261801	42.92000966	43.5918407	46.80463719	89.18232477
GB40418	41.39643552	41.57139945	50.78461357	34.65536621	38.43737019	47.82456018	11.62320118	12.88359736	12.927245	9.371650401	6.043867048	12.00321847	5.013471465	0	0.657600063	0.292868507	0.693523231	0.764437982	0	1.458748606	0.663871272	4.84777171	5.074654587	2.813832681	3.122129034	2.551472261	2.623949845	3.553786956	2.953607279	2.889487919	0	1.967039203	0.521869419	0.556124756	1.4250599	1.607623182	0.672424393	0.475625735	1.633982623	2.738246623	0	0	16.17805277	19.75990723	23.55991977	11.77360351	17.14034643	19.27095875	0
GB40419	8.990165255	9.98877192	15.23464735	9.553494677	13.52447327	46.78634592	2.938498669	1.468268975	4.387501417	1.7360746	0	0.152118087	0.116064881	0	0.084198074	0	0	0	0	0	0	0	0	0	0.078136582	0	0	0.138443503	0.090411494	0	0.271607068	0	0	0.144649487	0	0	0	0	0	0.225604413	0.106196908	0	4.381586755	5.492946608	4.057946429	3.469724266	4.412494523	4.0922056	2.734298858
GB40420	21.05324562	21.81633967	21.67617489	22.8540055	22.72749281	23.65468226	2.789534397	3.361713805	3.119462173	2.293130336	0.808235387	0.539167036	0.468999305	0.235480263	0.270760487	0.243333034	0.225992496	0.366926883	0.144398427	0.280163003	0.117327705	0.44633057	0.661609262	0.359384558	0.397947803	0.605410942	0.397176671	0.376219146	0.423271485	0.450318279	0.088262666	0.162959553	0.169247323	0.09624785	0.243875984	0.303819555	0.049490773	0.541607179	0.54460114	1.009125195	0.463033428	0.278728164	5.906298752	7.01859324	6.470362711	5.360646441	5.431698447	7.236350514	5.7235316
GB40421	29.63219842	33.21978095	70.4530358	29.96428003	31.85539731	60.39256825	9.135274367	9.502800048	7.384712166	6.129126607	4.31571935	4.030024645	3.109026138	3.367063751	3.172862695	2.188031537	2.55152673	4.890481708	3.056986334	2.246270621	2.590016516	3.692513797	8.022703775	4.620079894	2.424758711	5.222205228	4.765533462	3.933730274	3.390436931	5.377751534	0.951140023	2.971265901	2.663639356	1.958629099	2.947234834	4.690432784	0.771596063	1.747650831	4.137756943	6.005380654	3.227885822	2.319498758	9.355392539	9.749638332	8.297314775	7.683101773	6.994321859	10.39040885	10.58374072
GB40422	20.73894617	25.19393227	35.24576173	21.52751943	20.01546849	31.18767896	15.63796692	16.85254135	15.95105628	17.81943159	6.34725435	4.496956528	5.844809727	4.507628017	5.46857976	5.881955353	6.3134704	6.141874531	6.127478109	4.848153341	3.047018677	14.52367342	14.90717923	13.68190873	15.14633654	14.99512331	14.18193589	9.960284235	11.08067373	11.28487357	11.39994975	8.661665255	8.009504211	18.29903853	20.03936491	20.10563037	6.079993033	8.16567042	10.02514689	9.529410057	9.221816111	10.1299265	17.87281997	18.86926859	21.24312773	20.80244666	20.03729906	18.90632894	21.99201817
GB40423	11.35571975	4.860859511	17.96730577	13.63022409	14.75917259	14.59749829	28.46525053	31.12940844	27.60988112	28.4557215	19.03524255	14.80477724	13.11487825	18.69904395	17.32098651	8.088765046	9.61305543	10.78068257	9.053390508	7.814340567	6.437063893	53.14643701	49.48442039	59.89019693	46.18018594	47.37155177	54.85993869	24.2578724	25.14196669	27.15408202	24.8926655	24.31943853	15.40151589	72.33990031	70.41745772	66.55604116	30.60238274	27.85962629	26.44649425	19.27349118	22.66429495	32.26584674	20.40202874	22.4079573	25.30507528	17.42231277	20.63134967	23.27824881	16.62415983
GB40424	29.09880969	28.58399408	39.08377863	35.12482452	31.05979216	35.84973889	17.2776244	18.33271482	18.61631106	21.2841451	5.479722202	5.650013612	5.006710852	3.903610024	5.427144501	5.008332418	4.802685257	4.570279699	5.735634223	3.674079001	2.768244387	10.97152022	10.12291448	11.27448722	9.900725226	10.85779726	10.9096914	13.48819194	13.93042144	15.48799742	12.28721262	12.07364434	11.57342447	14.21983776	16.13357479	13.84802508	7.833132977	8.068682423	8.788195241	9.088813143	10.1664854	10.98612903	38.8792263	41.10980164	40.30997981	36.62223929	33.82561631	35.57298406	57.93915621
GB40425	6.218438304	5.663584269	5.559861389	5.981511945	5.686592834	4.303875901	11.05304169	13.3493817	13.20592679	15.26338987	0.068227424	0.192364384	0.140933341	0.093275637	0.031169484	1.838770979	1.368540074	2.120675195	1.418795825	1.4974297	0.941253172	0.458570319	0.806194805	0.555340739	0.493534879	0.511914675	0.707876355	4.555202775	3.488860356	4.130598892	6.193024967	5.040711212	5.116127588	0.083704847	0.07867217	0.059154849	0.011378611	0.166435005	0.285490025	0.167430553	0.212265045	0.305822302	7.764766049	8.907016748	7.722007653	7.569722842	8.315560819	7.194882531	9.260130913
GB40426	50.76470509	46.57185669	71.69727449	71.90167522	68.24179268	81.16301329	12.98166745	16.99298579	22.23151651	16.21550629	1.098214867	0.719910482	0.558818577	0.433564037	0.518273405	4.273283431	5.432790448	5.967823274	3.269563283	1.952346773	0.790134655	40.80846623	25.99071825	35.07442809	19.30260897	15.25037245	19.14792472	5.809359751	4.987980935	5.278092711	5.044789504	5.266582431	6.898658024	0.902713315	0.632861014	0.440096033	0.123135177	2.218407884	3.265481029	2.0962255	2.822354985	2.512944756	20.19244222	23.4065462	28.50159856	24.08478751	23.05644821	23.59322229	36.56430488
GB40427	29.04916705	35.19038074	30.65159817	32.90664191	27.2857044	25.00616638	12.41681833	12.45578723	15.95182259	12.45161195	3.760281746	4.020574289	4.865952136	2.619720655	4.124278455	5.839414252	6.524633029	9.235089452	3.921212436	4.041926547	2.32857868	14.75506228	15.37884906	16.91003134	13.34105405	10.9403233	10.92790118	10.49864529	10.97755754	10.91419855	10.86036807	9.494558298	8.30434868	35.70452444	43.58862292	38.25208343	8.462199947	7.181195682	10.83750907	9.084457057	8.304352822	9.772821868	20.56374637	21.26704256	21.60319156	22.12443468	21.37868703	21.18680539	26.71260404
GB40428	13.43553314	15.21097603	16.97928614	15.80596296	12.23093732	11.93128286	8.221853247	8.725829523	9.398991864	11.13529369	10.18502333	10.57822148	10.95882319	8.186282117	7.909854317	2.905002807	4.031846679	2.987934766	4.134472369	4.141768262	1.893926576	10.34649834	10.65480667	9.591521171	13.58595166	14.7836068	12.6655975	8.343716737	8.33349164	9.669477655	10.47566237	11.79289945	10.95415251	7.555685233	9.082031736	8.532131173	1.749888743	6.860793394	7.866219061	8.313348289	10.11468784	9.295426799	12.96779181	13.07764831	14.98361387	14.74228458	11.38549344	13.4295472	25.7817155
GB40429	94.95511643	93.18943902	66.12561706	98.16801005	101.4547851	67.03550811	116.1570805	125.3578526	155.7490062	133.2846612	100.7413726	120.7819496	133.0658785	110.1108007	119.9731989	60.67340596	64.25485412	63.41942544	53.76038611	50.98653632	34.46653629	182.4710659	185.7752056	189.2751998	171.0404666	161.0859978	186.5220926	167.0605015	147.5934913	170.2743457	159.0538566	131.1282578	145.5379012	144.055956	134.9738285	126.6415958	40.03454449	137.3362437	147.5084058	132.8884873	135.5307466	148.9142989	213.0793563	209.8880376	217.9436319	227.9104004	208.6661157	218.3992323	262.8224803
GB40430	6.366384278	3.16840343	0	12.82797289	5.575098227	6.320953859	2.573117111	3.074776015	4.755340644	1.500536716	0	1.442586815	1.987113575	3.577122016	1.53320438	2.130107892	0	2.091454212	1.613897538	1.363544236	2.81456221	5.331708695	3.660675586	7.953053583	1.756425953	0	1.501071806	1.879790203	3.911434295	1.104709516	8.85782617	2.020357933	4.012256994	2.623054169	1.418933691	0	0	1.359132985	8.585955585	1.466493491	0	5.436068026	2.229454689	2.330749781	5.125350493	0	0	3.09307817	0
GB40431	13.51163347	16.89391963	12.85014714	11.52839738	12.57472675	13.78458425	6.429593832	8.707233489	9.619790655	9.936336914	1.004032048	3.217600331	2.226248883	3.016618215	2.53648775	16.24485194	16.99880718	19.20268217	14.04213309	12.69834335	7.060641265	415.0337232	266.1271916	267.541607	871.5075478	1065.119117	1696.063248	3.848262674	10.58871278	4.062968152	6.310828676	5.240911503	6.40437867	10.47955498	10.68551535	11.55976583	4.548778676	76.86752005	143.6385934	65.20706943	237.2774669	262.9817344	14.32604674	11.19990065	12.00111797	15.36937424	15.62533257	14.26338382	48.75270729
GB40432	66.28090635	76.9274276	68.80188858	76.5943811	72.95719041	87.51826828	29.72348447	29.58651963	40.94186583	17.661455	47.52921373	36.96646071	27.27624825	11.76509506	14.55499355	6.237038012	7.878934077	5.148894773	2.115106368	2.688929955	1.996242635	28.76172478	34.21837526	42.46325461	18.53416861	12.99288498	16.74102859	9.563864595	19.13430975	18.06739394	8.025037834	6.640016035	8.566284264	1252.430794	1122.188721	1195.541979	174.168404	17.92531366	13.80551446	16.99677244	14.15026106	14.86786897	35.13686443	35.27152712	29.14048603	29.46454777	21.00442021	25.20828385	0
GB40433	208.7352391	221.067319	178.5451401	162.3731281	191.5882799	256.8469616	243.7711091	232.5326399	325.4916774	263.871757	168.8898718	120.4105552	239.7715383	115.971723	171.9726164	113.0493647	154.0945143	144.696513	93.52093993	63.88851527	26.04205374	144.9947074	166.2828628	178.1502334	313.8012375	270.6091397	258.0171723	424.4754313	426.1658131	579.0088113	293.2027559	325.1670492	291.0831609	1192.012249	1461.542703	1853.672134	336.5208467	241.0552463	277.2028354	288.4892353	361.6180155	323.484308	438.836664	479.9328895	413.8645946	402.7428247	405.2791559	413.7369779	0
GB40434	172.5503818	195.3483763	269.1106474	125.3629373	168.5817826	207.2629054	180.0780446	198.508266	246.8988515	186.787599	226.3486601	187.8155776	222.140998	170.9458915	183.1397886	98.08849335	131.1630202	113.7525293	84.3252359	73.26042869	51.44411137	278.5112651	299.4745775	262.054233	268.0918519	258.5632032	274.0462096	332.669952	306.0811185	405.7500186	314.9147533	276.868773	275.0278158	1694.294213	1626.890545	1744.40451	257.08548	229.9128891	239.4715232	248.5203597	221.1135884	256.504897	206.5504213	197.0360248	186.5826946	179.770148	182.0660588	179.8864297	183.7898168
GB40435	248.4989424	263.3817405	545.305264	192.5824409	182.9370672	454.8614139	346.9461107	357.8334787	367.1772187	273.4281187	333.4718357	438.6397309	298.8229914	190.3449064	157.2389772	117.2346737	110.2448089	101.9452691	78.89740868	87.11340309	60.22783822	495.7115843	638.2196023	549.2491045	278.1447288	418.5110658	388.9070883	497.0483308	393.9145795	475.8970524	245.4947312	267.060001	275.4839614	1252.899626	1112.402571	1103.797542	265.4740233	341.436667	181.0838812	346.1549825	226.5805039	244.9754137	218.0554566	201.5835952	221.6276085	229.0801903	179.0359863	204.1751105	0
GB40436	72.46726927	90.4417133	71.02994236	52.04650766	60.17082541	54.26958253	208.7995527	214.7395207	229.8950496	232.2086114	116.2169891	98.9190772	125.6437357	119.8163036	114.0655643	76.91745435	63.79994318	58.18326053	78.64479508	95.59266789	58.86085252	131.3050212	131.4586648	111.548443	145.2560889	145.7106664	146.8992373	213.7771068	219.2345522	201.7655766	308.4678834	305.5060258	309.3320563	275.1216174	286.4471891	283.2234984	64.84746163	172.1324143	181.7438087	133.8796177	190.3088794	209.8508648	152.4350941	164.077245	151.2686152	158.9247126	159.8762334	150.3330959	252.7474074
GB40437	13.06023927	13.42674826	14.17136678	12.51697354	11.3713623	12.62579886	5.538593661	6.268456623	7.487970956	7.308557359	4.277832915	4.681214306	4.789966432	4.626691922	4.451005877	2.739876539	3.167246091	2.621907493	3.387933397	4.711471181	2.959805678	6.843773219	6.778362608	6.720635928	7.210885724	7.489690466	6.313629628	4.423460177	4.597041923	4.645881725	8.018211769	6.394065525	5.579254791	6.728569179	7.645933685	6.206381087	2.434752698	3.978742517	6.74085757	4.228699325	5.468830135	6.72228045	8.957772284	9.495618643	9.978530325	10.32186561	9.142681789	10.30024665	16.42474915
GB40438	7.555911362	7.755818174	15.06090222	8.183672171	8.953024118	9.678702277	11.78300032	13.36942612	8.456220785	17.19805429	0	0.152580796	0.063702271	0.169431271	0.142809902	0.036855956	0	0	0.057616853	0.081044384	0	4.202705359	2.700586842	3.69326013	3.49134388	3.323850995	2.724587011	0.065787816	0	0	0.072557846	0	0	0.34963241	0.309588919	0.138350089	0.027080801	0.066291851	0.115392037	0.169542584	0.052667076	0.145307573	24.25727795	25.3908227	26.47497827	28.13840665	22.58128899	25.97234583	0.694307182
GB40439	26.8478707	27.86753398	46.34170358	36.10824306	29.77946856	44.73261069	22.50427876	20.56608608	12.64242753	15.05471092	0.212049223	0.201138366	1.917793121	0.319289613	0.112917076	0.09481191	0.079173914	0.117340834	0.083739179	0.131059432	0.014518549	64.38124686	71.99968594	65.78073477	39.87779516	38.4223713	31.18637092	0	0.034734827	0.035141091	0.024967912	0	0.035769769	0.139628774	0.020290923	0.022885747	0.008967285	1.622836657	0.037229015	0.391192491	0.035011242	0.095573066	7.760590963	7.423609775	7.42547614	7.990143926	7.380127772	7.018239814	29.95455303
GB40440	4.950826579	3.950015922	8.068327032	7.082137071	4.662090171	7.761650096	9.37702289	11.41208675	12.54060101	12.94591415	0.575700131	0.557289826	0.692966209	0.456197538	0.583831443	1.050233987	0.758214013	1.024154726	1.18980192	0.727069865	0.461291556	4.069514377	4.2332112	4.571703776	3.354048474	3.172899004	2.950494697	1.500565021	1.58579796	1.584040657	2.319259231	1.632642539	1.273476436	6.0874042	6.437482497	6.025488846	1.490602414	0.792056565	1.045192417	0.97704161	0.853706358	0.962657355	3.280850234	3.547907467	3.562614427	3.861896392	2.968702474	4.483755756	3.917307705
GB40441	5.396299255	4.27467895	6.415483688	6.470672039	6.148872788	7.174486291	6.563739316	7.597585771	7.889369032	6.503913521	5.339748238	6.469848014	7.323996701	7.650907968	7.350828801	1.903424124	2.274017028	1.979032473	1.845926305	1.559855732	1.220149453	7.849785991	8.321764088	7.321582192	10.52369533	10.35891879	11.79474389	5.023441977	3.82384441	4.125056466	3.732680779	3.223390027	3.471521324	2.045752703	1.64511576	1.843468015	0.325600759	5.934703904	6.448178431	6.506568445	6.101201961	6.702045341	9.790999137	9.973733143	10.89673818	8.603568022	8.797175272	9.152102755	12.1201985
GB40442	9.529301667	11.12328679	13.14060522	12.32523283	8.691346116	12.06116763	23.86533192	21.07014163	24.22375869	21.74944019	3.766309119	4.466658225	4.572443669	2.382843867	3.004031441	4.268360722	4.408285184	3.813646257	2.892010346	1.740964216	1.042141973	15.85052367	16.61446318	16.08457491	9.60942575	12.46640194	13.29276118	53.68042676	53.69834558	74.20269407	13.57412009	8.85167906	7.463172218	9.154362532	11.34556208	8.839122012	1.539022234	17.24655479	11.82869818	19.16896797	11.19574026	14.67554347	8.804546351	8.05326194	9.573715194	10.67016842	9.031787257	8.577765179	30.10668315
GB40443	8.652615117	9.463874313	13.72311273	8.917158311	9.522104851	15.33179738	25.66221683	32.97601148	35.09813079	37.21435718	23.65458939	19.12887452	16.64397149	25.74288403	20.5332181	11.19861467	9.826467096	7.988223253	5.074663341	7.283962024	4.33581927	131.3442318	143.5411551	171.5408925	180.7062895	164.9738391	183.968634	68.25874743	78.69110899	69.8778823	26.33231731	29.70710942	25.52286663	92.86121432	154.186536	162.5834902	61.67628067	64.64896516	89.77561717	76.37496286	66.8491224	97.09278387	53.40033536	39.21777465	42.45805921	35.40064618	42.70586978	53.11578975	0
GB40444	23.73863527	21.72776608	18.75137043	24.71784627	21.59959267	13.52557681	43.59466967	48.79577834	48.93049838	47.47539885	29.53456072	32.84528494	31.65124921	32.60740669	34.90186642	15.15187807	13.49484419	14.51751249	16.34538402	10.58905584	9.497132836	48.63484735	50.88195715	53.89964807	58.8976587	61.70396443	57.44791711	54.4998135	52.85115713	52.70028272	56.43398316	46.0305543	42.50342109	131.2518694	124.4177512	126.9186849	22.32267294	55.61051732	53.73972344	49.49220415	53.31406156	53.77253436	60.93522568	64.55680114	68.98308566	65.02895756	61.66392971	62.50509088	88.24963362
GB40445	8.446384215	8.965234187	12.34427846	8.772045244	6.644639161	9.928001903	19.31072103	21.43222109	20.25443867	20.24358183	12.32619294	12.97899245	13.52837591	10.86269285	17.08043237	7.636967389	6.400407516	6.885265404	11.24708715	10.58885624	6.718177949	24.23968603	22.57413519	22.87463526	23.69261652	22.22140008	16.26108575	28.27294559	33.43310654	34.84534873	33.55827244	37.97436527	36.63575992	16.21047733	12.98762754	16.54344739	2.163508724	16.7145173	17.06137541	15.20414816	16.3591599	16.91796812	11.72375465	17.02101319	15.7253308	14.87456841	15.22022789	16.89012052	17.30421456
GB40446	13.8587971	14.02986217	25.24902697	14.85336215	13.08313106	24.36772512	8.7041911	8.525480045	8.471829491	9.345275978	3.911794845	2.961700295	4.289974597	3.912298648	4.367891452	2.692968932	2.604362526	3.165530137	2.155377691	2.359286911	1.878721531	6.230587467	6.422135141	6.245432747	6.441583764	6.316497411	5.738205361	5.823083927	5.975089365	6.539272307	7.781240027	6.278844453	6.438450441	5.25130629	5.157692318	4.181632779	1.481253241	5.455671254	7.180258877	5.633330931	6.201461726	5.605585085	8.941084541	9.913821473	9.77229729	9.146330042	8.805577729	10.3465809	22.06165435
GB40447	0.057226012	0.240507029	0.155942078	0.353124647	0.318657174	0.074302239	0.035918459	0	0	0.120344916	0	0	0	0	0	0	0	0	0.039052371	0	0	0.023189763	0	0	0.055045589	0	0	0.043974374	0	0	0	0	0	0.046443844	0	0	0	0.086744943	0	0	0.067863664	0.094735877	0.52434458	0.761571658	0.479001751	0.095693084	0.498089267	0.269402025	0.971272986
GB40448	68.58113875	63.81973251	47.45929986	75.10393487	68.69742779	35.40326634	358.1504727	372.0090442	334.1604457	384.5139938	254.5352667	295.254684	249.0777239	281.2366924	365.0711482	123.5827149	112.5741328	108.8705656	266.8569112	205.6064587	137.6958595	409.6748751	444.5538179	398.873188	471.193868	450.2482753	399.7691795	400.3361942	398.0661435	372.5772089	410.1531795	420.3333786	410.4410884	450.4898961	367.293192	419.0663602	80.87509724	343.7802998	379.2384008	302.3316973	401.3738649	376.037086	185.3943094	196.9157668	205.3480683	230.8032119	219.6319376	203.1098164	834.3834526
GB40449	58.28718579	48.19475597	68.06518989	47.44883705	48.67227373	30.12486174	9.117408579	19.64288536	18.61547123	17.65462431	9.117502068	10.8406337	6.215631647	4.697877297	7.244797747	0.858882843	1.01457826	1.521150274	4.080489581	1.724383557	1.927966474	9.917412647	7.669558162	8.889938513	8.719640447	5.122231596	6.101492634	5.359874343	4.44877373	7.494803372	4.915954758	4.649982633	2.354119583	5.45031591	7.189866623	5.74135281	1.720208992	8.597403433	2.416250752	6.421195697	4.141394747	4.534158954	31.77586709	45.81397901	39.33168196	22.76443059	30.68289326	26.63131868	0
GB40450	31.83192139	41.18924459	9.036881202	35.27692546	39.02568759	22.1233385	38.33564101	56.14533318	64.43067637	60.37761806	57.38192591	28.26954254	75.15001489	67.96531829	120.6772638	1.065053946	1.349764536	1.347628055	0	4.229877896	0	821.6812598	929.3218275	959.7641294	1518.748157	1252.575386	986.7617342	68.61478728	146.3550067	87.0214617	253.3684058	118.7969608	95.87238736	5.153251778	8.005091689	1.896138368	0	260.1419351	371.016882	343.2915372	311.1323387	487.7419853	277.9632682	383.9256583	381.5820176	389.3250217	446.904156	405.780219	0
GB40451	106.4169514	127.3550365	105.9794117	128.4089254	110.7660884	104.7502441	109.0068009	111.8149487	125.9609974	107.8850574	92.64955465	99.16834756	99.47516634	120.1671281	138.0819458	13.91016651	14.97487614	11.95089067	16.48302997	15.45872945	8.580278307	489.2690941	547.2962511	652.8389176	609.7589874	606.6628688	624.887861	96.08892208	106.5211714	82.07499335	60.74640107	46.71270625	56.49464262	72.98391435	91.87022261	99.64999154	29.98050913	143.9058771	163.00201	156.7445443	175.0803059	190.8893351	141.2651184	160.8216668	160.7390118	159.6740726	149.0127126	149.0567577	268.489483
GB40452	58.46686209	54.356353	54.87602725	64.8641306	67.14518109	54.17699076	13.44414852	14.84526031	20.01904962	17.05222107	7.673810812	9.913217981	10.90874079	6.561146564	8.932411169	8.017454069	9.767491795	11.68786063	5.908078175	5.283330957	3.703371953	20.9735701	21.34234034	22.7031051	17.35468614	15.99571767	17.67862742	14.46257092	14.2332033	17.24498766	14.05059603	10.05063869	11.31072539	41.5001334	52.33770945	43.28281488	9.401732866	8.386167425	15.66535676	13.76429092	10.95723612	14.9148975	26.22867605	27.15292905	25.30822449	27.87350278	24.43015301	25.819369	38.59820244
GB40453	5.7580963	5.709044525	6.47631375	7.132968608	6.515231294	5.837189553	4.965674564	4.925631765	5.358558962	5.603838514	4.494901834	2.932414821	4.391841774	2.861392059	2.95831137	1.696041936	1.536515513	1.44646248	1.452705961	1.638931557	0.756781472	7.149840622	5.67247361	5.547706202	12.31794696	14.90978641	18.56560548	2.175598478	2.828587492	2.068289647	3.47452074	1.969501439	1.957563834	2.45316632	3.307460748	3.177137242	0.790680115	2.786124955	4.371067178	2.879110903	5.201025541	4.926936542	6.205730665	6.808999183	6.566518952	7.750127858	6.393816229	6.165427413	11.50508164
GB40454	21.84981242	22.34942613	28.01834391	26.76208054	23.68086081	25.94933883	20.34462146	22.45130886	23.42953327	26.0229109	13.52238976	16.98777557	12.40554693	14.27878242	13.64644408	8.445406728	9.634136479	9.852566718	10.16870474	8.858798244	5.136806885	27.80599608	29.37161671	28.43031932	28.33816116	30.47067394	28.3377497	19.52737285	21.64263806	20.39127373	20.30157632	19.53229136	18.41574222	14.80034331	16.31838552	17.68999547	4.512758116	15.43204514	19.4947908	16.08387613	20.08994379	20.60266219	31.0026217	35.45530312	35.60418193	31.59710485	31.71341474	33.66982504	40.73071944
GB40456	44.11689742	46.36000974	60.72885958	48.93737862	50.77766566	41.02323965	50.33466299	51.77302206	52.00229995	46.63694725	29.93076578	28.27340728	24.31553162	22.25540792	26.36732317	16.1775232	15.43116716	15.90938576	16.68544196	23.9873065	16.73773634	93.60990794	98.26439503	105.3809818	66.48549257	61.05522148	70.65709385	54.0814207	65.00393528	58.90935449	79.85421214	66.47864302	78.32718314	104.6252204	114.6087799	105.8755815	18.23680334	45.89308182	37.20418946	49.19499104	42.20002489	43.06671838	64.40001107	72.65727821	71.57002145	63.15392796	59.97869752	60.37282898	150.1445783
GB40457	428.8532885	370.0572232	336.2275983	503.4126616	420.8768882	372.0620282	641.2516809	670.3739843	715.2462627	645.734295	514.9285799	555.4985927	532.501871	488.4515525	503.4862711	159.4477814	144.6372737	136.2184945	181.590233	203.5188628	142.5592706	1635.394954	1282.601173	1406.157653	1066.815635	1094.145145	1216.823512	805.1825361	808.0982308	714.5394406	1112.662641	1088.948626	1133.410482	1173.00119	1280.662441	1213.134041	1989.226969	751.2100651	735.0505248	650.5248758	797.8023917	859.1624759	1156.8464	1233.19209	1307.58709	1310.224318	1256.415262	1248.380087	2331.218245
GB40459	42.10784944	42.98610723	73.974586	58.38637276	44.82777815	59.14553745	31.15335332	33.51228916	27.46366627	35.80353456	8.912269268	9.460382814	7.247258148	8.291643358	7.891814993	8.124116187	7.7704974	8.707528351	7.029330042	7.188525676	3.934724944	26.73119905	30.420021	28.10442389	29.32822343	28.18370735	27.21593806	20.55048205	21.57799961	19.31936327	29.13303178	26.27950469	25.21080999	39.36351396	43.56071781	40.85690228	8.93074044	19.36898399	19.58171082	16.69195661	19.00957388	20.82963504	22.65222397	28.19615179	27.73097051	25.72007806	23.47403934	27.97701969	45.32823049
GB40460	53.66064099	48.03531223	40.23508912	52.7733145	47.39178103	28.54490004	260.9467721	271.6370769	254.5846783	271.7367992	95.34916591	104.3138662	98.89915848	139.8217188	152.0344458	22.21754134	21.79838003	22.39375004	52.78709285	42.77829623	40.35029358	381.0991734	322.8239426	372.3385042	460.1516871	556.2383758	556.4831823	301.1580607	292.0358439	323.2184318	553.8200618	622.667471	674.8469078	74.12412119	74.83643475	77.95437311	33.33871227	469.5083437	787.7247602	337.7208263	1056.718683	933.3673831	147.3355907	151.3586466	162.8991021	190.0634318	182.901246	172.9651496	1183.911778
GB40461	221.0719133	168.1587153	141.2755854	222.9687692	284.4224176	113.1844279	176.1993428	214.8872305	220.6793891	223.709912	306.7712213	378.6049163	442.5913462	430.5952785	427.1677501	401.8819542	364.9879217	479.9701162	285.6267	220.0340423	230.6074774	167.9156269	142.2717285	172.9585027	189.9578379	175.7776813	194.5105551	200.9355062	196.1178004	161.9602355	321.1287868	292.6812156	325.1336061	69.47730554	65.64807384	65.14916219	15.1184482	311.0882725	457.70647	260.4785427	449.4252431	497.0904952	241.9313418	235.7882852	211.0970708	231.1774128	245.5571452	244.3499523	373.2878166
GB40462	321.9422564	302.3215356	75.80660393	330.2561171	371.6623626	68.08979182	543.2677704	543.1888712	523.0202836	567.4615827	233.6216869	296.0781749	237.729869	234.3500903	246.9084998	127.316208	113.5389423	105.5258848	120.9381136	102.8587727	89.37818059	637.8867584	523.8380297	484.7736538	449.9038928	444.5480441	543.9994097	578.6894853	636.5880365	556.1945449	536.9666155	504.0204779	477.9144136	3492.492653	2717.114324	2698.587281	1872.528484	378.7330444	399.6244426	309.2189961	383.3366522	426.7204601	793.8506787	819.9131282	904.9983972	910.0183049	879.6454731	829.887828	1752.804606
GB40463	39.93549816	41.68560282	104.362115	55.67954565	41.67489152	94.38805785	11.1950056	12.17448555	14.76646765	14.14726262	7.048338304	7.003070201	7.943256525	8.083289065	10.26728677	3.438487182	3.805989383	4.084830262	4.623688777	5.438264675	3.342640009	22.3542223	20.31675384	22.42874366	21.46037488	20.28724496	22.34764902	11.9967788	12.42870153	12.37352658	18.74993718	13.49579332	12.02365082	10.9246683	9.651260768	10.45981858	2.665794622	14.051798	21.56162281	14.56542343	19.29570176	22.19477724	24.3862317	29.08531428	31.21825735	30.90778603	27.45563929	30.36712801	60.35754433
GB40464	82.58233097	117.3563563	213.9273702	67.22441356	82.41764392	191.4905886	16.65213815	24.23767315	17.15266463	19.05529091	5.928606	7.866416597	4.639123212	3.562918488	5.93177113	3.902460095	3.868966542	13.98006965	10.43796898	6.735398311	8.10294618	12.51274721	23.60598572	15.06713945	8.997971401	20.21880817	19.11001782	9.733111079	11.5694744	21.93995853	4.881300175	10.92601276	10.31847038	6.68970884	3.927155306	3.909784907	2.998769421	8.497187491	11.47738987	20.14755653	14.81055754	11.39013893	34.19681544	35.05631929	25.98120152	34.13780943	36.02976366	42.33037016	31.92919813
GB40466	30.73459545	28.09454324	23.6543168	39.94549709	31.19519685	21.93756976	23.33992783	27.37031273	33.39725695	27.83687638	31.278907	33.25556161	37.06545688	28.71629846	29.00733985	13.83322858	18.74963773	20.34542724	19.12577715	22.84445829	16.89651186	36.50983898	33.89322081	42.82393869	24.2713732	26.35601417	31.20576211	37.90791684	37.99161277	45.97039457	39.44955546	36.27741763	42.52822731	38.46597142	47.81464323	42.1632879	10.42777562	35.28806077	43.1498312	39.88209686	36.97487061	48.37759849	51.5745097	55.36437278	58.21472021	49.7852464	43.38654721	49.52018059	74.3119369
GB40467	14.82575699	15.25977268	20.2803094	17.29289413	14.85868063	17.80750655	11.82829852	14.06455469	14.17045978	14.20083728	13.14738964	15.28768519	13.03560177	14.00067138	14.87130415	8.766340089	9.36415271	10.33482607	9.60967488	7.774982375	5.959299412	22.46771044	24.82411927	24.5374406	24.20644387	22.1389686	25.20599794	25.16972045	26.1105053	27.77396925	25.13520705	25.09101793	21.76978782	22.45220951	22.24464581	19.27364545	4.595212463	12.41624329	18.19331008	14.1484362	16.49491353	18.22651472	27.50109321	29.55325591	30.89825515	29.39446125	26.03093635	30.77800574	33.99777751
GB40468	5.521602513	5.195764637	4.701678042	6.179741482	4.879450707	4.514063437	1.081561378	1.625470018	0.859471625	0.738652358	0.102427444	0.1145244	0.16667235	0.018535796	0.062058461	0.137793379	0.07632805	0.241687009	0.083203483	0.085742613	0.028268368	0.453444932	0.337411918	0.336397562	0.198652335	0.142306494	0.153877968	0.089915145	0.16570647	0.137556159	0.049174405	0.095997593	0.055127465	0.516161457	0.631339068	0.638665463	0.41452661	0.278312452	0.146724689	0.49465991	0.190044457	0.114407114	0.903191945	1.380587103	1.030246929	1.231563763	1.438823758	1.795850484	2.500519783
GB40469	6.499561223	9.113076661	8.504529677	9.570329476	5.486621467	8.288597881	0.770662998	0.987059728	0.197003489	0.849149352	0.080953284	0.081994809	0	0	0	0	0	0.115990294	0	0	0	0.080046922	0.176898012	0.230263095	0.094186524	0.047357744	0.108885157	0.071948902	0.051248148	0.146033254	0.076208455	0.056679733	0	0.07533663	0.13407921	0.149991177	0.030596562	0.209545141	0	0.358576366	0	0	1.081180885	0.886102426	1.343264554	1.612660805	1.4762781	1.403050685	2.022494621
GB40470	0	0	0	0	0	0	9.695006204	1.776537434	8.836456013	21.7209629	0	0	0	0	0	0	0	0	0	0	1.174584944	4.067402266	5.160566843	2.89077447	4.733956384	1.161087145	0	0	2.940333428	0	0	0	0	0	1.899710959	4.36098298	1.796217906	0	8.867193191	1.586956607	1.447228993	2.08519457	3.537640663	3.670068991	5.552774548	2.124500879	0	2.143172314	0
GB40471	0.346929476	0.736433642	0.656204418	0.589168219	0.415395355	2.121645191	1.54115792	1.165547215	1.872397965	2.258341636	0.094812297	0.095411688	0	0	0.057570157	0.049213756	0	0	0	0	0	0.807029959	2.263506226	0.488215519	0.948622488	0.898674646	0.648135771	2.955469727	2.406326884	2.264035549	1.089968336	1.283056346	0.815015696	0.140830467	0.661822862	0.642369171	0.143816857	0.424038312	0.584015236	1.224486011	0.607624891	0.275962458	0.77886643	0.648564372	0.826253521	0.63419856	0.07977235	0.727068837	0.724923618
GB40472	0.511421902	0	0.44114446	0.072400383	0.30873736	0.21874349	1.061887618	0.915638987	0.87048992	0.78762289	0.16479431	0.246361385	0.137052533	0	0.153989303	0	0	0	0	0	0	0.588527741	0.931103777	1.178094093	0.648943083	1.290843225	0.512095422	2.399968067	1.429615731	1.731583117	0.397817494	0.236074813	0.269465155	0.225784784	0.460625566	0.149021085	0.057175391	0.778458563	1.095899403	1.764729454	0.394743314	0.311627444	0.36558458	0.210697779	0.669463376	0.237499088	0.344644572	0.445146623	1.258030877
GB40473	22.82724622	21.4797501	22.99167027	33.54689885	27.32290028	21.28347276	13.88349783	16.63156438	18.78568414	18.52597195	6.609232467	8.242233134	7.507739468	6.232626423	6.612556885	6.006472148	7.493039104	8.064490348	4.512185907	4.142930348	2.767030013	12.42833162	12.32311177	14.80530709	13.29822686	12.40433727	14.18651788	21.37625779	20.29932165	25.14533031	22.74824374	19.63447071	18.02864357	7.214511313	9.791004421	8.517914915	1.881834494	9.107331967	9.147551081	10.05944858	9.573347543	10.40753316	26.34026543	28.01379177	29.43265061	25.85651878	25.0581947	28.78297244	52.40760621
GB40474	8.292326383	0	7.205306574	11.6243768	4.838540313	11.12220864	1.839858114	2.049404678	2.109724014	2.179536732	0	0	0	0	0	0	0	1.281989521	0	0	0	1.270423047	3.188036651	1.719331042	1.525369714	0	1.739962044	2.596126621	1.812894863	2.649087975	11.59058785	6.16379174	0	1.267143005	0	0	0	0	6.793751321	0	1.618138874	0	0	5.213912772	2.56682701	8.56828277	4.846401722	0	0
GB40475	13.1766321	12.89854269	30.41434591	1.016327279	10.62469622	18.11139679	0.655489151	0.727570839	0.75622583	0.365354267	2.261901946	0.509996967	2.241240566	1.515790429	0	0.242101879	0	0	0.768852598	0	0	5.615483106	6.160803737	2.316477008	5.202152412	7.168059825	5.87355222	4.157310046	2.123298322	3.854103645	0	0.325034605	0.215014671	3.652777497	1.167036672	2.624067866	0.182609307	0.779220302	0	1.298865359	1.267759018	0.847540731	4.714457818	2.012599609	1.79301823	3.736295097	4.994722365	7.142370557	0
GB40477	93.83797108	113.1368495	143.1385735	78.56807739	111.2266743	133.6065288	0.781229178	2.60795931	2.643562572	5.219673446	5.34873822	2.55849728	4.425369177	6.157380532	2.475612774	0	0	0	0.853893936	0	0	1.502997646	3.478359991	2.246501137	4.598119025	2.908751348	4.203968309	1.967117761	0.7103141	0	0	0.734697587	0.503454086	1.600470227	0.92116244	1.061621731	0.447619848	0.91773616	4.585633087	1.482578935	2.252860709	0.957248145	17.71452223	12.26615201	11.88432011	9.870376691	10.20823177	7.89649524	0
GB40478	48.33295888	46.48799901	48.94556798	48.65972776	41.87943917	57.81036525	2.505046416	2.630889653	2.673171748	4.418176361	2.239946705	1.148859621	1.245606987	0.951845456	0.882624038	1.445420947	2.624734477	1.129897298	0.820182476	0.666048329	0.599595	2.70577654	4.227587172	2.06131117	2.610492141	1.540007013	4.280696448	0.782996778	0.495807554	0.26095953	0.238302914	0.386341224	0.526080044	0.592954619	0.695110494	0.225598595	0.139231076	1.02146949	0.961211265	1.172720488	0.686744906	1.355555907	14.853355	19.493072	19.79797833	17.65382701	17.5216995	17.79589223	19.81673404
GB40479	24.07593638	28.02372579	37.72849684	30.32580567	19.77369737	29.95762573	17.2575134	19.99838796	19.37761779	18.69493156	11.81542985	11.54240628	11.24079896	9.094699242	11.79506677	4.266703477	4.524291818	4.923806245	4.979257831	5.912266743	4.162110026	27.70141472	35.10372213	34.35614972	26.1400666	24.3399259	30.34566608	29.5593781	32.5513637	31.14748747	23.62012185	20.33970885	18.98870369	7.225430196	7.5738783	6.050944079	1.690338301	10.38101581	13.33255132	13.19837482	12.67619345	14.38521851	13.3084642	16.11217533	17.66824384	19.0284054	18.33308419	18.10533575	35.07460458
GB40480	141.2633207	169.640562	144.2547123	148.1163317	144.9650836	125.0356014	41.52557508	41.57871238	48.4933881	45.43311777	14.43685142	13.68197965	15.82616137	15.78009845	14.17672531	7.297945193	8.252878469	7.32866697	7.260044094	7.805705039	4.427567818	30.79174184	29.09460409	32.82895206	33.00525442	29.08318976	29.02757818	26.46812547	25.24814724	23.01006832	29.8390887	21.26024277	22.48621653	15.67081982	22.45080055	19.80666634	6.483777101	15.97705981	25.52835591	22.06012974	24.07796942	26.30008583	145.1821229	152.052716	151.3161428	167.898781	133.8920972	131.844192	97.48621829
GB40481	0.893201501	1.179931535	4.335166637	0.980177145	1.254603107	1.781224511	0.112728137	0.125195693	0.147122317	0.02076244	0.081072184	0.127763732	0	0.029570004	0.016567745	0.045590473	0	0.042959937	0.113926213	0.063313948	0.016415677	0.271629737	0.210648841	0.35339052	0.327659551	0.19305324	0.092343645	0.167027391	0.311890985	0.233248833	0.231833061	0.076148144	0.024797354	0	0.041824916	0.047143627	0	0.111832292	0.192429409	0.057503612	0.054078267	0.024626712	2.004473231	1.911310967	1.563172574	0.96039563	1.569524051	1.598126361	0.802955734
GB40483	18.71128645	21.78268067	27.88414029	22.16622336	19.06079074	20.42194509	14.73424741	15.63546405	16.64019729	18.97265666	8.033423872	9.456807213	7.583724	8.257425685	10.70383299	4.91980494	6.040893653	5.77215022	4.449842833	4.116261591	2.701228664	11.56025549	10.69296314	10.6524497	19.31196399	17.54271057	14.93593667	13.92364386	15.33412717	13.96528316	14.61301026	12.20872967	10.29863206	7.559397629	6.525466549	6.282343421	2.115853344	11.88586294	15.50580596	11.56626905	15.79080942	15.26674391	19.01025815	18.09542361	21.20663255	20.51650848	18.7345028	18.56116319	47.44101001
GB40485	5.775013906	15.08394712	13.71114683	4.870617994	8.232118663	6.945827058	3.743933057	4.339554978	5.480074492	6.521971351	0	0.266909975	0	0	0.143329642	0.794137714	0	0.465878718	0.187858756	0.638028412	0.405215376	0.667841924	3.135955679	0.540406088	2.270048162	0.393206787	1.496562123	1.349882022	0.828652078	1.162373596	0.439832416	0.896118256	0.589405573	0.494854295	1.050724836	0	0.098393819	0.210756162	0.364854949	0.356455843	0	0	14.68310038	18.78914626	17.75895253	9.679191513	14.12746015	12.90460602	0
GB40486	5.854753061	24.79845721	2.060056428	17.17566246	2.772545176	6.127365511	3.314635197	11.97397888	9.510474751	12.62442983	0	0	0	0	0	0	1.214401791	2.448304942	0	0	1.260836962	5.873116473	4.951953883	1.423331305	5.884793346	6.335162962	6.55254361	1.59543164	4.174899684	0.919069262	2.372208289	1.588980221	2.416036323	0	0	1.329606963	0	0	0	0	1.902819701	3.079354726	41.32318207	63.74540379	41.25017464	19.37628757	34.57675119	20.23469515	0
GB40489	35.46648275	37.55589889	53.74690048	48.4964702	37.83215185	53.04706874	38.74551987	40.13832518	43.10935027	38.06923072	24.74283554	28.43964177	23.12703175	25.40295086	27.38860304	6.627601037	6.003232054	6.08538665	8.187873689	8.168034294	7.032792834	87.28616949	74.32674303	82.10477295	63.30389025	69.23391788	86.11658278	40.13112494	42.02780161	44.94271027	53.4929078	57.88663476	52.04973607	196.6104031	203.4987347	155.1229627	185.3928433	32.95748408	34.9027106	30.65550632	36.53896865	40.61930017	57.80501813	61.55321081	68.49184531	58.66745774	58.26859428	63.5252974	129.9590556
GB40490	16.09290955	13.78449716	17.23474309	21.14325465	18.12209028	12.29893622	14.9911869	16.45863688	21.39967831	18.22583395	14.003331	15.59097554	15.3759841	14.30116248	15.57278914	8.781191839	9.746795447	8.576782457	9.088630454	9.963559256	6.966379571	11.610511	11.24294574	9.001029054	12.46298953	14.33300989	12.91777747	13.26094224	11.43352521	13.7919079	16.93273916	15.63256537	18.16664119	13.30307583	12.89287502	11.49346831	3.169197707	13.60673323	18.26469325	14.01445645	17.21686123	20.07944335	37.29761758	36.45772763	37.69143065	32.49649462	31.51110378	37.64457719	47.07027147
GB40491	7.423048494	7.082807959	9.857000471	9.526110672	7.921517405	9.126301865	10.00823568	10.72847611	11.52559849	11.46991878	7.603726715	7.474773209	7.551164084	7.138270838	7.927422228	4.679717316	5.15269068	5.321010261	6.263031785	5.675102924	4.736510714	13.83053133	13.74608919	15.94796923	14.6331552	15.56923222	16.81390679	11.20174049	10.81069651	11.68817734	13.30797719	10.82634367	11.46396056	17.27410621	16.38293032	15.54111115	3.099721118	9.467820299	10.84536009	10.04674189	10.66301688	10.49646256	10.68444916	11.3466508	12.21251257	11.15821605	11.56387941	11.23390452	31.35368114
GB40492	590.3647224	697.4950451	157.0780137	347.3544912	517.7122232	82.85702595	939.9637063	991.421356	912.0409061	956.0689811	739.3398901	1095.616158	896.740035	1116.723089	1207.487134	330.2833383	318.9554678	291.3354433	828.1860127	799.2710917	612.7547963	1008.535601	1091.705001	860.2297042	1269.366457	1245.359261	1115.598552	1182.195777	1237.000977	1149.821624	1370.103381	1341.930741	1060.802071	1149.018127	974.7155532	1080.348706	167.3263191	1117.575041	1274.537679	936.3563192	1218.461665	1279.04953	569.2781797	535.4348641	553.7609374	625.4091401	636.8933416	592.7009888	0
GB40493	2.761946562	2.918512146	6.022742643	3.89539599	3.231943376	4.996807931	40.92042236	42.39133082	34.26179287	6.459607744	0.600391983	1.466524433	1.150598014	1.114738875	1.311396885	1.524555227	0.748684528	0.602557265	4.674044516	2.503998902	1.130883053	52.78677507	60.87123781	26.31080687	191.5994575	189.0432919	160.0271831	3.114901355	2.374098168	2.399767375	4.35230748	1.520334471	1.136007583	242.7709626	436.232968	517.7550276	1.402877957	10.57115398	3.10434106	5.575043112	1.513089466	1.983862432	5.841677048	5.812951245	7.569085411	2.957521731	3.872952837	4.87483163	25.49391923
GB40494	8.226762736	8.033752008	33.48936	11.41210089	10.73344868	22.53840982	4.646494256	4.810088909	4.511318896	6.485362621	2.558502707	1.948151234	2.30733171	2.130503466	2.575308521	3.792835741	6.039796347	5.618879758	3.318497898	2.871915479	1.370237306	3.16213763	3.89020286	3.298907015	3.664269061	4.250113572	2.577137909	1.272165688	2.01278208	1.083714574	1.844610393	1.874598962	1.46105664	0.832708222	0.781975694	0.878166086	0.577959844	0.778698821	2.013097981	1.999027883	3.21358892	2.299099985	6.193112895	7.288929923	6.757676105	7.083363487	7.411652668	6.775925633	6.812642253
GB40495	8.080316301	9.09750737	17.97290397	10.70824641	10.51686442	11.62315292	4.517890546	4.523988372	4.527324527	5.291967825	3.06504829	1.774161043	2.29370169	1.188848554	2.239188997	2.447647742	2.316043499	2.930854211	1.800574453	1.569295273	1.474875901	4.805944451	5.125374998	5.052400515	5.687471612	5.425006788	3.697377908	3.9912559	3.021667843	3.830421808	2.914407644	2.009571335	1.744842754	1.104503884	1.624721634	1.998852044	0.472506918	2.648738725	2.922412098	2.813155461	2.462190836	2.46877256	7.249871171	6.762613929	6.706011037	7.126681434	7.468755893	6.953573099	13.99172134
GB40496	14.71734198	14.07741579	18.38140859	16.31439745	14.91794467	16.28969208	11.84196202	12.20371876	14.26338663	11.59632071	22.3375276	27.18156758	24.26815741	19.83587351	18.76753813	4.853355991	6.411091033	5.958145988	4.840700531	5.322929823	3.716418217	44.96067451	45.9436345	47.71244502	36.16654055	37.46690217	40.83590174	20.88829384	20.72835303	22.38515706	19.67721178	17.19353116	17.33560269	24.68651126	26.75648868	22.02253212	5.900283531	10.05292695	14.51855516	12.75739821	11.46744058	13.57989049	11.37901125	12.30351778	13.35285831	12.91816733	11.56945826	12.55883229	27.02164554
GB40497	56.8426956	86.50694081	52.14213089	44.69254264	77.03183833	64.03504595	11.94462531	7.937346294	5.282726376	22.99134496	6.988420491	15.64315213	2.815889558	3.94842192	3.956452311	2.484472546	2.789516918	0.764865482	7.578756782	5.074254905	0.896997659	3.032170295	6.414171587	7.72214261	18.14685092	14.71056955	25.57450739	3.106756144	10.7881032	1.592883	8.549547695	9.055612552	2.393792234	61.67661129	43.87785792	55.95437941	15.91615855	1.376312754	6.775549066	2.298518855	10.06273549	4.506338461	35.29042637	32.16128789	31.5339997	55.24654707	36.7215925	39.34362951	0
GB40498	55.93349166	56.18617617	53.58655618	63.44437161	56.5362739	54.90139503	38.98802193	43.73324476	54.15703986	39.94626168	0.13437978	0.22748036	0.241026933	0.122422218	0.360157864	18.91611879	14.80500263	27.1383009	20.01750038	14.5663348	10.95542034	56.29251832	66.11099699	56.47721784	47.0632134	42.12313049	46.17709614	7.115086152	10.92862517	10.20446329	5.145202398	2.458925411	2.273910969	5.226606463	4.296953027	3.149344475	1.811483068	10.23733631	20.46936833	14.37187972	14.8360615	19.17689536	27.52297993	28.06493863	18.14227356	26.25159772	26.48515924	25.46898301	47.70134097
GB40499	69.24707092	68.28166904	66.51405528	60.88049078	60.11445006	55.10503281	85.26615562	85.6926659	103.4480252	102.4331248	91.63753619	136.0481344	80.39173247	76.68350734	73.64777381	21.57265681	38.73100586	39.92546285	16.42148645	17.835367	6.752642296	91.84849183	97.97183665	120.0338947	74.85291958	64.3906816	84.40916141	146.1785342	121.7222984	177.9428115	96.8250738	85.75932953	70.33891171	229.1177133	301.504868	234.5003048	88.98499082	91.71647912	91.29873576	94.18398156	95.9431484	97.04225054	130.0229211	94.6006685	131.9976553	126.4827766	98.86270436	133.7843865	0
GB40500	35.62629617	37.33942262	42.19836845	40.86809569	37.58456014	35.08083301	27.21834555	28.56939706	33.20420135	31.60974338	35.55856701	38.98297462	29.60505789	30.19520577	36.68547764	11.36742933	16.90641496	16.84823448	9.172825105	8.786526732	5.838276321	35.0017495	37.70398599	39.19590111	34.54956092	34.74657336	33.45821479	43.38041245	41.65169154	46.72447836	38.7537739	32.60312864	26.4890509	59.35277825	78.10711421	60.70111486	24.52377736	29.12918629	34.3443713	31.05267761	31.43169913	34.40453099	39.24699334	41.12764767	45.22336995	44.11457374	38.29820916	39.85617196	63.01505267
GB40501	0.888063745	1.073571686	0.550772742	0.930192681	0.673663476	1.375177183	0.551858873	0.817354892	1.040362522	0.815425155	0.680836184	1.174133457	0.870493626	0.898422699	1.069606205	0.369567619	0.178948141	0.34016499	0	0	0.075235439	1.100879825	1.001598071	0.9994449	1.082328879	1.296317756	1.143442985	0.464583667	0.61334561	0.177803656	0.37271396	0	0.120979521	0.48469849	0.629451749	0.237019147	0.564955998	0.542737011	0.377080699	0.092934942	0.176730176	0.360837284	0.460182222	0.647187501	0.800117912	0.707882104	0.852671046	1.10522748	0.889835151
GB40502	3.229414389	5.83187958	9.224676777	1.500591307	3.665742074	2.605408849	1.497505833	4.99711438	4.220325493	4.170207736	0	0	0.846564147	0	0.592161872	0.523336637	0	0.469118123	0	0.525413791	0	7.198092311	9.97272604	9.343854904	5.515819588	4.477075507	5.37319845	1.890441334	0	0	0	0	0	2.552558345	6.178736454	0	0.426413625	7.93947865	2.930964254	4.269665906	1.444133659	0	1.707222064	2.93535729	3.043399353	1.71821285	0.699201654	1.894816594	0
GB40503	14.13008336	11.71699681	10.37026674	15.98379864	23.09957268	9.677025499	27.98149776	30.51688524	27.86740643	30.71945071	2.505827433	3.628111704	6.530222356	4.634663731	4.48492165	12.45276744	23.95186588	31.63943631	22.8446711	18.48495408	11.79540306	39.99109488	50.52475631	37.53672869	50.43800067	60.82000919	46.21284828	43.97116658	42.60740032	44.7662322	45.62462139	35.14695174	31.36878524	3.318530984	3.326722404	3.790820879	1.907755017	32.5625147	100.3308022	36.60247654	177.4575616	57.33696793	40.4017339	32.06805415	35.21702469	37.43235325	32.50481359	33.49800672	73.02411688
GB40504	94.43624428	113.2001801	72.00616346	86.21445664	88.57324719	94.4998115	18.86529798	19.66291192	22.20941837	18.49679446	1.941990987	1.287220899	2.741509634	1.86719067	2.042458234	6.572670661	7.375385678	8.980467537	5.831171379	4.555934962	2.055838178	6.953075331	7.194608231	8.031678672	11.28432408	7.738486101	7.730246856	15.84351243	16.04980846	15.92232151	9.008337778	4.316260474	3.589166667	3.644898286	18.34701461	18.88314279	4.602708285	10.09997692	18.43241686	11.16973432	10.4590802	14.97254945	36.32332513	39.44711086	36.1228575	42.85526923	40.08928919	36.68696765	36.29454963
GB40505	303.4506201	390.5118867	133.7040778	298.5625772	310.6212714	186.6443761	93.3126573	74.2213932	120.9724018	76.64778346	59.81536847	26.00752531	89.0662143	49.85245283	62.5021903	39.35252531	44.9757808	38.32922827	27.40259095	24.52710003	9.34454595	53.8807983	50.28491823	56.89340041	85.40093228	109.2484426	62.71905266	73.64314715	78.98062707	89.19387178	52.56430776	42.4060447	23.91777382	17.90074046	59.6687553	46.25871662	18.16625015	51.73687289	81.88346297	32.79646801	69.30070316	73.03903864	238.1905467	194.4020023	161.4954735	192.2380281	232.6023579	204.7361914	0
GB40506	294.4030908	322.8009193	1112.850814	226.6959946	218.7387769	544.2473888	264.9954734	267.2033924	281.3920869	273.8952105	80.57323185	67.56835198	122.7526813	91.11283421	73.40451173	56.93296036	47.1735565	56.61991966	47.57803296	45.51802205	20.9992012	60.62262952	67.75548028	61.42149064	126.3573653	117.1053117	82.78242147	187.5368077	203.8235947	188.7777246	100.3499032	57.01186433	50.21621499	67.29855374	218.1933331	169.9979847	64.78691601	127.1210741	176.9755893	102.2658594	137.2955832	171.2875138	367.3307697	343.3572024	298.7080152	360.7340003	318.9387753	340.0455658	0
GB40507	11.70834603	14.15891258	19.11428557	18.22935573	14.25549525	17.9344928	16.47729842	17.19040388	15.6227132	18.13820273	9.936310386	7.438546443	11.22053628	9.24097082	8.781154891	7.10025518	7.78575491	6.922815685	6.822734953	10.04991944	4.876616034	19.03561736	18.8866047	18.26840071	14.87744733	15.92462247	18.10855377	18.78005459	24.66277223	21.11265647	27.30694814	23.18761547	24.50574617	15.34198026	14.3868735	16.37960179	1.698757227	14.39454295	19.09585929	16.56939045	20.56118774	17.56665648	17.7581712	18.74120108	19.48877571	16.11247804	16.82324275	18.28983785	41.55189865
GB40508	3.820509392	4.099337378	3.137915869	4.616858174	3.715691918	2.573738429	2.119688982	2.149499302	2.308308412	2.882328395	0.67018773	0.526858957	1.012123892	0.951059276	1.044783252	1.46902424	1.41494777	0.993920956	1.669064904	1.029498535	0.852189693	1.338347207	1.097243753	0.875039937	1.614164019	1.377669711	1.499067615	2.362044817	3.079202478	1.756084597	2.481639885	2.013613716	1.658353395	1.272767983	0.69909621	1.480041265	0.242162258	15.04246834	24.11026903	16.05465597	14.93685549	21.13355932	1.943014218	2.44652572	2.128669681	1.881414037	2.367580947	2.038797676	19.68147886
GB40509	27.74500549	27.27713548	26.52614932	40.19881556	32.75091246	21.10799856	38.97082934	46.99413753	46.03515285	39.69655007	25.80850333	28.39719542	32.19056764	25.83865352	23.62063853	22.18795233	24.24174012	24.49966972	16.95665809	18.43250266	13.82532734	59.3668453	53.06266371	56.84933398	40.91425049	43.61524788	51.85293179	62.55250312	68.04633057	69.34228984	47.45330522	39.38202225	38.20765486	111.5517101	117.2946108	103.6788357	20.37192328	37.08176184	30.21129802	35.25122505	30.90093246	34.14396212	48.27621174	49.5029981	48.12246341	41.47980426	38.82851968	44.74167086	84.33154704
GB40510	42.97108297	40.55259129	44.6699155	53.69512206	42.27683763	40.29318707	44.04636432	47.34417405	47.25173617	50.88325022	43.01885941	42.37604343	40.61122263	44.33646477	38.68689635	17.07037419	19.5903449	20.52455647	18.71470499	17.11489514	12.70995649	56.92992612	56.84418599	59.71048461	54.40058667	60.03509147	58.67862921	39.36505075	41.80392204	43.73140196	61.09185201	56.5402242	56.01285203	42.0631244	44.09225604	37.49811463	10.51762569	47.90203806	57.64191896	42.47317392	65.47653859	66.28713047	43.7362761	50.11265494	51.99109136	48.25650414	47.11522873	53.58333311	88.97243976
GB40511	1.000746417	1.152746673	1.687622308	1.710413476	1.316244984	2.709282919	0.517931545	0.669183204	0.726811185	0.609788986	112.9194191	136.5867134	126.8209079	111.0342373	122.3866607	0.161919278	0.174425062	0.225050446	0.104838259	0.059580875	0	1.734865379	0.683291168	1.735244224	1.485155159	4.922355368	1.279565949	0.325930448	0.404299121	0.273203511	0.097903401	0.072616491	0.045602668	0.358923806	0.271057334	0.218291059	0.167179219	0.212923749	0.146673397	0.311163422	0.188675399	0.094087409	0.894315192	0.994207332	0.771516646	0.637332773	0.509804741	0.674215987	0.822933134
GB40512	60.17109996	47.44711451	25.82207104	69.94939846	90.68090558	25.31585882	50.75124904	62.60145359	76.41548836	49.33627299	60.92698358	71.38059661	69.05452748	61.02608359	83.14319356	30.98376861	41.4004783	73.04619055	27.04116071	26.10576845	27.20925137	108.4520651	83.56452878	102.4352241	63.17278091	66.00844179	84.61164823	87.72112017	55.17151718	115.4804985	49.78502562	63.13593656	43.72259409	58.8918555	57.8745069	67.56543204	22.18853102	70.15343569	59.55663717	48.97127579	65.89070874	87.28438263	55.66601872	53.07592008	67.58618072	61.77518552	61.84633881	64.59016078	0
GB40513	47.69643166	54.87332512	56.77979222	52.63484777	46.56646244	60.08381846	41.92193481	44.73326727	48.43546456	43.15771781	29.78784905	31.03737913	32.35462965	28.99514555	29.04674115	17.65773075	21.06514361	24.57460408	15.11657801	12.83596212	7.421880827	31.19870576	30.54495217	31.66527097	31.10140123	28.6242323	28.88611694	42.91434364	40.22760376	40.73386506	29.19852651	24.08935969	23.86874264	11.75463557	13.47296603	13.90549064	4.059122017	29.86161681	31.80329254	28.71414037	32.43189007	33.08719039	40.93465183	40.7018968	43.28206723	46.1692053	42.66405505	43.4710918	76.59609479
GB40514	38.80371664	38.30354517	56.18265552	44.08117533	41.2602592	36.42152259	59.8850118	63.4057357	67.24975191	63.25370034	60.51079625	73.09096457	66.54476503	63.54506106	63.86771044	22.38740239	29.61321746	23.43348831	20.96754586	19.07914429	12.78109302	65.4256375	58.06810233	56.06238541	74.27314719	69.70781276	65.78636216	63.19820457	75.43437605	61.26979074	74.43052442	74.24917192	67.36318286	76.3824403	78.53749436	73.68878634	16.47680202	65.86253698	82.74170541	61.97409568	75.82306076	75.83676063	103.7814461	104.7587834	101.3646598	84.08567695	92.94077189	95.78636851	109.6310428
GB40515	46.88696101	42.68367407	40.10510125	48.07536153	47.80765184	40.10508878	23.92406528	26.09765731	30.34541089	28.58452945	20.18772809	21.43213614	23.90586392	18.7968557	22.05286776	14.05535189	14.98860097	17.49149115	13.86216047	9.884842073	8.49373795	35.71916282	37.77977707	34.15655893	36.22347211	33.66467737	37.10760583	38.28669649	34.28443454	44.99754524	36.72236253	31.23716565	30.72930286	83.38652188	101.4427407	100.3494718	19.76191445	23.47893188	32.79363817	25.18902523	30.05320015	32.93150344	36.37294116	36.43798356	35.39028908	36.93184604	32.03025164	31.10528067	52.59007689
GB40516	25.47084007	23.92014348	14.06862552	29.02281966	24.65210767	13.22366796	48.87128604	51.28464541	50.13333319	52.41469848	27.13315281	26.35078505	30.98701476	27.99179571	29.59343634	14.30954206	18.38686974	12.43191662	15.64234422	15.7579527	10.15156183	32.59929696	31.28240025	31.69841828	38.59584234	41.69275651	39.78690516	40.80152078	36.39681051	39.23548696	40.46264423	39.66054156	36.93902143	23.54806855	23.0209692	29.19356093	4.226451973	32.27223198	40.99267692	23.777348	37.65255879	41.92531009	73.10991159	71.37747599	72.24893748	80.27715418	73.96133133	65.38228766	124.0761284
GB40517	97.93394649	97.94116955	95.37618404	84.01927797	84.54958149	72.39266162	32.03099287	36.01237417	55.88573016	49.99994223	2.55954824	3.802037197	2.682067267	4.236873796	3.259485771	0.223783215	0.095432307	0.134376227	0.307151597	0.188824452	0.086132477	4.659026726	3.327368383	4.190440288	34.77207288	11.34146227	16.77801204	0.316247319	0.292695295	0.202484442	0.548621523	0.423781309	0.307354751	3.283738963	11.2280575	6.897852605	1.389988417	1.927136681	2.402132352	1.593804352	1.994090488	1.879576448	181.929252	186.3011045	189.671654	210.6189626	198.0645891	203.6844699	75.48025957
GB40519	65.78793408	67.86257181	67.12709428	79.37369427	55.29105991	81.98311474	20.60183081	21.22162749	20.90066493	17.1499472	0.326461788	0.167903291	0.229376169	0.134423799	0.221099039	18.80729017	18.5316537	28.20523819	11.02118198	12.63282404	5.951962474	0.763706364	1.009666235	0.624619089	0.523737698	0.593820585	0.318233155	1.245066429	1.133200064	0.898389185	0.673785345	0.423642861	0.271835843	4.360296902	7.944842939	7.198551644	3.385488518	4.902801159	3.633369899	5.945178115	3.030944732	2.774280548	53.19759396	61.19741539	61.12872227	59.37763079	55.10489667	55.45412077	34.55676273
GB40520	12.91765756	18.66201466	39.97359937	12.75502611	5.498613111	13.02704424	0.748752917	3.331409587	0.844065099	3.336166189	1.024089274	0	0	0	0	0	0	0.938236246	0	0.525413791	0	1.919491283	0.554040336	0.71875807	3.309491753	0	0	1.890441334	1.361929468	1.455410503	0	0	0.480267257	8.678698375	0	4.067866465	0	0	0	0	0	0	9.389721354	8.806071869	9.891047896	11.16838353	10.48802481	8.526674673	0
GB40521	13.95976264	16.44103401	14.32370073	13.78198824	10.43247226	26.86327405	3.508858706	3.631912057	3.41548916	3.64383107	0.049214447	0.024865558	0.021121152	0.036756003	0.05377334	0.335248758	0.410150415	0.450616932	0.283934789	0.148422211	0.030463814	0.331702214	0.38210578	0.360253403	0.441419412	0.406863934	0.283890897	9.248003839	9.84440883	5.666300231	3.501935826	2.543444427	1.765753659	0.186706861	0.903554878	0.778596639	0.243643902	0.895329834	1.101684204	0.841018911	0.864647826	0.85062154	13.56352827	14.06578917	15.66718997	18.07779862	15.19860854	15.56054675	7.828921536
GB40522	14.11597144	14.26714396	4.0416172	16.83341764	13.72701547	11.70274436	8.429880431	8.103891857	10.1160115	6.651446232	3.116329471	1.017091887	3.281949408	0.739311543	1.808280752	0.333427662	0.38471993	0.445602271	0.112878384	0.088475931	0.14027133	1.707781618	2.25868086	1.062762428	2.009749857	1.879011391	1.065242472	2.670278661	3.030522078	2.15286142	1.635600884	0.528088881	0.36971994	0.238101545	0.420737205	1.007224697	0.291308981	9.998310476	10.28956649	17.88169197	4.927172812	9.963574632	10.18464331	12.0033125	11.41663716	14.44900078	15.09964213	12.6212818	9.87280458
GB40523	16.89161206	15.11898355	17.21702337	19.65749266	16.45720926	17.90503438	8.633836395	8.955007885	10.00885223	7.003592972	2.399565731	1.075120203	2.17919443	0.836120279	1.073313419	0.401777068	0.54721931	0.400481832	0.18429671	0.229739991	0.034185502	1.518902189	1.636970833	1.22941323	1.582489093	1.794530487	1.144028415	2.499165737	3.130517339	1.782151471	1.245447928	0.411594631	0.468497574	0.321736533	0.591734273	0.783235724	0.269988031	9.410235946	8.29586931	14.05805358	4.673359618	6.398160443	8.421154969	8.510096633	8.75506662	10.04687024	9.595389603	8.627938064	13.6384095
GB40524	1.601524679	0.953884811	1.319708451	1.455709239	1.594221196	3.137984538	10.51223064	10.75878003	9.744151733	10.14660239	0	0	0.143833617	0	0.112577486	0.511057731	0.628495325	0.092468325	0	0.769053691	0	0.258932621	0.376910956	0.376499445	0	1.857519947	0	1.123355705	1.099078099	1.322895829	1.307549645	0.253499515	0.497227691	0.342119441	0.299322906	0.497136027	0	0.947728728	1.090278697	1.322786663	0.771972109	0.861016157	6.004830126	5.196233179	6.609413604	6.535160491	4.284786115	8.330377169	2.492325865
GB40525	2.574881458	2.589536257	1.02473769	2.044745431	2.165962438	1.488254249	14.44517881	19.21399854	15.79429438	8.137099197	0	0	0.071976127	0.763520075	0	0.461396173	0.425377302	0.696752821	0.21188882	0.453250089	0.18988711	0.0428359	0.846606088	0.704444097	0.149361621	4.831641644	0.349869928	1.973265369	4.755164432	3.218778293	0.660922345	0.556927858	0.129804017	0.30173311	0.304325127	1.182838076	0.212595397	1.231294385	1.581738851	2.342104879	1.821007141	0.670419848	12.52555528	12.31193908	14.85007118	14.17498143	12.00309022	12.9449324	3.013481296
GB40526	53.87801996	93.88733872	128.8050761	60.68627461	24.64245845	164.8432345	115.5235925	114.9444946	136.1498228	75.31364435	0	0	2.135650942	17.10198617	1.693524362	1.135968242	1.415190886	1.102270889	0	4.355404197	0	1.391254225	14.69368113	0	0	93.80299106	0	23.51569009	31.33807159	14.46535339	9.600531224	6.349650207	1.130361411	1.879962597	6.631082212	7.240033215	6.017226939	16.2252542	3.096659822	7.90033965	7.348664101	3.964715082	151.3474502	258.8643652	263.0169993	282.3224868	346.7424417	242.4988281	0
GB40527	4.66366765	8.522585354	12.0331966	7.226906759	4.687508129	5.702318565	26.20943412	20.4393191	22.1904119	10.57375514	0.273278892	0	0	3.941235216	0	1.155254944	0.171605535	0.380225382	0.922673754	0.117692909	0	0.40738329	2.065445902	0.983129913	0.157990484	12.39709229	0.185781419	3.682699292	3.433674772	3.17641779	1.137563652	1.171059363	0.385248636	0.540264957	2.068100939	0.25570717	0.751455712	1.151767896	1.990198224	1.944232759	1.667696547	0.758989051	33.87749571	31.19210361	34.1164149	34.35638675	28.26794139	31.88238007	10.34923179
GB40529	10.56263812	5.707125443	5.898878047	28.74770677	9.692962321	10.74847049	28.10487537	53.42369446	40.32145102	13.41201886	0	0	0	0	0	3.292598054	0.959021746	3.416659778	0	6.541375892	0.983400779	3.884644172	3.497564808	2.463111073	0	9.702562324	0	4.153493323	8.683013397	15.59280696	1.637826177	1.307262848	0	0.670791265	0	0	0	2.107819914	4.349568913	4.989226894	4.829750006	1.259912965	24.09143478	36.08885697	67.17624615	20.59206906	37.27949941	40.0872424	0
GB40530	20.38854347	20.19672851	27.48670202	19.02656881	27.75610371	13.80274296	88.7862926	126.5075966	64.90176464	26.29013105	0	0	0	1.50773211	0	1.314550818	4.541404848	8.900838373	1.017117361	11.8121104	2.142642022	0	9.107319244	2.646853776	0	16.55146617	0	22.61935296	21.23922291	27.56532649	4.333556034	3.514015703	2.434187899	1.913383028	0	3.846059282	0	3.271769587	12.71232581	12.49124162	8.072246355	4.603283186	54.20106778	39.9571227	46.96801355	34.97094949	42.7523629	43.4419582	0
GB40531	10.27485492	10.0909541	4.442864819	8.812546774	8.338445714	10.74024333	6.582213336	6.074756235	5.749050989	7.220717337	0.767990847	0.166710654	0.271656727	0.236202075	0.371264489	1.45259699	2.598314124	1.588108698	1.048739704	0.625273838	0.236751029	1.012706773	1.072117641	0.622622776	1.369171516	1.390120895	0.872249979	5.804045038	4.268622077	3.32067437	8.533043638	6.852341412	6.609797104	0.38833924	0.901535938	0.909692587	0.337371579	5.491213819	9.468609348	3.341038693	5.689672771	5.304579501	13.91001923	17.21716735	15.37346691	20.86180725	19.08060048	15.86866349	8.634403364
GB40532	59.84791283	73.46964339	40.14517281	42.494717	46.28528206	38.52246502	21.46058417	24.78071182	39.23263433	10.01568201	0	0	0	2.862329419	0	6.896157276	12.33001152	10.19452691	4.870210412	1.88014539	0	6.884883116	7.977745028	5.896846214	12.40551607	11.23963368	3.194308733	12.48294895	4.052619131	20.99545819	8.251923739	5.878679268	2.314991273	4.865629617	4.241763854	10.97699213	1.561611902	4.189406957	24.37667631	10.23118175	3.446091314	6.620957127	60.29183131	70.73108604	62.01924848	53.10495321	52.46170762	65.06679346	0
GB40533	2.511199565	2.105576154	1.22167661	1.816323355	1.122133577	2.194061259	1.471716235	2.04779683	2.589162957	3.899322006	0.120745817	0.131232933	0.61559906	1.337034677	0.428030785	0.26396108	0.936116045	0.058058982	1.050040669	0.976462526	0.714171648	1.751817925	1.185278154	0.732836673	1.127375673	2.18391312	0.907868365	2.934088669	2.063994824	1.833582135	1.185995734	2.389761593	2.581112083	0.19227174	0.114189709	0.126925747	0.22882294	1.608850311	4.199182356	4.566555668	6.741549046	10.54048169	2.342224328	3.397857849	1.453230207	6.060105158	5.002010762	2.48649991	2.166406349
GB40534	9.129331022	8.873746335	16.18197141	12.07998126	13.4413138	16.368759	12.14234165	10.57128617	12.3839609	10.15587632	1.297617182	1.125001012	1.835353345	5.249493624	4.043791392	4.697952911	6.356496986	5.025806317	8.801406021	7.208173753	3.178598997	19.94923578	19.24534294	14.56595093	18.06559481	18.60186473	16.69726499	17.34110464	19.28387396	15.92897128	15.5115374	15.96513898	11.46377752	11.62269462	18.55663503	15.79396017	3.381181157	17.43332582	19.28123522	16.62503208	21.62576955	24.62145989	9.682845418	9.109470285	8.73963931	10.68904683	9.868075345	8.944639337	12.8479911
GB40535	7.376985511	7.803449057	9.758283822	11.25537984	7.722053302	7.908384018	4.173650028	5.435895001	3.783217535	4.871615112	1.727159799	1.997433989	1.307303614	1.41750052	1.63290799	0.955696958	0.76097407	0.708389646	0.788230826	0.554873447	0.939978221	5.258911225	6.045102891	7.549333065	5.335555133	5.726041482	6.414730571	1.739948752	2.133057586	1.89232312	2.811046403	2.155382482	1.736027631	6.525414356	5.978744353	6.340255258	2.302339695	2.114654172	2.75520881	2.404298182	2.506138137	2.403646341	4.609598356	6.579594656	6.225881177	4.687422318	4.768944066	6.913233793	7.95603339
GB40536	4.748602934	4.440918475	9.006476623	5.335182922	5.82905094	5.641566013	0.128088919	0	0	0.141551598	8.994820245	10.55364453	7.861869833	19.65991416	39.75470087	0.179385696	0	0.085230467	0	0	0	0.422307521	0.928591431	0.244328938	1.105585898	4.099429888	2.176617712	0	0	0	0	0	0	0.665074347	0	0.320246773	0	0.152712904	0.262764141	0	0.122462345	0	48.13220324	50.83484558	49.77399191	45.11668452	35.00362439	39.94680405	9.74201531
GB40537	10.53412544	10.58982888	22.5065771	11.64066373	11.82783439	17.17681055	18.81564135	19.90110932	17.55153843	22.17132901	8.180972372	8.01514561	6.660241381	5.947884858	6.845100077	3.908554336	3.954584257	4.142262097	4.17379479	3.749412093	1.891785639	27.62256028	25.32466112	25.75889599	21.62790464	20.81570226	22.98029919	14.37981767	14.08028014	16.21002005	12.39255362	8.985812085	7.655756496	37.92969492	41.56314222	40.27927927	10.44226225	10.02344187	12.02109274	9.410173954	11.03344536	11.11906203	9.653705883	10.14514328	11.5657739	11.85141879	10.97265811	10.74061602	35.74194875
GB40538	10.75313192	8.986255492	13.85440493	13.85271217	10.52156172	12.78231499	6.306140231	6.93861203	6.406024329	6.946030318	5.510915338	4.633676035	6.582274595	5.33090042	6.263706834	2.122969534	2.097799249	2.674965711	3.948550686	5.347221273	3.526645507	10.90498056	11.78607287	13.01671639	7.95845174	7.530273244	8.815397875	5.935147518	6.77007473	7.713907997	10.12833571	7.444967245	10.47630997	5.189005183	4.08987739	3.938950105	0.844186571	5.450206687	7.328621506	6.383058535	8.108342594	9.249757188	8.090694023	8.796185128	8.046799473	7.638364013	7.510689915	8.592925461	22.13594565
GB40539	95.6886638	96.95478968	49.68859163	110.5207948	77.82759405	38.08684942	364.5301218	388.5412607	368.3585887	368.5388484	351.5196306	435.3675719	337.7911921	401.1898902	627.2044243	172.4765453	153.6761225	147.7682057	418.8994513	395.6619159	301.5322253	531.1098503	604.2505738	542.9211203	561.530094	635.8418633	508.5169025	412.0345945	399.2886092	413.2973789	536.4459941	512.2281005	461.5020932	673.8824795	543.021013	655.8871013	63.75651687	488.3980091	485.5015523	484.9352983	545.9911728	526.2878599	204.8622275	209.0461442	218.4401942	243.8342282	242.6501063	221.5556746	1344.741796
GB40540	22.15405719	20.75098974	29.762345	28.09829621	24.60241919	26.26480193	18.19807581	20.10223343	24.38702951	16.62119849	22.38131558	27.2451974	23.54684048	17.57865802	21.21653879	8.591024948	9.84697906	8.42872078	5.23281764	6.26930577	3.682055488	29.31756721	28.89868728	32.35953226	23.09990688	24.24952683	27.79874246	35.7165653	35.23478465	41.07090255	29.03436912	27.28827399	29.90342591	7.927401646	5.656871673	5.654775944	1.333558849	20.85481578	25.64646415	27.11337692	25.5099021	29.53591632	18.14913047	18.52781197	19.88427152	18.13741062	16.26115527	16.14766661	43.78844848
GB40541	31.26878397	28.67395186	20.24813613	30.32648012	26.15922954	26.55387451	1.610412372	1.46122085	1.483342903	0.711703951	0.966924209	0.839033774	0.710603325	0.300995082	0.296666786	0.288037468	0.219934383	0.265447099	0.239285006	0.137385106	0.06753709	1.181560648	0.985973362	1.221965536	0.517027501	0.3614876	0.432910435	0.554675886	0.856442605	0.595471538	0.354318523	0.244395109	0.198121541	0.124889784	0.550682626	0.076906166	0.070933599	0.927748774	0.530082106	1.346425895	0.510375417	0.618128038	42.04213712	45.56870286	43.85626852	47.56030481	44.02005793	43.50494363	14.18988987
GB40542	2.685347722	7.784810297	6.79378209	0.624646311	2.273386206	2.276256621	1.247498637	0	1.416125367	0.696732874	0	0	0	0	0.495282585	0	0	0	0	0	0	0	0.925279938	0	0	0.476298632	1.13971523	0.785051534	0	0	0	0	0	0.860308405	0	0	0	0	0	1.199359922	0	0	3.616848631	0	1.278688434	0.708442869	0.592327566	2.410999851	0
GB40543	50.46964666	45.04969446	51.19506493	58.65441028	57.46962524	46.2070579	20.08541817	22.56347502	22.87971913	23.23317724	10.98692776	7.376020298	13.88203684	10.0383227	12.02805123	9.677176412	7.135373577	9.298214924	7.378335026	5.215173694	4.755614871	22.37332053	22.86719673	21.49526078	19.13962831	18.24082603	20.50245002	19.36410245	19.2665965	21.2586278	18.61771457	15.29048138	14.70791852	13.91037999	16.20211983	14.07609466	3.568269691	13.50574764	18.43280096	13.89573273	14.71926456	15.09945385	22.82668526	26.25271852	27.78814758	24.40145998	23.19255334	22.59044459	40.63453988
GB40544	1.236087874	1.351982045	1.055624056	3.121005409	0	0.851766521	1.763636646	2.932067609	6.072985133	4.420769413	1.806066072	0.698042998	1.003213381	0	1.075209908	1.599802095	1.889705211	1.112903021	4.567197007	2.862957546	1.083954817	3.537484636	3.609848496	5.269985482	5.452002767	3.474489183	1.227470741	1.671660543	3.249209231	2.011065803	4.72203495	0.429293226	1.997976777	3.969651997	2.088128172	0.589439917	0	1.046123934	5.367011782	1.280671594	1.708270031	2.234199738	2.60941808	3.514214428	2.330296367	3.482029196	6.507652256	4.09436839	0
GB40545	13.37327675	10.5248971	15.87652935	10.75460904	11.14920826	9.557499148	3.692576533	4.323027966	4.699773726	5.600046725	1.277100821	1.349388991	2.307921879	1.394810416	2.466873301	1.672516338	0.987993669	1.342580003	2.359190877	1.981714988	1.013858426	3.113164971	2.946658814	2.782603314	4.042862038	2.971993575	2.468248761	2.658551581	2.831972529	2.18844244	3.557239483	2.416856388	2.422199155	2.005215707	1.690074227	1.433875221	0.327416588	1.883572209	3.223634316	2.000374203	2.560152215	2.534369442	5.113363348	5.187715845	5.802488717	4.887669364	4.893830245	5.804325966	9.452573905
GB40546	15.00898927	14.9541954	15.62642061	19.59895852	16.59983877	12.70901835	12.91647718	15.21122788	13.11973737	14.70035292	5.134278264	5.15169198	5.453314097	5.379480412	5.613534467	3.69773469	3.058829323	2.933949391	3.085966266	3.040365703	2.281306149	16.61464211	15.42407384	17.30506546	16.29827642	17.86282437	19.50196641	12.36351036	13.36371041	11.67271678	16.07620244	16.28358101	16.16178111	13.84000757	14.35893085	13.17617373	8.533540119	12.28820108	11.20016062	11.64484172	13.21835475	13.0044544	17.16172094	18.9925428	20.75203241	15.20299587	16.88558327	19.66648317	21.37188414
GB40547	0	0	0	0	0	0	0	6.568256836	3.582890073	3.42334747	2.163965934	0	0	0	1.693524362	1.135968242	0	0	0	0	0	112.6915923	76.13998402	96.99511852	7.196477932	8.527544641	3.347682006	0	0	0	0	0	0	0	0	0	0	1.475023109	0	6.32027172	0	0	2.364803909	0	5.596106368	0	5.927221226	3.190774053	0
GB40548	0.804705488	0.938212687	0.936289408	0.885460734	1.102761405	1.07343245	1.293225882	2.73438323	1.525828664	0.472464086	0.169316375	0.028664399	0.075124214	0.043230176	0.071520246	0.39998659	0.136571655	0.653562659	0.065221187	0.04929099	0.053582155	7.432419437	4.813512631	4.670644978	0.513877035	0.340968216	0.384342694	0.236447763	0.453418357	0.292305757	0.133690696	0.020617636	0.04124844	0.248773639	0.386016314	0.354747842	0.098284381	0.436015041	0.172458554	0.991464052	0.085277579	0.099975105	1.664872891	2.290345904	2.609582499	1.515251233	1.738624346	1.932811318	0.398934221
GB40549	42.21886143	36.0220157	60.32121508	40.28451677	55.80577043	56.38668954	49.60245705	66.15942663	46.89434101	26.90779735	0.394465377	0.203270606	0.323845332	0.436767689	0.236452976	0.591030038	2.186080245	3.134619917	0.163901868	2.726179422	0.549965351	0.417489748	2.497073882	2.869310913	1.342060727	0.977057471	1.556206265	7.615940353	9.505019913	12.89662166	7.714559551	4.017418474	3.9304921	0.311126834	1.407986692	2.549132599	0.412252457	3.172917557	2.448991442	2.692887551	3.396376147	1.944908362	10.57130942	7.473109567	9.148616744	5.239197218	5.930099192	7.252006992	5.362977067
GB40550	157.9407253	151.6223576	154.5625565	119.9754842	242.2926121	194.6986667	230.2901247	392.6259975	259.1458773	190.9222682	0	0	0	2.494309635	0	7.061563617	2.20012284	28.78128124	7.587423552	15.72842646	4.305762447	6.476725181	12.77323288	9.211317844	4.224846157	3.148351432	2.579016239	38.76410661	35.74027889	59.1468045	44.03833293	8.456933336	24.1254561	2.972243996	3.457919682	12.11737854	0	11.52513399	16.36062099	24.41098571	21.38013793	3.784399299	65.20093949	57.49534415	58.50293058	29.64609928	28.13389237	26.57242502	0
GB40552	3.6809794	6.240469254	5.755687135	6.483540729	3.557401171	4.6760776	1.778171774	1.641552212	1.021377222	0.659610739	0	0.913731833	0.336863286	0	0.248417278	0	0	0	0	0.232406562	0	1.223367296	0.669730441	1.496615786	1.180177064	1.202679885	0	2.251495101	1.920658109	2.320495044	2.199066758	1.766088112	1.556095656	0.411594043	0.382856617	0.394869214	0	0.351949859	1.217346876	0.881475985	1.715815889	2.304276909	3.561192786	2.439185651	1.638293124	1.016263726	2.4266904	1.626206312	0
GB40553	6.611604197	10.70749671	1.585104708	8.605449196	8.342253344	8.411042541	1.434821572	1.484006057	3.852814258	1.70017793	2.423040148	2.948840835	2.521240531	1.506825545	2.085246668	1.719887265	2.622016805	3.678359073	1.48660201	1.616975078	0.363245452	7.951318245	7.909749015	11.59114998	6.699136823	7.251373885	4.577096485	8.814138975	5.687382685	8.861926947	4.775500961	4.108834306	4.611534939	0.838140531	1.372898208	4.199053709	0.423007755	1.303718591	7.669935251	3.442149912	4.73091247	4.052067446	5.872307106	6.26344083	5.055818275	4.91813233	6.557651958	6.914789225	5.708773488
GB40554	29.18917876	28.76982422	34.59268068	29.82467658	25.92995117	32.92330133	5.533682832	5.606623754	7.869508586	5.239335311	2.92447631	3.245141492	3.902148205	2.07716215	2.687251532	1.628143166	2.893104783	4.746260137	3.049613326	2.332268138	2.480795247	10.61528116	10.1927328	11.53761683	11.08934701	11.97477961	9.490569902	10.16934707	6.830827244	9.443182493	4.682917014	4.128146558	4.087280799	4.969436818	5.911665121	9.094617064	1.548369821	4.079950348	10.84832697	6.023090187	6.985107631	9.119961606	12.91196579	13.06802067	12.60039388	13.56324444	13.07906642	14.28137154	11.31559779
GB40555	17.81275348	17.51771224	22.89408173	21.30376029	18.68862191	19.36352061	22.2675318	25.39811551	25.64868562	26.33801403	10.1345067	8.941370661	12.19856624	10.16827049	9.783936034	13.92801251	12.0853999	11.07218224	8.934907899	9.255304797	5.010508351	20.07912487	20.36477764	18.99586952	20.66558887	17.84030797	19.9514777	21.94985065	22.27587687	20.53870813	18.79171706	17.45449479	17.27092312	14.57326105	14.84981153	13.2293932	3.096355838	13.93909068	16.34284636	13.85473736	14.75693294	15.73955704	23.93347825	24.5651519	24.69714988	22.62686986	21.16717442	22.51377528	31.64014274
GB40556	21.36208626	19.96736318	23.05729068	28.68717394	19.46118298	20.20099541	10.39521576	11.18775902	12.6829544	11.28829682	1.636832347	1.832270003	2.04741214	2.247378165	2.534059355	2.497239463	2.986121551	2.555452054	4.198318153	4.249158495	2.865500911	9.680868301	9.715074377	10.14840132	9.041938051	10.10761841	10.54833163	13.23281928	13.44396414	13.00655757	14.04541715	11.3556037	12.17371155	7.475333306	6.409127993	6.018159466	2.346597954	9.523796309	10.71142748	10.51277659	9.956291795	9.88191966	15.65233502	16.63719274	16.42789538	18.12020848	18.0302265	16.62432566	48.56632795
GB40558	23.03786114	21.17374341	17.3477001	29.74549132	27.66899386	16.13462013	44.91613577	48.96120555	52.19410955	52.34194184	56.01393512	71.79204729	72.27664208	80.85475307	70.10003564	60.13289099	54.94279819	57.60491513	64.16955048	75.26587063	61.40412426	58.79425101	54.235438	62.33518247	70.40367619	81.65169698	81.87773842	52.01190839	56.28924516	56.94643818	73.43729468	78.71850294	85.35888843	56.20314615	50.33502195	55.74330092	9.524569619	72.31825056	79.02320903	68.9866365	86.3187333	86.79584489	45.25096666	46.32805506	43.5131485	44.29030232	41.95114844	41.44712474	165.3155544
GB40559	9.457630105	8.664641734	17.16801972	15.28519664	10.65930097	14.64581768	14.52414437	15.72019818	14.79285379	16.13825346	16.72068613	20.96034957	17.75907952	22.08902338	18.06594707	16.1957806	15.2715523	14.78316242	18.74157465	14.32930614	12.07435974	28.90317662	30.28982534	34.86214567	39.15655688	45.64634638	50.60728858	15.41102261	16.56282701	19.59908894	23.87064351	23.67289276	21.41283904	20.99467521	22.85124457	19.14616904	6.835610221	16.51815473	22.32897419	14.31689927	21.86367944	21.52826343	8.502966167	10.78507473	10.26644802	10.49752143	10.64804121	11.23178849	30.66122551
GB40560	24.53827668	21.39845289	34.88180343	32.06859106	26.20896536	35.04137932	14.30474514	14.34404361	16.12911257	14.80118959	16.00609197	15.8814717	17.42699177	14.15815867	15.18985595	6.546765336	6.350978127	6.78553064	5.644948042	6.04373931	4.350295643	26.31533743	24.11006961	25.50693886	20.76262771	22.33049455	24.84171698	16.85118933	20.12492215	18.6246206	15.68544917	19.15637471	19.03770334	21.13522778	22.79240617	20.19747812	5.064661365	14.44331433	14.87850384	15.43605387	15.53257718	17.42012456	21.08434169	23.00789532	23.57424955	22.13144252	21.13860477	21.87984423	41.1345401
GB40561	9.337542636	6.397635284	9.006841666	11.11918712	8.842932074	8.430719732	26.49618586	30.63674673	28.63327038	28.48655489	6.668144146	5.362246118	4.916126863	5.145010021	5.314608805	14.45126523	12.49222196	14.37732565	11.29513623	8.713982568	7.107683765	16.28016702	14.80242405	15.51096004	14.99408565	14.42550483	13.79918729	18.57448182	18.38707629	16.01795858	10.28474612	8.764626601	7.198455588	9.079485016	10.22706543	10.39752492	2.331998002	9.742190207	8.54156192	8.377725797	9.375327027	8.927486116	18.02426056	18.465843	23.69722768	17.9845161	17.66718674	20.10322735	41.89390467
GB40562	4.886794785	6.010127248	6.249424817	6.187191385	6.230846405	6.749936035	6.747148678	7.083712207	6.334124883	6.088910003	1.926233343	1.864303236	1.748703146	1.136219938	1.713622846	2.238825735	2.628874727	2.737807083	1.873694751	1.82623659	1.041440331	5.334292424	5.141834567	5.473671926	4.517825249	4.907134746	4.542427521	3.80877009	4.61997832	4.215625134	3.292352387	3.113083746	2.797148763	3.148940004	3.676747386	2.796332709	0.89733817	2.314230766	3.032125506	3.094792798	2.791269685	2.806811392	4.856120872	5.541213376	6.023062494	5.151980947	5.839983511	5.525367853	13.50183502
GB40563	34.40144253	27.78375321	52.71537009	35.59631911	36.11357354	47.08876661	26.60376557	28.02867404	33.24869051	31.32879278	23.27304174	29.46753856	30.38072161	23.69435793	22.07790684	18.17728448	18.24347011	17.07792503	21.48948127	28.97213428	23.59705288	46.11241977	42.91602801	50.04479608	38.8080194	37.78313931	46.07007682	35.76202134	34.49396136	40.84720416	57.31852357	51.7372048	66.89597443	96.72335693	95.69457163	80.53158193	12.88142963	38.36757411	41.80676906	42.61364637	44.13244573	48.90919112	67.5093605	70.33323623	67.43886756	63.3625068	58.82435569	61.24789469	117.0054005
GB40564	34.41821531	38.24216096	31.50976302	34.51905691	34.56394784	40.92067201	16.92116315	19.22425781	25.40992322	21.14254014	9.588492607	8.234632381	11.34976351	9.298374901	9.905925045	8.812491264	11.18268426	11.91084095	8.562252979	7.679733447	5.319940061	19.18488863	17.3216358	16.07398251	19.56124781	17.59011071	16.66687362	15.963458	15.29747388	17.75852368	28.50250471	22.81537967	25.07523628	6.263824144	9.990744258	10.54709654	3.270803436	15.43246639	26.58945735	17.70649131	21.73064042	26.71656461	32.11271142	35.58028142	32.73320861	37.11860678	32.60057319	33.0656449	33.2347422
GB40565	16.89012032	17.00289062	14.75786909	21.51399111	17.97925401	21.26383971	9.400031942	10.62086978	12.24807844	8.311827714	6.673117187	4.368602124	7.901767812	3.068413651	3.58789674	1.152910422	2.241678195	2.017326796	0.75647768	0.743305472	0.384942207	17.66971819	17.91031992	15.39794082	13.58167176	11.08084892	11.47110498	8.124656479	7.604351233	7.653913259	8.188288838	4.183161478	5.074763105	16.96951029	35.26248726	38.87103661	8.104589214	15.62202062	18.95887485	22.78145063	15.21339341	18.19149989	12.42684527	13.30555299	11.79329906	12.82090793	11.00457491	11.89910231	16.51771464
GB40566	7.182716295	9.35160797	15.14745052	5.924939896	5.936734732	12.95604083	0.083560439	0.018516341	0.092281334	0.852144505	0.494766264	1.677413902	0.317639604	0.437624412	0.213654344	0.025171235	0.062718133	0.191155019	0	0	0	0.023234927	0.077392788	0.148399852	0.055352937	0.096713139	0.189862302	0.063158538	0.015237889	0.010559204	0.517800361	0.132558506	0.186822605	0.172427494	0.037553643	0.189975664	0.092842622	0.118263848	0.708172654	0.067645259	0.564717957	1.420987254	33.72857625	26.71576078	52.890454	54.07890475	39.9538712	58.11311213	27.30516361
GB40567	0.577258537	0.410743602	0.2283198	0.649642728	0.528731961	0.30247224	3.266876946	3.2562646	2.781732294	4.498573785	0.143236059	0.027702758	0.095018649	0.01808526	0.046175126	0.181288279	0.26295128	0.238726845	0.405219885	0.525203254	0.235400197	0.244102298	0.292669149	0.204288662	0.334193362	0.38874259	0.409199953	1.210638298	1.314957081	1.126797918	1.308245897	1.067621512	1.436062606	0.153153335	0.189089687	0.264785919	0.16444959	2.15887995	2.453477816	2.001425765	3.625443185	3.319610936	0.54014881	0.532141041	0.527107634	0.537251339	0.647615842	0.601871024	0.715618863
GB40568	3.044663796	5.781084435	0	6.323583158	2.006033955	0	4.988138268	4.185855946	0	5.445077974	0.000902635	0.00015601	3.371016974	0	4.945488713	2.877589737	3.08566226	1.327643622	4.507523374	5.053278088	6.416144904	36.25742216	32.18999264	12.3459653	7.39380479	0	0	5.650186379	2.94625657	2.772418728	0	1.719522493	1.389795916	7.263064263	17.56720827	9.786036322	3.73219574	1.96E-09	4.108112256	3.54388674	0	0	0.287642456	0	1.281281607	0	0	0	0
GB40569	0	0	0	0	0	0	0	0	0	0	0	0	0	0	0	0	0	0	0	0	0	0	0	0	0	0	0	0	0	0	0	0	0	0	0	0	0	0	0	0	0	0	0	0	0	0	0	0	0
GB40570	0	0	0	0	0	0	0	0	0	0	0	0	0	0	0	0	0	0	0	0	0	0	0	0	0	0	0	0	0	0	0	0	0	0	0	0	0	0	0	0	0	0	0	0	0	0	0	0	0
GB40571	0	0	0	0	0	0	0	0	0	0	0	0	0	0	0	0	0	0	0	0	0	0	0	0	0	0	0	0	0	0	0	0	0	0	0	0	0	0	0	0	0	0	0	0	0	0	0	0	0
GB40572	86.10177595	109.2193216	158.8105701	95.58889512	92.03181313	120.9968325	26.62999176	30.21134275	28.43057052	30.20169233	10.2372868	13.29861518	10.27373337	8.512244332	13.99595459	10.17276398	9.568313382	13.29671524	8.91633257	7.484670408	5.878263029	42.2378102	41.5110254	53.93375996	40.13120736	41.62774813	40.12477448	21.59278056	14.77411298	27.45426677	24.60992168	23.86188095	20.75215045	21.84725689	28.0017674	22.36538185	7.085770808	18.00071609	20.87750991	19.02399465	20.47895583	22.81122503	34.04931838	38.63356856	36.47009944	28.44946651	30.48812136	39.57552957	60.87820671
GB40573	3.628856933	3.584312006	4.90210064	5.844435229	4.171211458	6.800589903	0.286465876	0.312002236	0.41160366	0.275668358	0.508619144	0.566365772	0.337315203	0.262301754	0.453872511	0.11266652	0.060805549	0.039185665	0.089381155	0.099313234	0.052025109	0.452881679	0.41915066	0.529608677	0.400842659	0.336465299	0.246027208	0.18118355	0.331248523	0.234162369	0.149136549	0.122637581	0.086860701	0.120114277	0.089921445	0.078221822	0.060468246	0.142505073	0.257390914	0.109870519	0.139311873	0.132529072	0.452463821	0.797982628	0.561688063	0.575022419	0.571606757	0.853903383	1.005527827
GB40574	52.77441088	62.4249856	101.5688161	58.68551985	59.50900445	87.65198782	76.21865223	83.84613738	79.94202272	81.96291744	34.35594505	38.71520788	35.03154621	34.66346754	36.38057006	19.62020896	19.65685158	22.21890217	27.00193943	23.86664129	19.02556056	121.8589342	110.7453199	135.5097031	99.76078536	106.3477861	123.767528	119.8996973	111.3333355	123.7001038	77.52102454	76.80272302	78.64820357	26.90617865	25.35089682	25.80779598	9.824226892	68.19111838	64.39465031	63.91936278	67.05102015	71.36799841	54.0317171	59.99175512	65.07630453	57.49169405	58.69248477	63.92220339	229.3982568
GB40575	66.57925215	36.89281748	11.77130161	72.97987039	76.21513362	18.55156829	10.43139565	7.057133502	7.741520469	3.65847621	7.109119121	10.4710533	14.04196707	2.286798292	19.8043131	0	1.469799417	3.617124824	1.840569342	18.01613882	10.83947147	17.1758251	25.48842491	21.13269632	14.39162156	22.11235337	7.145023017	2.284015328	11.30952291	12.75245523	45.90023448	30.87867444	22.62802243	5.126046011	5.476472233	1.935975218	2.089304461	1.584119327	3.13217435	5.234815466	5.398844637	8.480475926	14.74542583	25.8026564	20.17215684	21.13614341	23.53513369	25.08075817	0
GB40576	124.5217349	104.5514575	143.3678446	118.2581517	115.165812	108.4775674	398.4665655	411.7630202	421.7370337	457.6765351	365.5050073	443.9297683	361.1848295	405.6783017	673.7272023	264.18965	227.2563949	221.7058582	665.7832331	562.2703413	476.7847322	657.8321579	677.5248105	636.6616757	602.2364342	666.7083373	550.1451971	576.3435162	557.5260634	538.7031321	759.5056892	637.7954689	627.7756025	517.9420424	438.4264987	437.1042962	70.16499225	559.570737	550.1885575	528.5581763	665.2468123	610.8605167	435.3119039	446.13952	447.8564959	544.6135044	540.6298539	485.7501317	1163.077036
GB40577	12.40267111	14.85616687	24.04780055	14.23389811	13.3505765	18.51232096	30.31233433	31.26427423	37.63465584	33.79419696	75.59766963	74.40233481	75.43754761	59.57528077	72.63628822	1.965329025	3.094623395	3.108834223	3.022738637	4.237843474	2.77042792	40.9163754	37.04482562	45.23483814	29.35205022	33.68407245	30.64424853	18.26766144	16.80544697	21.84156546	39.70924372	37.52212941	39.23935744	4.423463858	4.439124492	4.174270699	1.333270929	46.24913877	56.66382391	38.74448407	69.5409947	72.93479054	12.98438119	12.11366325	14.73090129	14.98993136	12.66511097	13.93071197	63.17259127
GB40578	60.18139061	55.61516756	88.14778772	87.37946023	65.1795325	81.57319165	24.30151159	27.90909055	35.9682164	27.8775043	9.386594099	12.43319263	13.42871112	11.97619303	11.56025713	12.01236768	15.31831396	16.06805498	11.41931026	8.12321859	5.835551639	24.15965002	26.58053483	27.15150652	26.06583276	25.76333093	29.05202414	38.06636297	32.75161159	37.24499731	22.32103146	20.72188453	18.37051366	26.94033403	32.69989644	24.4649786	5.267689134	22.69632235	28.86093188	25.28063847	24.95685874	27.62886487	48.95771872	48.18199994	47.75948493	48.08210907	43.33775529	49.32092953	65.06461433
GB40579	242.9406769	376.6702793	275.2809755	424.0286748	322.2909972	459.4971136	183.6185191	211.6400203	236.1684988	229.0360143	20.50698066	40.73474295	72.47786307	17.63192627	57.62966831	79.84550281	56.58228301	50.56656471	80.82278209	37.37929081	20.65141635	167.0396994	144.2745483	169.9546641	133.1601313	174.6461218	173.1333447	195.2141862	170.1870626	186.3711689	101.545223	124.1899706	82.27580252	182.4552239	186.9133351	135.0370003	30.45238131	113.8222753	119.6131451	132.7134354	122.6756502	119.6917317	332.7629429	295.6510206	265.9059744	245.7320242	283.0480511	343.6049348	0
GB40580	15.90346416	17.48900266	22.68527147	17.75189837	15.73952046	19.26366738	10.06615096	11.45238728	11.18102133	10.901382	5.225758065	5.269303501	5.678706056	4.758142721	4.844827784	4.3101378	3.627632994	4.027435995	3.876409112	3.746943591	2.42041428	9.355850138	9.680000032	11.23767957	9.402931065	7.553410611	8.774569235	8.581294882	9.361455531	9.665228595	10.58077886	9.041825973	9.521536099	6.96138746	6.854901958	5.629553829	1.28296678	5.642469644	6.456289156	5.665969108	6.328908783	6.150255709	9.891510796	9.678285438	11.53620507	11.26027323	10.45405497	10.87682849	34.80516835
GB40581	3.794113712	5.54759462	5.108495939	3.915276832	3.783112883	2.363464648	3.823574281	3.106601961	3.827344936	2.585613618	1.674707112	1.418947797	1.963021432	0.890059283	1.489199659	2.1051233	1.942672289	2.069035503	0.651612277	0.854557235	0.379199973	2.211817261	2.620253145	2.528410406	1.864395176	1.850237731	2.082627174	5.841451995	6.991275186	5.693169703	1.981612825	1.543214916	1.951033147	3.369197521	3.944424061	3.914912167	1.10729143	1.545021285	1.635103892	2.073612085	1.423915191	1.092927353	2.705634954	2.489328522	2.239618581	3.030108877	1.78438129	1.890385267	11.03045845
GB40582	2.939470871	12.01028647	0	2.564277475	5.170805432	8.873854434	1.776758304	4.002255304	6.480833313	8.651749207	0	0	0	6.164987356	1.929409082	0	0	0	1.956717913	0	0	47.8042321	39.29373305	16.01224217	15.01639013	19.5116069	5.599609456	12.90388124	1.819707409	2.733655406	0	0	0	13.56422367	0	2.510709163	0	0	0	0	0	0	2.417497938	0	0	0	0	3.118441348	0
GB40583	39.4246656	55.31972975	43.63760881	42.92583393	44.14891536	53.93440925	3.812894489	11.2456299	11.52342453	4.369300203	6.161828354	12.54459183	14.84123564	6.153534044	7.003298511	1.836136188	4.722463765	4.517180191	2.559730682	2.562257019	1.296779089	17.75898556	20.62403173	24.18916142	11.69263439	9.507867217	8.320079788	4.889633866	4.833131913	6.991790918	2.749486484	2.330941019	2.215284164	4.126696089	3.725128088	3.793072999	1.563661141	1.614603808	6.0250409	3.507200042	3.551233448	5.318833041	7.752648945	9.59439305	5.356090774	11.88876569	10.01789221	10.71355687	13.19089803
GB40584	5.567901286	2.914267811	1.937740258	0	7.701353835	8.748955131	4.911192489	8.13385131	1.209724018	3.238638738	2.658460821	1.368817122	1.391659599	0	1.059359158	0	0	4.339157918	0	1.021962501	0	6.217015189	9.536794837	8.850084509	2.405660064	8.979324048	3.301002772	1.338966312	2.632687569	2.367978897	0	1.413534823	0	3.442450089	4.503302287	4.869338592	1.772317088	1.077851519	0	0	0.962509766	0	6.394377092	5.98160007	6.094168811	2.957508125	0	3.862947007	0
GB40585	1.083486123	1.184292421	0	1.980964765	0.932166946	1.523458853	3.11030514	2.590895828	0.897016631	4.327586246	1.067613083	0	0.441999121	0	0	0.569894117	0	0	0.450633798	1.70437448	1.940714563	0.786604431	0	0	0	0	0	0.491837865	0	0.509304405	0.468603584	0	0	0.269785156	0	0	0	0.461986332	0	0	0.754082758	0	0.462075845	0.784269632	0.417036712	0	0	0	0
GB40586	0	0.33942064	1.481921445	0.277963186	0.972619558	0.883302195	0.064189017	0.284217015	0.140869269	0.071389274	0.083761825	0.169175295	0.138203211	0.089895929	0.097940355	0.044135719	0	0.158732922	0.352866503	0.08947977	0.138879648	0.202157406	0.177696862	0.415876548	0.047747693	0.048022409	0	0.236217089	0.434728165	0.46897381	0.081241117	0.180636508	0.28707467	0.083761752	0.073315237	0	0.032894424	0.149960461	0	0.44582096	0	0.081195933	0.077330852	0	0	0.159888203	0	0.094333931	0.260835213
GB40587	4.923517848	1.731404604	3.77088812	10.61301979	0	8.835211907	3.414305241	3.792660228	6.282552519	0	0	0	0	0	0	0	0	0	0	0	0	0	0	0	0.821892452	0.826151312	0	0	0	0.751808252	0	1.074456104	1.504196458	0	1.345346343	0	0	0	0	1.086269041	2.119439067	0	2.485705026	1.163991734	1.185446038	1.365362132	2.163288748	1.429995371	0
GB40589	75.7109083	87.48797453	120.1216844	79.84243689	75.57050545	73.51052655	115.9370675	128.9450068	145.1824724	126.2065401	60.33180161	75.26648015	60.30727972	59.82137008	69.05283084	28.2929775	41.56732236	40.17361856	32.31778467	27.08819142	16.68200691	149.6874443	141.3810712	151.4727455	139.9156593	159.6592471	150.4158996	195.3608348	179.0897643	232.8322884	131.0404184	122.3957357	104.4474879	99.39141946	85.10006261	88.14854604	55.86481273	118.3543851	124.1011957	116.807624	123.0713074	132.1172726	175.4775765	163.84836	188.5360863	187.0630731	175.571912	183.4832595	170.4619733
GB40590	4.386890949	2.668100997	7.683045497	6.831502304	5.185965431	8.548658244	11.67751525	11.54066302	9.907364457	14.24393559	5.722895862	5.750464093	6.137911644	7.266712875	7.418870107	4.602785445	4.463971287	5.444474888	5.557182018	4.122627156	4.324481963	11.76681805	11.03581903	9.394003938	17.06423544	14.10955017	17.05785127	34.57202226	40.67783638	43.32640856	42.43603556	43.03855412	52.03699295	5.07680074	3.669864219	4.065533468	0.982431696	11.37422707	14.62181462	9.213013212	16.55803794	16.29747569	13.90954646	12.56327055	14.64067097	15.89296541	14.59232253	12.3891127	36.43627698
GB40591	10.04264624	10.53393351	15.93376764	13.69510683	11.17463289	16.52441052	3.578530623	3.888254837	3.409969956	2.684829754	0.180956965	0.861869726	0.073592518	0.199361614	0.332511089	0.524054271	0.169404099	0.178338927	0.276902504	0.381822705	0.442069459	1.871637346	1.378821849	2.007398356	1.772223902	1.746865023	2.175686963	0.831002817	1.032700689	1.22306966	1.103746898	0.811395739	0.709283669	0.51554941	1.438738206	0.771394943	0.203653123	0.598993508	0.77452943	0.128134447	1.079689827	1.404309918	4.457470026	5.202152887	5.45882019	6.092923736	4.746790788	6.662715337	7.98824156
GB40592	33.56821369	32.18244254	31.23008606	34.13843518	35.46506499	20.98691535	26.8409955	26.01609148	30.48495125	23.60645207	50.88419622	62.88713951	71.25166543	68.03695058	65.90504308	6.813089711	7.749895741	7.501914638	8.275221088	8.987524038	6.348434329	39.61767675	35.76438936	41.73991877	32.044929	31.20592842	32.69443202	23.60696036	20.70813094	21.05181469	16.58774382	18.79625204	16.36255246	13.99903753	16.27248349	20.63355439	3.522026647	28.52713711	28.11152377	29.39864533	24.18509473	28.29537582	41.01825037	44.54273819	41.76346022	45.18462219	42.87025642	42.94884956	86.67956674
GB40593	26.58467437	34.9683959	15.19142372	27.2815878	25.91641311	38.14914114	12.69367298	13.6566777	10.54789202	7.067516732	0.771758034	0.175100663	2.206019983	1.051045904	0.757180327	6.487669638	13.22324524	13.61396619	4.344482677	4.283832838	1.795930202	6.41346121	9.288820112	7.832855408	5.296080804	4.028069296	3.614923448	10.54972229	12.4214353	14.52071245	7.26277855	4.930501598	3.416026271	3.282949564	9.842305518	10.48626962	2.685443008	5.046120032	6.265994756	10.11910105	3.850714371	5.997737544	23.35194458	21.10038243	21.76429618	25.33448545	24.86288555	22.69108672	18.1119191
GB40594	38.98733337	42.19311513	23.74599782	37.53149802	37.6012556	40.57678265	15.84934207	17.05661617	14.32872887	11.42231122	0.924626518	0.69454935	2.104499995	1.269106443	1.127063703	8.591853567	14.7819455	20.20589539	5.55954325	5.32800021	2.515076383	8.704954865	12.49126784	10.60068749	6.457909425	6.679825948	5.34376276	11.68590058	14.27216271	18.1500908	8.375928453	5.551423966	5.079383459	3.078802052	11.99492755	12.61789513	2.737059601	6.053032739	5.926464324	12.03786448	4.391347953	5.07423615	27.26599776	29.6589438	29.76201885	31.20643854	27.05411726	27.03359634	28.85609387
GB40595	16.28394026	16.36133162	18.44054917	15.49530697	15.63936741	15.87149788	22.89420619	26.43300034	20.97034043	25.28494668	11.20978991	12.55443848	13.57116355	13.27164034	12.09862728	5.642017685	6.188280286	5.633510211	8.170291709	6.125331157	4.493837844	19.0813149	17.15696854	16.97867414	17.45851156	21.3952661	21.13437345	27.28426123	23.97520513	26.74923247	28.88939341	22.43280287	20.70630004	47.29152701	40.39547562	39.50572408	14.68278353	20.84037073	24.09373483	15.95561995	23.03804706	22.20764637	28.62133172	26.79452914	33.24101516	31.84126732	29.90781142	32.67965331	45.77491978
GB40596	28.52312315	27.66838667	47.67051623	35.78079078	31.71544649	42.60800819	16.20451664	19.37963063	19.65323494	21.34257743	19.18028411	17.39789276	19.55202535	22.72550993	21.03092029	10.90970871	10.41666992	10.24147222	16.97684985	17.49996241	13.69930146	25.56308637	26.85688318	23.50368601	28.11466595	31.32973075	34.11586084	14.21208227	15.5539363	16.54880286	38.17504552	39.92105728	49.21486621	11.14353497	11.19009993	10.42760354	2.15706018	28.67999766	35.88987795	22.76122929	44.43892435	41.0410309	30.92984113	30.37786207	31.15319118	31.93992903	28.74030466	29.50151344	69.66153752
GB40597	108.5740751	61.19962403	96.88701292	98.35002542	87.28201013	75.8242778	21.60924695	20.33462828	26.61392839	31.30684113	0	1.368817122	2.783319197	0	0	1.710979361	0	1.446385973	0	0	4.153131533	4.144676793	1.733962698	0	0	5.986216032	1.100334257	6.694831559	0.877562523	0.789326299	3.625124673	1.413534823	0.703463936	2.753960071	12.38408129	7.304007887	0.443079272	0	2.213066567	0	4.81254883	0	103.9086277	92.71480108	70.08294133	72.45894906	99.46811356	88.84778115	0
GB40598	16.84205952	13.90708589	15.42289816	18.96851133	16.7330121	12.83955542	10.19375648	8.361932792	11.07069322	14.41172676	0.12488427	0.147177349	0.245390301	0.13576773	0.1865508	0.225828173	0.207704864	0.209832518	0.136758063	0.186690418	0.086595388	0.516388548	0.518933671	0.268171507	0.411374343	0.395350761	0.471868047	1.031819862	1.200976033	0.700764476	0.843650115	0.710753372	0.765028001	1.379501973	2.776939896	2.06402511	0.738019728	0.585078198	0.845529542	0.581096448	0.73038724	0.567455682	26.98363164	27.76528286	28.29930479	29.58117743	28.87537128	29.31240778	13.45419898
GB40599	19.83293829	20.13193644	24.33343511	27.58682371	23.39982605	28.70623161	5.353733187	6.436562112	6.692299006	5.41037521	1.663437801	1.935350995	2.329809012	1.141144912	1.563130449	1.376551847	1.262483239	1.718017054	1.404999445	1.145549213	0.751774348	3.396079775	3.40122855	2.907324083	3.648534855	3.589913499	3.683463095	3.334999532	3.08562566	3.57297891	2.167383905	2.122634969	1.819026157	1.944753834	2.935054441	1.834781008	1.791996749	2.086128757	3.489641511	2.423447087	2.591919885	3.244635293	25.86326163	27.75948351	29.38116698	25.07890641	26.1394342	27.35338443	28.97208755
GB40600	63.40771447	64.2208767	98.47417456	56.32742583	76.54235137	66.08034959	16.64073924	16.90517768	16.76376389	26.49608038	4.147065875	4.360843551	4.603674042	4.34247359	3.211793825	3.233591242	1.855587931	4.497041764	5.030731029	2.390531079	2.152490596	6.306782218	5.101969378	4.681217959	6.710411068	8.676789135	6.499280416	4.33150498	4.914984236	4.577055082	8.079643846	4.919476315	5.320406406	2.44676026	5.082625564	2.56371007	1.117959366	4.855839403	7.341908501	5.345956324	5.456598623	5.245488949	116.1938978	103.3382814	104.4099727	99.10276562	103.6582125	101.9517674	52.31914148
GB40601	2.336952108	2.550047304	4.929969456	3.124474793	1.211924845	2.657719876	5.392679464	5.227497238	6.997605111	4.501128397	0	0.525554049	0	0	0	5.969920453	5.9085196	12.75090262	6.697042057	4.729967367	1.991655613	3.455969264	2.024753108	3.395773191	2.400716465	1.087991253	0.951749044	2.564008043	2.800562541	1.97832756	1.237068601	0.666575966	0.882965638	0.702226846	1.997974329	1.797085189	0.18789734	3.600649954	4.834385149	1.66197033	5.215366951	5.217089622	3.2259151	0.687351304	1.469002732	1.915763302	2.047562997	2.744223755	0
GB40602	0	0	0	0.385380058	0	0	0.377627571	0.418610928	0.434870739	0.420478085	0	0.592597294	0.856818414	0	0.311139695	0.276393401	0.657500219	0.240985656	0	0.2761062	0.314715963	0	0.281338022	1.137630477	0.591118376	0	0	0	0.348438976	0	0	0	0	0	0	0	0	0	0.771260994	0	0	0	0	0	0	0	0	0	0
GB40603	5.699832067	4.954750483	5.134498487	5.547222721	4.625200624	9.382648161	48.35781718	48.34451368	40.21796565	40.57118627	0.03588709	0.018375084	0.058609524	0.058792635	0.06403976	4.542859752	5.969351202	7.061668807	4.393829466	2.212794155	0.931319607	10.04788536	9.305818764	6.178522851	6.696328924	5.447389429	3.353889245	22.09959116	28.73741593	11.89429632	5.148018827	2.615899729	2.227498292	0.449668645	1.370647922	2.190138781	0.334120643	6.146966673	8.03624353	5.376639417	6.334645561	6.598652224	3.952693853	4.472189852	4.406781516	4.780228343	4.733465954	4.099818783	4.776825596
GB40604	0	0	0	0	0	0	0.043749368	0.032466552	0.015697886	0.032450785	0	0	0	0	0	0	0.013106417	0	0	0	0	0.066485498	0.083963623	0.136573122	0.417502511	0.123496419	0.720124364	0	0	0.008966035	0.038170089	0	0	0	0	0	0	0.016920951	0	0	0	0.018292881	0.034869891	0.016922217	0.016933246	0	0.016708413	0.021412855	0.047966866
GB40605	0	0.006791445	0	0	0	0.007999236	0.003683206	0	0.003982774	0.004096437	0	0	0	0	0	0	0	0	0	0	0	0.004849993	0	0	0	0	0	0	0	0.002267211	0	0	0	0	0	0	0.001856261	0.008501089	0	0	0.003366833	0.013868435	0	0.004335867	0	0.004973137	0.004289009	0.005449357	0
GB40606	0.056812412	0	0	0	0	0	0	0.04286154	0	0.60038096	0	0	0	0	0.033625388	0	0	0	0	0	0	0.054660776	0.090422472	0.038432204	0.032377775	0	0.22242201	0	0.035569886	0	0	0	0	0.024506245	0	0	0	0	0	0	0.706715174	0.615507062	0	0	0.048165452	0	0.045383626	0.058647313	0.307134683
GB40607	1.221021086	2.102560539	0.293458766	3.874666816	3.260899703	0.829665714	0.031901567	0.176573718	0	0.070855714	0	0	0	0	0	0	0	0.010072249	0	0	0	0.010468851	0.011651615	0	0.099922759	0.198817842	0.056997501	0	0.027643197	0	0.020988668	0.030696169	0.010382472	0	0	0	0.032917418	0	0.064314914	0	0.148526692	0.245378359	17.00751766	24.24273126	6.408896528	12.93153356	12.6227186	3.518621188	0.341789136
GB40608	26.14670837	15.49170286	19.03977131	5.370144054	1.917818592	4.772097199	18.60569977	14.69578337	15.94106071	80.28475608	2.070875663	2.576937327	4.171263467	7.892425209	13.59224892	1.393507539	3.324785937	1.557213952	10.20436007	7.014955854	2.406607385	23.72878318	26.78632149	23.96486223	154.3492651	151.8566366	142.7201174	13.60338696	21.09206514	9.966101648	79.58286633	46.45846075	32.8287291	52.60818723	41.43545893	37.24540268	101.2032125	16.40975457	39.62320415	12.41830585	64.08905713	117.5729417	8.847554481	10.87548543	16.88956618	90.91232816	96.0434676	81.94107417	204.9488953
GB40609	1.89414297	1.666061273	1.922935667	2.366423728	2.921712825	4.373168951	0.298768365	0.219592372	0.225586559	2.072712616	0.027551638	0	0	0	0.034476291	0	0.017114684	0.03674584	0.111392532	0.041631478	0	0.207523337	0.317215721	0.121462631	1.612294268	2.026302236	0.82157872	0.048276168	0.25186255	0.072705979	1.467634401	0.581006343	0.57591758	0.012929067	0.157990796	0.100022497	0.45950152	0.073226446	1.241718453	0.250873989	2.512388725	2.67272174	20.89965757	34.13193809	40.08790283	16.65356251	11.66696362	20.15943851	2.7164162
GB40610	0.076489237	0.079942883	0.132362244	0.09152478	0.141257446	0.286203813	0	0	0	0.032783685	0	0	0	0	0	0	0	0	0	0	0	0.019762714	0	0	0	0.01170775	0.013408741	0	0	0.009115909	0.038550656	0	0.019153924	0	0	0	0.007505962	0.017045022	0	0	0	0	0.142179619	0.156100082	0.330989273	0.099066017	0.068296989	0.19599243	0.099088415
GB40611	0.277685839	0.155796849	0.299107994	0.172111363	0.137499009	0.158158711	0.32954148	0.272233294	0.184984938	0.218370344	0.808139239	0.72206975	0.956305935	0.513630082	0.570626895	0.051197023	0.020953775	0.024087285	0	0.018789078	0	0.074889337	0.046297961	0.083486387	0.078812835	0.147828891	0.056522696	0.122666658	0.085107707	0.099129563	0.193433372	0.046934114	0.079895714	0.101475658	0.136878905	0.279359861	0.05612943	0.142294077	0.21912598	0.073329997	0.113164565	0.046753534	0.48786304	0.288453231	0.246704546	0.265917503	0.483440385	0.344575062	0.325159947
GB40612	3.046425528	0	0	0	0	0	0	0	0	0	0	0	0	0	0	0	0	0	0	0	0	2.793216781	0	1.816406768	3.459809954	0	0	0	0	0	3.264818385	0	0	2.348857784	0	0	0	0	0	0	0	0	0	0	0	0	0	0	0
GB40613	0	1.648780828	0	0	0	0	0	0	0	0	0	0	0	0	0	0	0	0	0	0	0	0	0	0	0	0	0	0	0	0	0	0	0	0	0	0	0	0	0	3.108225544	0	0	0	0	0	0	0	0	0
GB40614	67.33499699	75.4304691	51.14521032	70.53293423	56.83625564	55.82961793	1.309151324	1.092286154	0.85360124	0.99450008	0.087402773	0.034276311	0.102798722	0.076026227	0.031547845	0.035312859	0.075625566	0.106234313	0.043339195	0.02943115	0	6.927249057	5.457562647	6.885024915	9.866323527	6.510546507	5.812453941	0.265917019	0.199928734	0.15690859	0.350664621	0.060965807	0.139831046	0.29732728	0.703303059	0.380626211	0.044619725	1.236038798	1.738275962	2.078667659	1.30995078	1.708787269	26.66143175	29.28773674	29.671972	23.9798307	20.93413821	24.26467239	20.66963117
GB40615	46.74905999	55.17512295	53.54879505	59.1216584	58.52822085	88.80746522	0.969748453	1.524703992	2.287936599	1.22946692	6.639346573	5.981122448	3.873608555	14.99232986	13.29543149	0.12042719	0.057712999	0.067433351	0.079344846	0.052508901	0.012922458	10.9327285	7.566051236	13.5622104	38.95215235	24.52509086	26.13869752	5.405626961	2.794443718	4.167237902	2.76938022	3.378654369	4.307336875	0.107682673	0.697825028	0.213512837	0.05204715	17.4429446	17.93062149	14.69403135	14.55404562	15.39824579	66.6573555	67.43461769	66.70387849	53.55438979	45.60638077	57.14508988	24.46371784
GB40616	8.48071474	10.95413171	8.811840701	9.415325583	7.041373959	9.63508854	120.5172787	338.6243599	135.8590132	98.68458207	0.813205918	0	0.284893791	0.900503051	0.839097461	0.11990753	0	0.109774804	0	0.187507345	0	54.21749578	70.20215727	71.79553003	48.15755659	42.78447706	56.50966583	4.698481339	9.709245875	5.462966311	1.719068257	2.338326159	3.189271455	0.493583528	0.38484265	0.856002165	0.041886712	80.69091542	95.97689872	89.55255224	108.8161554	108.1810788	3.903422597	6.438454183	5.26727173	3.846469418	5.510723342	5.38546854	2.583787389
GB40617	9.967039692	13.83839653	11.62793329	10.69376154	8.730468082	13.67209242	23.88491116	64.87200112	23.70326629	24.25205216	0.988705223	0.270165668	0.728490362	0.657375863	0.82890514	0.03776986	0	0.008886603	0.063502634	0.020965816	0.010224254	8.032063889	9.578961037	11.59804811	13.69620755	8.851751934	9.993342758	1.02358868	2.039715799	1.54023245	0.350387549	0.33603241	0.286185092	0.027559411	0.161023053	0.072526685	0.036854029	28.70282822	27.70471145	33.33862174	32.63946378	34.20671497	4.706118316	4.822914519	4.87158997	4.588965219	4.400516553	4.525950131	1.917355569
GB40618	5.064762374	5.250336889	4.22919518	3.641501181	3.950518032	3.705853725	4.148278248	4.627878344	2.998329897	4.19890461	0.147601259	0.148456977	0.189059327	0.162546496	0.336244054	0.037284581	0.023425277	0	0	0.020159127	0	3.169275266	2.642966408	4.433088249	6.666223195	3.046392525	3.90860873	1.226571795	0.764114791	1.223189997	0.071803631	0.132634418	0.107284875	6290.073107	6629.29339	6226.830299	1029.541806	5.840832734	7.688700851	7.231311178	6.396379142	6.60021315	4.35390449	4.496623202	11.34044156	3.088895272	2.896373619	3.421741502	4.228823121
GB40619	6.62051803	7.431579278	2.703191119	6.521188767	3.387437318	4.681911501	371.999031	352.0005793	321.4520483	232.4411667	4.28101265	1.394426576	2.181907491	2.801660333	3.013350767	0.047238973	0	0.266542212	0.157173752	0.017332166	0.102924533	23.18522751	30.11015666	22.88652856	36.97433948	41.75875727	30.40623559	135.7070151	144.4907732	150.6343056	22.08641183	7.23648945	9.605527036	88.90686778	40.24498062	60.55651252	1.838540188	364.6430814	118.2993707	128.1601251	106.5322854	119.4126465	23.19697208	33.41236952	71.38727204	9.38163135	7.282687499	23.21390673	645.2724691
GB40620	5.665217047	3.021303369	4.00604121	34.16583196	0	8.964772934	0	0	0	0	0	0	0	0	0	0	0	1.513554036	0	0	0	4.359564695	1.879177183	12.0562166	1.384595077	3.176015528	1.206734697	0	0	0	0	0	0	0	0	0	0	0	0	2.128955395	0	0	0	0	1.720489378	1.623286812	1.890523637	4.401130829	0
GB40621	18.43869398	10.50174101	8.875377383	9.588993286	4.764125714	12.58082204	0.562078373	0	0.641109972	0	0	0	0	0	0	0.39981474	0	0.352245914	0.634920325	0	0	6.286095064	4.177116743	4.968589167	8.552870654	6.092629966	7.227108234	0.710138423	0	0.365692281	0	0	0	0	0	0	0	0.663835479	0	4.859986532	0.546165371	0	5.907015992	13.28448775	2.912485731	3.185493854	7.564259801	4.383509122	0
GB40622	6.845546918	3.726543086	4.6605009	5.550958281	8.286567934	3.25801507	0.275745226	0	0	0	0	0	0	0	0	0	0	0	0	0	0	0.571226648	1.247679547	0.278881491	0.440712574	0.224424753	0	0	0	0	0	0	0	0	0	0	0	0	0	0	0	0.715671062	0	0.572020331	0	0.316409604	0	0	0
GB40623	3.01213056	0.939701801	7.586159209	4.199719217	1.869346208	0.614697424	0	0	0	0	0	0	0	0	0	0	0	0	0	0	0	0	0	0.314382393	0	0	0	0	0	0	0.384134444	0	0	0	0	0	0	0	0	0	0	0	0	0.319416768	1.027262852	0.355387159	0	0.425271815	0
GB40624	4.555049751	3.453607034	3.09989619	3.861962358	3.157533439	3.307465392	1.198259072	1.289784225	1.279318781	0.948300195	0.140560393	0.171816755	0.275158407	0.110966194	0.172947774	0.228844932	0.216124647	0.192419481	0.212727008	0.114761205	0.116290593	0.581485469	0.540218436	0.507525879	0.51489694	0.352936255	0.274393976	0.309186671	0.365468085	0.39353807	0.822086226	0.405468276	0.627143943	0.272625328	0.340817533	0.588498911	0.130027857	0.480876526	0.601477853	0.458449182	0.504899104	0.522748249	1.30128076	1.748545924	1.300280822	1.824393711	1.976874862	1.961082939	1.285311664
GB40625	331.1314879	276.9613317	164.3992385	376.1766681	315.6310339	516.8498581	10.6662776	9.332843052	11.0731442	9.982088975	0.277212597	0.236336504	0.370830366	0.083003616	0.434631922	0.504536589	0.101462322	0.263070947	0.409244497	0.21906804	0.043519974	2.357163406	1.732301685	1.437114298	1.554491038	1.016069131	1.544196065	0.411937011	0.429743498	0.281142492	0.248396576	0.072018795	0.062609531	0.351369195	0.928864372	0.6455844	0.050563659	1.27849532	0.418098494	1.453354169	0.313651631	0.240720398	225.6907516	230.3648156	187.007366	242.6727707	271.9405688	239.0492827	64.42596866
GB40626	432.4141785	382.147599	358.8863875	389.2295054	372.7191139	448.4651825	22.45914991	22.294367	27.29042998	27.39913566	0.501664302	0.389920566	0.477616747	0.392242898	0.42496028	0.560033589	0.305404371	0.500451491	0.577577444	0.254353265	0.089793903	1.04052618	0.453980843	0.965437019	0.709971961	0.364597769	0.237784038	1.166426959	1.263134347	0.887879293	1.026322983	0.587108237	0.467115861	0.374112189	1.231295699	0.574058751	0.109929877	0.981657745	0.779104058	1.83898042	0.367130471	0.413014989	274.4650084	293.8849446	230.9304382	297.8035147	308.2359437	280.720111	94.0972925
GB40627	3.243946718	4.173037511	5.117026624	2.015634365	2.921386746	4.927296463	0.251608255	0.140213504	0.135321502	0.41917764	0.165899986	0.086887732	0	0.092292454	0.149426773	23.34011341	35.75512164	33.35350471	27.58650566	22.72672503	6.623208586	0.241475986	0.220254387	0.176570836	0.142031789	0.047932622	0.054883148	1.810494001	1.39269408	1.196045911	0.476563479	0.176732278	0.200502286	0	0.214895098	0	0.032949723	1.777822201	9.068969078	2.454602622	5.68080312	5.263112188	2.052161579	2.072818764	1.949118901	3.289197749	2.614713723	2.305097109	1.322190122
GB40629	53.20169615	49.9056043	26.13149358	48.34301069	43.24883468	49.39120525	7.537212593	8.169311143	7.006933605	9.525158548	1.327321523	0.041021982	0.469040065	0.355667269	0.520708203	27.03016048	36.0359389	36.74668477	35.6693601	23.17891131	8.307484099	0.215386569	0.380174173	0.244871633	1.094355136	0.649394675	0.149354793	2.224491087	2.407015628	1.093927507	0.808165554	0.490440822	0.314287848	0.024303512	0.297705336	0.209531185	0.064936825	2.955887227	8.989785311	3.63008056	7.131867189	7.837188239	21.22891447	25.53680766	19.78575724	24.32456431	24.66002379	22.40399816	10.96094471
GB40630	0	0	1.840266072	0	2.677188082	0	0	0	0	0	0	0	0	0	0	0	0	0.689949934	0	0	0	0	0	0	0	0	0	0	0	0	0	0	0	0	0	0	0	0	0	0	0	0	1.191192567	0	0	0	0	0	0
GB40631	2.708715307	0.592146211	0	1.188578859	0.466083473	1.523458853	0.388788143	0	0.448508315	0	0	0	0	0	0	0	0	0	0	0	0	0	0	0	0	0	0	0	0	0	0	0	0	0	0	0	0	0	0	0.380286757	0	0	0	0	0	0	0	0.520516193	0
GB40632	0	0.394510772	0	0.291807961	0	3.624994885	0	0	0	0.292823578	0	0	0	0	0	0	0	0	0	0	0	0	0	0	0	0	0	0	0	0	0	0	0	0	0	0	0	0	0	0	0	0	0	0	0	0	0	0	0
GB40633	2.166972245	0	1.894698805	1.980964765	2.796500837	3.046917706	0	0.431815971	0	0.432758625	0	0	0	0	0	0	0	0	0	0	0	0.524402954	0	0	0	0.310309028	0	0	0	0	0	0	0.253888838	0	0	0	0	0	0.792917793	0	0	0	0	0.784269632	0.417036712	0.439732653	1.163346366	0	0
GB40634	7.096066081	5.881055957	41.5021393	7.574053792	5.126899045	50.59518154	15.04950574	16.72585557	12.7862405	16.79562395	3.171422021	4.203834951	5.275256255	2.682307178	4.664918883	2.837248346	3.175802508	3.492879672	1.796303563	1.537567902	1.241295016	4.142715855	6.490220651	4.674970034	3.912822706	4.758532564	3.98237299	8.954112393	12.5942492	8.962629926	6.694160441	9.96983575	5.40984693	30.89163277	33.66861803	32.14102713	8.73802477	8.296131176	10.44059244	7.518013516	9.932527478	7.882127438	11.15677568	11.84921827	13.30456947	11.35160728	11.74505004	13.2478789	24.19459774
GB40635	0.301898902	0.316057128	0.544560672	0.188266636	0.078536538	0.706252873	34.02930439	38.0956241	39.83082975	42.92620631	0	0.037980094	0.032629324	0	0.023996453	0.32031707	0.146642198	0.291279745	0.121524568	0.277113409	0.082483165	0.057240933	0.105302864	0.079687911	0.068572732	0	0.258761156	14.47318406	54.08039583	20.61054296	10.19161347	7.713975725	5.149700143	5.585027109	8.943531154	11.77128314	1.273252664	24.12380247	3.080577439	12.83491202	2.14959384	2.771266122	0.654091779	0.166357037	0.277302826	0.414921201	0.917657148	0.420931141	1636.943805
GB40636	0	0	1.572951357	0	0.95885064	0	0	0	0	0	0	0	0	0	0	0	0	0	0	0	0	0	0	0	0	0	0	0	0	0	0	0	0	0	0	1.061621731	0	0	0	0	0	0	0	0	0	0	0	0	0
GB40637	19.67607636	22.32890991	23.33309965	17.9598858	18.45955725	25.47348529	12.9315471	14.01025864	15.41618916	12.29443249	14.38208258	15.28107564	16.32277099	12.53779611	13.5577543	6.195487688	7.600432451	8.693336302	5.502580828	5.124391834	3.390983235	14.28423816	13.11258027	14.41062202	15.49608745	12.09473469	12.412757	11.89741356	12.29690522	11.70586079	14.46789896	11.09251357	9.949546109	6.429182371	7.791896313	5.701799642	2.765440247	12.358247	16.36177889	14.53290036	13.98530934	14.60937608	13.0368099	13.35476201	14.82444414	18.12379763	16.29418274	17.28703805	26.31170409
GB40638	28.94608106	27.32220297	30.96880224	30.52646243	30.3716841	25.39810248	14.1024162	15.96659838	16.30538513	18.55607644	12.67140478	11.98947638	15.00493822	12.91432245	14.2741029	11.17423292	8.669850304	10.81796171	11.69649335	10.65515735	7.61769758	18.83151747	16.87152142	17.59137573	26.25859437	23.84308496	24.54361668	18.31607711	18.92812617	19.62977899	24.22767245	21.51200643	19.43921645	7.507273487	9.060445829	6.847324355	3.156557722	15.10305311	20.1129526	15.27851694	20.39378986	24.18910983	23.99094594	22.79410632	25.06968045	19.01311017	19.74757281	21.28211935	50.95256002
GB40639	0.105361723	0.386038153	0	0.234348901	0.242163795	0.270600055	0.058135181	0.194385585	0	0.032562002	0.162324526	0	0.136895917	0	0	0.275267477	0.635832638	0.614527712	0.478635107	0.444864155	0.536114276	798.2281983	1033.448373	855.1955385	704.387413	606.3479586	748.7225137	0	0	0.054143965	0	0	0	0.075262927	0.165723803	0.112141444	0.01501335	23.24227828	0.175842902	6.750005666	0.672436685	1.821317717	0.105633515	0	0	0	0	0	0
GB40640	25.57500579	23.68648159	15.98637049	25.24690914	33.46234858	11.21095375	3.901020233	4.500856281	1.929309841	5.268494751	0	0	0	0	0	0	0	0	0	0	0	1.127411955	1.355582929	1.028936319	0.472929513	0.492238983	0.842860798	0.37541914	0.125986707	1.103490788	0.185708604	0	0.09767141	10.23269614	19.77724228	23.56706082	5.705976152	1.402703834	1.735259657	1.525966937	2.574281243	0.220362259	16.45502647	12.55431275	9.759540924	13.87011348	7.825018064	9.805087618	0
GB40641	3.830627329	3.377584362	1.742863462	4.648525386	4.086529906	4.34012409	0.268086632	0.26265434	0.356173408	0.402837423	0	0	0	0	0	0.011220227	0	0.083399609	0	0	0	0.020884463	0.023142874	0.015049282	0.024695552	0	0.014166043	0.058420914	0.146969353	0.212631254	0.020559303	0.030020178	0.041084128	1.372483815	2.004474565	3.863429186	0.281832144	0.329986569	0.435597214	0.375748031	0.61699572	0.297308341	1.406072107	1.560398829	1.134662119	1.1372271	1.50410645	1.226155906	1.920702907
GB40642	7.082299622	9.155044742	6.995861404	7.129423059	6.791757633	3.368199826	3.656664135	2.439635983	2.239332194	4.086257563	0	0	0	0	0	0	0.139866257	0.456608201	0	0.28776261	0	2.380124285	2.96071843	3.704409922	1.376859274	1.804328329	3.024163728	1.548011368	2.946937476	4.153416056	1.842737415	1.463812865	1.126511189	1.869768441	6.097567027	7.770680254	2.439892273	0.872112579	2.512572119	2.193921351	2.819981788	2.866537062	11.50167597	10.5164834	11.0178365	14.41291246	12.73622153	14.63568432	0
GB40643	47.0055355	37.19516765	1.641372881	24.13493479	21.0325747	18.66811624	0	4.737648802	0	0	0	0	0	0	0	0	0	0	0	0.598921343	0	0	0.633228788	1.616355017	0.625531511	0.633001685	0.766503903	1.08402779	0.774994656	1.113732889	0	0.802984005	0	0.585204815	2.02030864	3.493109274	2.472783054	2.001906679	1.669581032	0	1.644258482	0	5.78473653	6.732494166	4.354344244	13.91260607	11.13501959	7.508892619	0
GB40644	3.399675184	3.362846449	1.269998119	3.340403793	4.807513729	2.625115467	0.800904464	0.832249186	0.729711134	0.894449419	0	0	0	0.041895423	0.068766763	0.060549376	0	0.074080725	0	0	0	0.388645024	1.116745192	0.167645227	0.273608487	0.644282056	0.264305388	0.139516234	0.074490649	0.435742781	0.291379174	0.081163104	0.054631052	0.520687934	2.697786274	1.723528495	1.070839038	0.423081272	0.500019897	0.279624123	0.69848727	0.673614863	2.903125425	3.911833886	3.544508724	4.937179942	4.269426395	3.972494849	1.750193133
GB40645	20.37683388	17.82425057	15.82195805	16.38995682	14.92072471	16.32267791	10.34008923	10.35115918	9.174979762	8.999431386	0	0	0	0	0	0	0	0	0	0	0	0.203877902	0.109525126	0	0	0	0.271600494	0.186588848	0.135460936	0.093668729	0	0.143352941	0	0.103708945	0.175998336	0	0.082450491	0	0	0	0	0.388981672	11.66489315	9.634187727	9.817551144	7.425913705	10.05917978	6.03312952	8.0444656
GB40646	14.63034844	11.74627252	7.586159209	14.86054492	13.08542345	16.59683045	39.30223813	31.1021099	34.06390822	27.03725001	0	0	0	0	0	0	0	0	0	0	0	0	0	0	0	0	0	0	0	0.610002668	0.768268888	0	0	0.216562817	0.369177461	0	0	0	0	0	0	0.4028654	13.07617656	12.13783718	13.35441708	7.463130336	8.884466084	12.75815445	0
GB40647	44.84076038	47.91184624	13.44831091	36.52854664	37.14503375	36.10297344	34.87995982	32.25525876	28.63361938	24.84335229	2.619568459	1.221636516	1.916825223	1.558886354	1.334388338	1.489241829	2.59456741	2.175842266	1.514446526	1.610861629	0.468075833	13.82970426	14.1333966	8.680772032	9.495251408	5.752581939	6.983772608	5.136999695	4.52403122	5.015477219	13.19132801	7.269168998	8.579301362	3.586624549	14.39764952	12.28954637	5.442792954	8.145045561	9.684126673	7.086716216	7.55211629	7.296544955	41.3266447	48.47522446	46.75620403	49.97573819	50.60202717	44.31028494	25.98588799
GB40648	133.7659617	138.84619	115.7511324	119.026013	126.4266209	153.0424495	85.32276216	91.58012349	79.08761358	87.16830487	3.792536773	2.050815183	2.697887537	1.90330728	2.420738271	3.564433415	4.215385994	4.568983584	3.963406602	3.275444687	1.168296807	23.41835227	22.23621589	15.77730486	15.30142279	12.76357074	13.26249213	10.19019474	11.95586005	10.23650165	18.84214865	13.72411329	13.62900763	21.69568791	37.08247758	32.47087147	14.65615288	13.22248472	17.9052569	14.48974025	18.64027303	18.7565846	113.5931238	123.4205987	119.8416924	125.7764546	119.6212241	111.5502676	89.99962444
GB40649	1.182297776	1.271071505	0	0.823750822	2.010205016	1.391704495	0	0	0	0	0	0	0	0	0	0	0	0	0	0	0	0	0	0	0	0	0	0	0	0	0.939064976	0	0	0	0	0	0	0	0	0	0	0	0	0	0	0	0	0	0
GB40650	0	1.157109995	1.237255846	0	3.411964277	1.520559402	0.770405715	3.138300846	1.77058	2.578879442	0	0.393648427	0	0	0	0.191054656	0	0	0	0	0	0.17847657	0	0	0	0	0	0	0	0.16807771	0	0	0.169176512	0	0	0.341449284	0	0	0	0.25625025	0.494218644	0	0	0	0.576927087	0	0	0	0
GB40651	0.51161799	0.867512237	0.769487035	0.777462178	0.464663514	0.139074076	0.063506849	0.214101763	0.283336491	0.141526098	0.087986624	0	0.070958964	0	0.102928238	0.475249311	0.431913536	1.375584405	0.398405057	0.350183952	0.088542546	0.122532179	0.39840067	0.51558116	0.291779124	0.193484235	0.329591522	0.389597095	0.66235486	0.508929495	0.970634465	0.365778893	0.202895783	0	0.216942297	0.240894102	0.271898101	0	0	0.324636687	0.120897951	0.164680357	0.155250989	0.216842049	0.148429724	0.080708822	0	0.376394233	0
GB40652	23.95654818	25.89245027	36.10801347	30.86836285	25.11112797	34.40419185	12.50940999	13.48198821	12.91337571	13.15826176	5.639402573	6.590009783	5.962963702	5.75374608	6.512769468	5.976008561	4.929792957	5.858472394	6.24743129	6.934862604	4.664643787	15.53972466	19.03627098	17.92028775	14.66115643	13.87938154	13.14583746	11.9414176	12.25070452	11.91540986	13.26137634	11.9588534	10.76289199	7.688022946	9.423219836	8.605105832	1.479009359	7.026369253	9.487455552	7.418421628	7.938593812	9.427891515	14.07458188	16.43516878	16.49241342	14.48390205	13.00089256	15.56967754	23.80297892
GB40653	207.5981799	223.8072829	69.75615174	192.2141688	192.6714961	57.33691081	204.2529078	211.4036212	205.3971227	239.5952946	251.221289	227.7899008	323.6346334	236.9344551	330.4044326	116.6643541	90.85908311	84.35223166	220.8015655	217.9979381	198.827636	352.7321025	358.1271242	306.7812255	375.8288866	350.8362432	367.1786297	219.0323751	241.126979	198.801794	384.9772053	367.7564584	410.5188602	281.4691882	196.7881496	214.1088302	52.81067183	300.013476	309.9829619	244.8488744	319.308108	335.8357288	163.7688625	159.9476708	159.4472446	180.6227943	168.3138141	164.2970174	751.523809
GB40654	51.74843083	48.69975471	55.76048512	63.7575493	62.26869875	49.65844884	65.81870573	71.30613768	70.42668232	68.96711533	34.36406169	32.77217755	39.01785479	32.9321134	33.72965803	46.63237578	41.4181826	89.68310463	53.7901094	37.13674013	38.62292827	90.27484001	71.93055003	88.46284863	88.84662277	83.7859578	127.4646253	92.70846804	100.2271579	93.92909369	107.0648891	89.92693689	112.7468276	37.78750423	37.76382651	34.68843437	11.55580658	88.29735455	82.91744247	89.75553988	78.23965686	80.36639931	38.70824816	39.93192509	39.52435713	38.14142424	35.80419303	43.81329819	124.7068085
GB40655	14.30633421	12.16662943	20.51377254	18.6907981	13.01383482	17.62259085	13.64697841	16.47771489	13.7067219	16.78348789	25.04711505	32.1529575	22.21617446	22.489611	24.96905219	14.19224041	12.82674744	13.63297594	17.45508323	12.45910838	9.479947902	23.01682969	26.20332383	25.59126074	25.02893753	27.29838332	25.43689088	11.59851395	13.58256603	11.54001427	18.4010552	15.63752686	15.05650136	10.51301137	8.613658771	9.780047717	1.791736952	28.25685867	27.79682177	27.27384374	24.63233511	27.9780193	14.06612955	14.99300333	15.66997909	14.43569326	14.4106008	14.16217734	52.88244765
GB40656	54.19070284	51.68589872	79.98995117	74.63678653	56.01927895	66.50735065	32.23121425	31.11636012	39.00043101	34.71280392	26.92484318	35.39023849	32.90046885	28.64259214	29.46019488	17.704733	20.89065894	20.94300415	16.49027592	12.73617822	9.928026567	45.55127752	53.20068235	48.58116981	39.98077746	40.81492637	42.8698283	44.29271283	43.59777273	52.75094988	48.81120256	43.40606007	48.49738211	31.35230389	33.70780046	33.82218447	6.884065144	41.5392167	46.48346883	42.90287929	47.66358587	49.5157529	38.41925542	40.84568885	42.74103694	43.67919019	41.39738295	41.21271113	91.85084781
GB40657	13.02771857	11.95081659	18.36282819	17.63451839	14.56349858	16.09502412	14.21266111	14.97670203	15.85358394	15.76744345	10.20118519	10.86510045	10.33064407	8.261571208	9.528609089	9.071827661	9.106914581	10.62650643	8.980223109	8.497325335	5.302895304	15.43251226	15.32490502	15.08040585	15.95111427	14.23396754	13.03031777	13.6469154	13.32445062	14.0042763	14.41528561	9.015694707	8.711923816	11.7430492	16.95232185	17.42940236	4.147992931	9.168493459	14.84024977	10.95264762	10.26870449	11.76800187	10.91136642	11.78746952	12.25179347	12.5617019	12.26458215	11.12788282	25.83033227
GB40658	0.13128313	0.351844036	0.409914488	0.270021045	0.328764958	0.591795294	0.010279601	0.034177444	0.022104878	0.045952861	0	0	0	0	0	0	0	0	0	0	0.007465617	0	0	0	0	0	0	0	0	0	0	0	0	0	0	0.013038797	0	0	0	0	0.009453077	0	0.012362161	0.036359204	0	0.041808371	0.047990074	0.015268569	0.069620305
GB40659	0.157908655	0.497049099	0.364649093	0.470072707	0.09764691	0.266616412	0.798736426	1.433233278	1.34563091	1.108623432	0	0	0	0	0	0	0	0	0	0	0	0.053913852	0	0	0	0	0	0.034445525	0	0.033616139	0.070293062	0	0	0	0	0.034548498	0.013905106	0.031784168	0.162325176	0	0.024861419	0	0.195630595	0.188794926	0.062514576	0.108186484	0.155141797	0.160040874	0.200674853
GB40660	0	0	0	0	0	0	0	0	0	0	0	0	0	0	0	0	0	0	0	0	0	0	0	0	0	0	0	1.93820533	2.647428066	0	1.834930539	0	0	0	0	0	0	0	0	0	0	0	0	0	0	0	0	0	0
GB40661	1.421740576	0.921555763	3.809204444	2.498424154	2.269256684	3.21943688	0.205323837	1.13733695	0	0	0.287811531	0.31012364	0	0	0	0	0.255102348	0	0.188344668	0.228862674	0	0	0.155660455	0	0	0	0	1.037922402	0.191087495	0	0.226533009	0	0	0	0	0	0	0	0	0	0	0	0	0.192370798	0.203269145	0	0.194709937	0.289261821	0
GB40662	5.711863352	3.688241757	2.863392157	4.543979296	4.194649108	3.82277195	2.653801926	1.981762013	3.172402791	2.543228031	1.369614462	0.561498489	0.534770922	0.063821941	0.240095985	0.702196228	1.174998866	0.551203553	2.947373869	2.012943968	1.20702526	0.769146398	0.792303423	0.415787916	0.378765507	0.293714249	0	1.340664721	0.795986452	1.040577004	0.531615014	0.077052347	0.10827893	0.081999533	0.386837362	0.880680203	0.113896392	0.897255946	2.020525384	1.238577995	0.766136452	1.018033697	3.713205197	3.821354305	2.77029048	4.528887522	3.775912096	3.370152457	2.41271803
GB40663	6.171193785	5.396768371	2.866732685	3.310484223	5.924483892	5.124114235	3.352878879	2.939545156	4.986393883	3.106422707	0.988624934	0.179253764	0.488127889	0.274531294	0.29471489	0.621038321	1.451079108	0.573213719	3.939850365	1.719403624	1.136880556	1.174917208	1.078296794	0.652917894	0.478357947	0.80479706	0.345478439	3.036302121	1.503518328	1.988062797	0.324080873	0.358298786	0.253586666	0.132979693	0.385362638	0.433385211	0.106255329	1.382844868	5.142320766	1.703724999	1.666401231	3.523593961	4.354412128	4.324201973	3.415881878	4.089188226	4.399177806	3.420883635	5.867350529
GB40664	0.895879643	0.510239919	0.364840907	0.290851528	0.986763475	0.365073758	4.454400477	7.421893514	7.644380905	5.785702981	0	0.034007898	0	0	0	0.037607172	0	0	0	0	0	0.016857636	0.018634379	0.094580659	0	0	0	0.364279198	0.177090835	0.046157688	0.131748588	0	0	0.01555418	0.082123043	0	0	0	0	0	0.023077657	0	1.781775486	2.089835357	1.730710885	9.465614458	4.96768394	4.762317776	0.525487737
GB40665	0.111819374	0.09352355	0.186819184	0.194898922	0.428790768	0.189689695	5.490097653	7.973280284	8.906242787	6.401740891	0.021412365	0	0	0	0	0	0	0	0	0.011560038	0	0	0.01140721	0.042814563	0	0	0	0.258582394	0.069110639	0.037894814	0.040600591	0.014874899	0	0.009574123	0.016544078	0	0.007374945	0	0	0	0	0	0.47997747	0.289177309	0.472335255	0.32850402	0.301056722	0.339946388	2.398381119
GB40666	0.086654545	0	0.238085377	0.056866665	0.118658693	0.185615829	24.41072392	32.07712249	34.86118833	25.94876743	0	0.038122221	0	0	0	0.010109799	0	0	0	0	0	0.009686803	0.010733719	0.040652578	0	0	0	0.086866453	0.088484049	0.035279343	0.018948298	0	0	0	0	0	0	0.016568173	0	0.014212592	0	0	0.085889639	0.033739086	0.052175567	0.058131105	0	0.105583431	0.098726087
GB40667	0	0	0.081393256	0	0	0	11.29737256	13.67042242	14.07891527	9.169981383	0.029949982	0	0	0	0	0	0.058158049	0	0	0	0	0.014840831	0	0	0	0	0	0.053224705	0.039022277	0.02703809	0.057732374	0	0	0.013651024	0	0	0	0	0	0	0	0.027912122	0	0.025673953	0.026567822	0	0	0.03232263	0.078556067
GB40668	0	0.064191704	0	0	0	0	7.179273628	10.29497721	9.06763482	7.60823639	0	0.055830973	0	0	0	0.13623101	0.687581188	0	0	0.09508641	0	0.081918277	0	0.038711022	0.032347444	0	0	0.387976212	0.139246088	0.024422349	0.052910337	0	0	0	0.044484581	0	0	0	0	0	0	0	0	0	0	0	0.046434795	0	0
GB40669	0.037874975	0	0	0	0	0.046358465	2.568039736	3.271365895	3.833351816	2.200227512	0	0	0	0	0	0.251783592	5.842619363	0	0	0.12874125	0	0	0.019687734	0.024885294	0	0	0	0.063559031	0.046912676	0.048475763	0.034699359	0.025409026	0.01674739	0	0	0	0	0.030504024	0.15700765	0.026189498	0.072750448	0.06684558	0	0.031084581	0	0	0	0	0
GB40670	15.56147375	13.14407776	5.941481832	13.75192619	14.22621373	12.20301554	32.84126689	30.85557576	26.71769568	33.38196107	0.559474175	0.062960373	0.415939241	0.164501831	0.290710015	0.812992572	1.368304635	0.764823153	0.844092151	0.324068155	0.120823727	1.520872219	2.212870082	0.903170531	3.527594154	2.571115783	1.27058063	5.761775035	5.978367334	2.310448296	8.115874676	4.111219787	2.828118567	0.536538797	1.523065005	2.147262676	0.551574552	8.866974144	14.62162179	5.191604245	14.35509286	10.66644793	27.24361813	30.92426221	31.1661968	25.59195077	23.6852424	25.00471588	15.35176235
GB40671	31.33129033	32.60137638	22.70289724	30.43428085	31.75366813	29.12292999	6.414874284	7.973166407	9.362274675	7.57541646	0.545326122	0.366218204	0.59030666	0.387779391	0.410852745	0.557843485	0.545430098	0.539130101	0.634746503	0.59341468	0.362099631	0.993950749	1.09224092	0.901522668	1.064395122	1.027745386	0.881208907	3.713267368	1.426655409	2.372514274	5.932092067	0.676787453	0.457248287	0.816985576	1.809357664	2.35044486	0.733411031	0.510802602	0.76560379	0.627352167	0.552691852	0.432047241	17.7259507	20.10879424	20.27146785	19.24543193	18.09729108	18.38299567	21.30058898
GB40672	20.21630257	20.87070614	27.83495994	23.41068199	20.30528449	23.48290137	9.638033427	10.27782403	10.89300126	11.07032343	10.99740313	9.517394004	12.07230373	8.641648911	9.185453701	3.728492964	2.496536298	3.764600935	2.976806573	2.228940249	1.588011803	14.19030652	15.21777507	14.53039211	14.75687445	13.49220403	14.37263779	5.160080307	5.365115211	4.488293026	5.231886978	4.162292265	3.711727244	5.976951481	7.472067636	6.114806158	1.525840789	5.480630048	6.64455926	5.747042247	5.356217841	6.154025029	21.41656485	23.93979808	25.95603062	23.28040173	21.70863058	21.99660248	26.180067
GB40673	21.51786614	27.81008447	22.37671725	24.65943404	26.88091868	21.31169053	85.18198959	111.2998631	84.14799722	85.11737072	955.292735	1154.397903	1449.64157	1031.169934	849.8396249	46.99879793	33.89608303	93.39738862	90.46259853	117.7755002	148.0754956	653.7095156	449.6758953	662.8063291	485.2394522	510.2339032	1128.13662	384.1392192	356.8465757	281.0078917	618.1368687	473.9769876	760.5674798	67.04430749	63.60572021	77.19910143	48.87844269	1447.016627	911.5150943	1225.434092	896.6177728	1248.863026	89.5844375	75.09639118	80.56864916	72.76054633	62.68162329	83.46658173	816.2108509
GB40674	21.77526708	29.28149067	27.48017249	31.4457383	30.22055964	26.2093182	20.64836907	21.71026257	21.61568972	26.97918264	11.89027626	8.859404986	13.26090014	11.07463641	12.27026652	11.4358274	9.560179505	10.09468235	13.85902875	12.30667942	9.411366079	27.43813298	29.6774925	23.66499844	32.77344091	30.41551836	32.09550538	17.37760012	18.60632348	19.16715736	22.61267207	18.498929	19.36213112	24.63822182	19.89800464	21.39411736	3.935393303	16.8520311	21.31681277	17.38108242	19.8793344	19.60718211	22.31497151	23.66496354	25.51391462	23.67367129	23.09356818	21.41339976	41.79861954
GB40676	37.57086169	36.97325452	45.46594332	44.06261932	33.15224309	40.07359047	13.8998858	15.24106577	16.69724095	15.38684228	11.35960791	10.09437192	13.10449841	8.893690021	10.78191236	11.5746744	10.9863426	13.17474822	11.27690345	14.65936732	11.27130803	29.14325783	40.06279053	30.39216852	32.62635146	22.52035958	24.94221158	23.72410824	21.37619099	24.13149814	27.04982843	22.9681657	20.84791395	5.121598853	8.892933232	7.623879107	1.996469759	10.08684623	17.85559941	13.40357718	12.4170491	16.11267766	27.56002302	29.25546976	28.80509042	30.46717075	26.53145755	26.5679465	30.6502219
GB40677	11.27804261	5.079612498	11.14872985	6.167819846	11.88305064	15.39852184	10.35466521	4.178514636	6.99990899	5.236400658	0.642629493	0.746875996	0	0	0	7.484683173	4.407641396	5.32048818	3.228851754	2.368784671	0.767137767	5.024637683	8.06212156	2.337367214	3.98511037	2.217899158	2.182489872	11.89318244	18.2205954	7.651361403	5.565020249	2.73823537	1.824037218	0.650401521	2.221467396	3.783107555	0.26402023	7.248855803	6.681050248	9.075362882	2.741613019	5.346303163	3.887127725	5.143434679	3.464499081	7.43892169	5.978854215	9.305711081	0
GB40678	11.76302123	10.23153667	7.883756623	11.24439547	13.9751514	12.27363918	3.556075386	4.169673317	3.364730376	3.215855195	0.674601793	0.197647702	0.443968915	0.196345119	0.330417066	3.292829995	3.540796463	3.474803444	1.688477007	2.044057638	0.466125311	3.445936583	4.400553441	2.091970061	2.591063603	2.043427687	1.617882011	8.42930336	8.770988723	5.411715768	3.463915579	1.475043278	1.375913389	0.17712698	2.003127064	2.221833035	0.324058123	5.065222983	4.525617442	6.309351702	2.694158927	4.107616665	3.693544642	3.637649048	3.15918451	3.985775358	3.671238076	3.07797085	4.773297233
GB40679	3.355037209	1.373039423	8.134285819	5.05081941	2.551686801	7.785694897	3.344453031	2.356337775	3.140869344	2.703409355	0	0	0	0	0	0.448732604	0	0	0	0.451079305	0.258781386	0.208815097	0.228580408	0.919573729	1.208348366	0.98544163	1.723435075	0	0	1.585258975	0	0	0.797227535	5.906977303	1.441196275	0.404859251	0	0.360733965	0	0.903540826	0.586251542	0.393167449	1.094154329	0.936137935	1.338141331	0	0.931050583	1.247139113	0
GB40680	5.436944926	7.213117325	3.435837752	0	0	4.600914321	2.803777661	11.40642264	4.187210622	10.51605242	0	0	0	0	0	0.657275409	1.513801616	7.714059923	1.017117361	0.656228356	0	10.75968243	10.50844528	10.5874151	11.66026066	10.34466635	24.982126	11.90492261	20.389654	18.98944714	3.250167026	5.271023555	9.128204622	0	1.114457638	0	0.545515902	2.181179724	5.448139631	1.784463088	2.690748785	2.301641593	7.296297585	4.646177058	0.958530889	3.278526514	5.234983212	3.522320935	0
GB40681	0.544796608	0.182023489	0.513600626	0.426837196	0.426778101	0.176477239	0.084523884	0.075006767	0.096357887	0.037545013	0	0	0.020761815	0	0	0.013707138	0	0.012872867	0	0.013871601	0.028120853	0.024805374	0.054972413	0.01705798	0.029716087	0.043925502	0.01675299	23.40120983	8.601592026	29.7167846	89.5339517	128.8742818	101.5280567	0.560679348	0.457961574	1.113706913	0.10179172	0.450634928	0.424344842	0.988250305	0.198015146	0.181305522	0.021536631	0.062825608	0	0	0.103181373	0.078687209	1.026635633
GB40682	0.15477187	0.040455321	0.208233401	0.10389241	0.071097269	0.147318844	0.155974546	0	0	0.024817695	0	0	0	0	0	0	0.036463886	0	0	0	0	0	0	0.042504777	0	0	0	0	0	0.013711809	0	0.021354615	0.014493082	0.042773145	0.049778892	0.027959014	0	0	0	0	0.040899006	0.056182686	0	0.026116838	0	0.029862772	0.025859252	0.033049733	0
GB40683	0.154632865	1.156813086	0.470364995	0.267739822	1.251834096	0	0	0	0	0	0	0	0.114587947	0	0.165798313	0.528388914	0.782472764	1.253221762	0.872177307	1.325493435	0.99351269	1698.139082	2170.621963	1863.239241	1396.85952	1340.1062	1600.576574	0	0	0.065276253	0	0	0	0.067309005	0.238039389	0.134153943	0	41.39532187	0.410938162	11.6758779	0.765587713	3.253114741	0	0.112299218	0.116885946	0	0	0	0
GB40684	0.132765107	0.344642705	0.175877689	0.266295106	0.213023945	0.125730184	0.057764313	0.021404325	0.042016128	0.021420322	0.216685251	0	0	0.088341646	0.032386693	0.409929717	0.450813338	0.589423566	0.619571452	0.526270237	0.650274575	748.1714138	913.2183875	1098.395172	806.841109	597.1775269	582.6892213	0	0	0.012044511	0	0	0	0.049530294	0.065219842	0.195437324	0	11.46629887	0.154770134	3.44067107	0.161152964	0.987835754	0	0	0	0	0.022445158	0	0.137278816
GB40685	0	0	0	0.5440118	0	2.034946532	0	0.602388192	0	0	0	0	0	0	0	0	0	0	0	0	0	2.500139794	3.219039569	9.059102265	0.826964656	1.259823821	1.494565375	0	0	0	0	0	0	0	0	0.732700134	0.609840524	0	0	0	0	0	0	0	0	0	0	0	0
GB40686	7.81950449	8.42053051	11.64094867	11.86793898	10.94707643	8.519157711	24.4505382	25.84186215	26.36104105	25.75810116	12.13882649	12.71190343	12.150999	11.38653967	12.51963183	7.475224227	6.226237631	6.728992207	7.121120938	7.022898255	5.258121211	37.30299231	34.47644254	38.35148531	32.11852743	34.36092151	34.98499667	27.19544408	27.46912573	28.91639914	29.35014569	26.78552048	21.71385465	11.806918	10.59011302	10.02696259	5.924319686	20.14266048	20.24438911	17.82078197	19.19054408	21.86603181	17.4635932	20.11236704	22.81475176	17.1391521	17.6393758	20.76182121	51.77061703
GB40687	38.79028486	35.14830862	53.50137817	13.60956428	18.0485003	54.68378395	0.434380071	0.723901963	0.995681028	0.968159805	0	0	0	0	0	0	0.192363306	0	0	0	0	1.062285653	1.318598877	2.418797612	1.056290137	1.077568936	0.829608096	0.549879499	0	0	0.276366426	0	0	0.454184232	3.610795293	2.301553033	0.361881323	0	1.339176684	0	0.416241713	0.566995146	9.199485378	7.387381159	7.681829092	6.28204198	9.383947115	12.21594556	10.54831187
GB40688	609.0108326	413.9185616	212.3201842	430.4894827	338.3728108	158.3776552	0	0	3.807568163	3.507505569	0	0	0	0	0	0	0	0	0	0	0	1.089891174	5.637531548	0	1.384595077	0	0	0	0	0	0	0	0	0	2.232663792	4.896334511	0	0	0	0	0	0	28.25175321	21.77577682	10.32293627	8.11643406	18.90523637	30.8079158	0
GB40689	33.49255932	32.11347141	12.52654392	23.80535446	25.04220853	25.85149789	1.180901968	1.121129349	1.046607199	1.028123604	0.008080411	0.008308837	0.007045073	0.008778461	0	0.178243993	0.132128126	0.204818277	0.085593577	0.046061118	0.013392529	3.14754807	6.157598909	2.577978816	2.00789837	1.351170954	0.929027026	0.263553806	0.302154156	0.205670863	0.247510725	0.057623554	0.052691085	0.142770739	1.94317929	1.809426382	0.655376112	0.184528075	0.395003152	0.169402769	0.165901143	0.328626602	5.550976374	6.091695619	5.436366971	8.255666226	8.346914862	6.79124163	6.684345068
GB40690	50.73686236	48.96182643	51.78617124	44.58338656	44.5497647	57.27628526	15.36728852	16.53362382	17.36094591	15.98094592	2.412618465	1.575303665	5.809596141	0.619257247	0.398782016	6.139123521	11.8108406	12.89899772	11.13141076	9.365265421	6.213070038	3.998007186	8.782076713	3.297564363	2.346906162	1.953361634	1.098976065	56.70863721	52.53825987	67.37549206	29.24624528	23.07179577	22.56557136	8.578366787	21.05404745	24.7199131	4.671523521	14.43997906	18.25257969	18.14953321	16.26965817	23.41558113	8.974001316	11.10348848	10.15651517	13.22525934	12.27326498	11.4561264	28.01396979
GB40691	15.58854008	16.60297001	19.76509783	20.659565	15.89197121	18.48703864	22.79771652	24.62830401	24.5040613	23.73518942	11.70393089	17.59898691	14.40069188	12.5784215	11.92624383	9.929965299	10.49292724	11.09322558	5.933162083	4.199605205	2.995314579	29.93563348	31.62685337	32.16318306	24.26420882	25.38527241	26.98426859	23.83313804	27.62828416	28.24241384	19.60606074	17.48394632	17.72275593	12.00869636	9.887791377	8.917691771	3.114883313	13.64475971	13.33447108	14.49468662	15.07647213	15.97745021	23.08144548	27.77963202	32.24845035	27.79114421	26.56314273	30.09150711	47.94262544
GB40692	0	0	0	0	0	0	0	0	0	0	0	0	0	0	0	0	0	0	0	0	0	0	0	0	0	0	0	0	0	0	0	0	0	0	0	0	0	0	0	0	0	0	0	0	0	0	0	0	0
GB40693	25.84353139	25.01003538	16.05337928	15.72235663	17.53784176	24.48591901	2.090510786	3.077450338	2.248576702	1.939829302	0.287041589	0.38459123	0.234878539	0	0.114338358	0	0	0.087439804	0.162975679	0.20754698	0.05217726	0.134069875	0.049289367	0.390597176	0.735731484	0.158343742	0.120682531	1.744417545	0.831443838	0.517443427	1.427718772	0.332489278	0.133546651	0.418922576	1.145620145	1.906788935	0.445496372	0.417409507	1.29879661	0.778491592	0.724001012	0.81036708	9.330477848	11.61344156	12.28759156	16.05934131	15.50301262	16.83438148	11.29647571
GB40694	14.29850286	13.9590384	14.08111797	11.1490594	10.79400231	16.87138398	1.611622826	1.797316267	1.949815546	2.178924973	0.147098029	0.046342785	0.125389904	0.057461728	0.110990226	0.044604456	0.026861814	0.082756151	0.128540877	0.119337612	0.039715839	0.210031148	0.239902339	0.119892409	0.473433815	0.277225116	0.259955142	0.946861296	0.610712381	0.340779954	0.755406079	0.531743954	0.273019692	0.130579857	0.417512809	0.540315202	0.10800351	0.44785853	0.85927919	0.510120667	0.670911213	0.489221623	7.54839329	8.760497368	8.472354215	12.82606834	11.59127132	11.86985615	6.862149474
GB40695	0	0	0.477367223	0	0	0	0	0	0	0	2.489256529	0.990885897	0.780607241	2.522083766	0.908013919	0	0	0	0	0	0	0	0	0	3.338758871	0.716526452	0.136281572	0	0	0	0	0	0	0	0	0	0	0	25.81103195	0	12.99095956	1.182601322	0	0.161780087	0	0	0	0	0
GB40696	0	0	0	0	0	0	0	0	0	1.226278072	18.63453814	5.368635726	12.60759905	10.61288415	7.071719875	0	0	0	0	0	0	0	0	0	11.00485282	11.79655128	2.874958734	0	0	0	0	0	0	0	0	0	0	0	336.6851724	1.036075181	120.9350929	20.21987879	0	0	0	0	0	0	0
GB40697	0.072734037	0	0.08769292	0	0	0	0.054761669	0	0	0.060745227	2.205729026	0.84045764	0.469537268	1.6822589	1.193056221	0	0	0	0	0	0	0	0.04563205	0	1.590128496	0.829614149	0.223750308	0	0	0	0	0	0	0	0	0	0	0	35.63299204	0	14.06868461	4.444149411	0	0	0	0	0	0	0
GB40698	0	0	0	1.117054993	0	3.411887874	0	0	0	0	0	0	0	0	0	0	0	0	0	0	0	0	0	0	0	0	0	0	0.980149963	1.423052382	0	0	0	0	0	0	0	0	0	0	0	0	0	0	0	1.283898685	0	0	0
GB40699	1.587828774	1.8756689	1.661691832	1.097873566	1.230152325	1.58667303	0.372491359	0.350814013	0.651496501	0.31906029	0.597467204	0.16095177	0.235093601	0.130899406	0.164875492	1.249935339	2.993396382	3.689631094	2.078887878	0.237318494	0.422585852	0.564925396	1.254053336	0.472160892	1.051951678	1.314583676	0.460978454	3.569153696	9.942246375	1.733165935	0.595489788	0.357234	0.503782139	0.056492353	0.03279249	0.182817224	0	18.74368983	3.624970069	45.49971483	4.472186317	2.116183933	1.391145611	1.373807478	1.388808376	2.020590016	1.156968609	1.535020189	2.420504976
GB40700	94.44839504	100.8954179	127.0466191	95.43273977	84.7834261	120.4128902	21.74556558	19.12770248	25.82714585	21.26784112	8.710333548	5.95609127	8.166872196	5.164937945	6.688091041	1.495568933	1.916312916	1.835226647	1.001556028	0.618186659	0.480316013	80.60666484	103.1645105	74.21224869	59.78406532	70.61807148	59.52727694	6.457798001	6.634025128	4.708093373	4.881059318	2.90112886	1.902931846	8.164962931	10.17787296	10.06658928	2.335056419	24.08121198	14.58615249	20.68841782	11.61924552	11.16910891	161.5418355	162.6422446	179.6559505	226.1478645	188.1620713	191.1242299	81.33556472
GB40701	7.408010204	5.189541201	4.28904378	6.442704089	3.761593096	4.555097307	82.15002507	70.89172876	81.36047943	84.78015799	0.207228376	0.069717631	0.221386246	0.320817541	0.371759235	7.079089077	6.054527507	7.33341937	4.40136028	2.732928288	1.255845413	3.437816042	4.959795362	2.684111783	10.406086	8.56465227	9.651112426	36.69814871	36.96021877	28.16022979	36.30049726	18.74123148	12.79125887	13.11738958	25.47316784	28.78588041	8.743309522	30.70313864	58.07447606	27.28637883	46.44385959	43.26522268	8.393276958	8.63231173	10.45460214	16.53355071	14.01112512	14.20678213	42.16348739
GB40702	13.86437473	7.578704953	6.018828973	18.87938862	9.919648186	12.90819993	0	0	0.949426753	0	0	0	0	0	0	0	0	0	0	0	0	2.772009078	3.690038166	5.790965367	2.56609789	2.624192987	1.157297347	0	0	0	0	0	0	0	0	0	0	0.49043757	0	0	0.400311449	1.05108071	0.980627756	0.828772291	0.440223248	1.866338165	2.049255516	0.550989515	0
GB40703	59.90610948	37.00280673	16.60792981	33.26041367	59.95412792	20.70209235	0.103080139	0.082899078	0.10600936	0.73397248	0.014417766	0	0.016549325	0	0.039881685	0.031616397	0.00919513	0.004522048	0.088415991	0.029328344	0.015530554	0.381052214	0.343888047	0.117377434	0.548695864	0.599017934	0.219350777	0.408311158	0.284558615	0.18146644	3.386766068	1.776482089	1.528122105	0.029442691	0.023978187	0.01798887	0.054103028	1.265883398	2.754822921	0.544722904	2.87535738	2.231740188	44.82885947	32.54529734	21.51938343	33.2696816	35.38060898	30.17598772	11.20383047
GB40704	9.978740963	10.41452845	13.28629643	9.478422579	10.44997876	9.711439604	6.364482492	7.250238716	7.636077805	10.2934167	0.346125483	0.32626223	0.393548126	0.259628068	0.519065134	0.37863932	0.359586411	0.788551629	0.751279062	0.510570707	0.310943226	0.584126207	0.879625008	1.029427518	1.434983711	1.45071526	1.106316135	0.508369223	0.623366156	0.444817156	0.588268205	0.3140572	0.228903177	0.21448297	0.275120515	0.163709036	0.119735654	0.82596956	2.724670362	0.999887848	0.944928246	1.652192747	7.247653537	8.57738779	9.067024298	7.291347087	8.026320779	7.761393827	6.542004449
GB40705	18.73824958	19.87589302	14.51199956	22.96315484	20.52573829	16.00402917	9.116328288	9.92473829	12.71826569	12.92322145	4.42403985	4.913838122	6.163439009	6.032935714	6.13098082	1.473037342	1.49608032	1.342749551	1.454355945	1.381370537	1.020532083	4.218032176	4.692481414	4.3610271	5.562634323	5.057155563	5.005641978	3.433712358	4.189692358	3.876557801	4.783086457	3.392419104	2.897207151	3.135511766	3.434496148	2.263090106	1.043724676	3.264269925	7.499624232	3.708156398	7.44063927	6.172779085	34.08834639	34.89051534	38.09320742	36.91792457	37.15012453	38.19493635	30.17532148
GB40706	16.61529606	14.94627273	18.60089644	19.27528853	19.13931191	15.82099536	8.337931456	9.415361946	11.36380909	9.950583943	13.54040152	16.49929178	18.83979018	15.08973996	15.43815614	3.424407178	3.342780232	3.230287892	3.317020936	3.108932219	2.091001877	40.13636551	30.12975457	34.05039427	28.21644671	30.8204578	28.67643414	7.324129802	7.428075692	6.730796514	9.748368941	7.149028849	7.135708055	8.013892367	8.434595911	7.293461738	1.993802487	9.576976878	11.10981506	9.517434939	9.992904359	9.844720897	14.14877303	15.27627352	15.20301038	15.01538548	14.08925154	14.52705149	37.72986901
GB40707	1.280963934	1.197517152	1.212366185	0.936525244	1.245389418	0.943526889	3.330629181	3.335310675	3.998047459	3.800146099	0.097467239	0.186293944	0.441188536	0.531008537	0.208931631	0.334757718	0.340102517	0.291273248	1.47475293	1.508508729	0.988442111	1.032267415	1.028629523	0.644444081	1.682934161	1.81170592	1.366581996	0.204615811	0.661566127	0.721769137	0.540047321	0.700288921	0.664030042	16.5952996	17.82965686	17.63965794	3.452651474	0.801400313	0.968104787	0.857455395	1.41302482	1.054216112	3.568697971	3.343716418	2.847570781	6.06649173	6.393955599	4.196080611	7.987027556
GB40708	160.6075318	186.7884306	400.5812568	140.5788285	126.3301472	255.8120218	297.1413594	313.8347315	410.6849219	379.6956735	528.558253	666.3845305	677.0573747	656.1124548	661.6916285	50.2758537	76.47433106	56.26074684	114.0347042	96.01157602	62.01385794	254.4080221	165.9908031	228.7963798	210.2749507	284.5197099	194.6423211	518.7007432	408.9191659	441.8272553	240.89417	204.3929817	127.810668	392.2470005	553.2318439	474.2285014	100.1665421	232.744371	222.9482404	206.5684646	250.8774737	206.4403621	391.0895217	382.642159	402.479373	525.9400429	488.3470552	457.9650375	1004.322673
GB40709	0	0	1.672715534	0	0	0	0	0.991228473	0	0	0	0	0	0	0	0	0	0	0	0.62671513	0	0	0	0	0	1.322309845	0.798577183	0	0	0	0	0	0	3.041018511	1.060440964	3.658997376	0	0	0	0	0	0	0	1.768277151	0	2.082547185	1.665451035	1.121841267	0
GB40710	16.39260207	17.65673407	21.25515404	24.76429629	16.16449544	25.70505818	10.78439461	11.47790826	9.43240087	9.367757872	6.476304224	7.098028932	8.521540611	6.836467554	9.142819527	1.961479657	2.518838118	3.111886816	1.461320218	1.6689066	1.281641181	11.21065577	12.92725171	15.24208456	12.8643115	11.72246643	14.52101759	7.551797716	9.459663233	6.81209951	6.430942096	4.204720437	2.733425167	2.687508255	6.066976182	4.331357557	0.804550209	5.667809378	4.63255152	7.098394546	4.360356348	6.471731965	13.93175873	17.36205491	17.77418247	10.80905963	13.19134418	17.39963264	8.444989251
GB40711	77.49350598	73.59365585	95.09030229	84.30903791	79.65015689	83.72863715	137.1669341	143.0506905	154.2230423	136.0750098	142.0669644	166.8998516	202.7310205	134.5720159	135.4388548	63.06298355	70.82812816	69.84754684	70.89375368	59.10692269	41.01899204	237.3962159	228.0072946	246.4203822	217.7161961	209.1452232	243.6765202	178.2646276	177.8945264	186.2169159	191.604119	212.5035218	229.192338	242.1406989	262.7871514	273.0386462	88.17244619	189.8904075	165.8446737	186.4870556	178.3011483	178.7589904	114.4385315	114.5472092	125.713277	126.5439277	116.0042271	113.1359115	394.6179036
GB40712	46.45943574	54.39286901	66.74444878	56.76593268	50.09608549	61.62128376	78.81854429	94.00077933	92.35175416	95.65296811	13.9325953	14.72183154	16.26389899	16.22538194	15.63258264	7.865661122	6.774408107	5.690756277	9.937031396	11.65923709	4.504011257	23.95399145	19.79115851	23.99194935	28.39241982	25.96090593	27.26143591	21.55232216	22.16973008	21.85074955	30.83829545	28.00371759	31.56246707	11.4563031	10.32373164	10.92441032	2.221628961	22.4932157	29.8183672	21.04895152	31.97734705	31.33175359	47.07853304	47.73221813	45.61271898	40.20956787	42.63987575	43.01853418	71.8796701
GB40713	134.4109373	99.21267102	67.05728404	227.1509635	238.1408151	113.2050663	286.2217809	247.8690309	270.5295291	399.3624285	391.2029794	246.1663534	414.8793842	873.9824231	1333.234722	0.929703211	0.64249501	0.444046806	4.828525356	3.470948729	7.090361119	6.439010162	1.390249088	6.93266694	10.90434898	36.34200394	11.46592436	1.395008084	1.723917447	0.925400656	1.799994244	0.942805792	0.670593471	4.092574687	8.348730983	0.891119543	0.157991745	90.76239437	184.3083864	35.49338838	197.048004	204.364323	990.8958025	902.732451	854.6576016	640.7612218	582.1096135	612.3762947	635.1490854
GB40714	152.0259837	155.0884296	93.66898546	153.4417738	94.3515361	155.7109209	9.199290568	4.098809357	10.54862007	19.61583059	2.921852236	0	2.580635011	0	1.891001444	19.04450094	9.80258384	8.973926646	24.83379522	25.9086075	33.3850752	52.08734494	44.63251311	79.08922794	7.626848572	5.962912742	6.959848176	46.73027917	47.13526644	52.98175949	104.3152907	71.91090363	96.62273472	2.534286011	4.4140942	5.080958451	0	8.208564419	13.58750264	5.849596043	16.18138874	15.43864312	107.5747104	104.2782554	118.0740425	88.53892196	99.3512353	108.2402011	0
GB40715	1.975718855	2.071329225	2.384030114	2.944747181	2.38311706	2.708980255	1.287855866	1.224534663	1.134001708	1.356403483	0.807749417	1.011743764	1.236351373	0.589726322	1.110996344	1.17598016	0.528089913	1.366266914	1.214305361	0.689538681	0.615267124	2.339103657	3.852867265	1.961697515	2.397606243	2.51530894	2.918346093	1.438219225	1.650183924	1.93783527	2.43599395	1.243039649	0.754502449	2.250078592	2.221234095	1.705643611	0.45544896	0.751590814	3.108570817	1.028642404	1.139201177	1.651849873	1.013412605	0.884842758	1.353454433	0.493917286	1.242765449	2.058122553	2.687894837
GB40716	37.2526255	42.49738345	48.51265696	32.97779467	33.11204091	33.87737216	38.34643186	43.10212846	48.44145482	40.56945784	209.7185743	199.99351	192.4633038	194.8538572	190.0573296	15.7048843	17.03575566	17.04822241	24.90847813	18.58026609	11.63215194	122.8618739	173.1750353	156.1418297	156.3086253	183.1271439	173.876753	46.96126226	44.34315558	46.66429233	73.88367442	71.57778397	71.00297389	30.73152419	29.60599462	32.75177754	7.489875516	79.87723821	79.79255452	74.53651779	76.98933553	81.5544915	53.31672955	53.73268163	55.06741277	56.50392718	50.63645194	55.9033221	87.78344617
GB40717	27.43158554	27.15945338	29.17973896	31.9882418	27.49660243	29.11611288	15.84285181	18.61619208	25.18651978	17.62296643	16.80124563	15.73145688	16.30036113	13.33158354	18.19841072	8.045103349	7.445937111	7.993784127	6.290238471	6.732132325	4.275590036	16.48400312	14.60597198	17.28660225	15.09910996	15.07914407	17.06184791	11.49341102	10.2933619	10.06477747	11.65584496	10.21126308	8.951116425	20.27840979	21.97019311	21.10705868	2.555314234	9.656574733	11.00776536	12.76012729	11.6213351	12.92035239	38.70833346	41.3438236	43.68308707	39.08663282	38.24747751	38.3618711	72.50818395
GB40718	52.22274688	53.1676361	75.52363771	64.32337599	50.97444045	60.64137148	219.9109228	223.4171081	273.0048524	186.9390869	718.8270042	591.7039339	525.5228641	409.7886812	340.603821	40.59439241	45.91708084	42.11073869	45.10765365	43.48523991	31.88873617	492.3180624	342.0646553	404.4931125	247.9908197	248.7717748	266.636711	230.2777494	224.5743444	271.8915889	310.3866832	276.7660962	315.0141391	435.4533391	352.0764939	387.3562288	49.90882718	228.6472914	206.2613742	225.4806755	214.0606375	227.4941936	143.935198	153.3202262	154.3826771	156.105587	138.6588274	145.7988604	719.7112713
GB40719	8.496327183	7.324501549	6.967609464	7.000465629	5.898730133	6.469067571	2.541814778	2.59872376	3.960456038	3.033319376	1.281777874	0.872812086	1.019675425	0.626991741	0.858420605	0.758706675	0.798772169	0.693700555	1.117430246	0.638800211	0.448705975	3.055603562	1.941537349	1.922215233	2.587268135	1.45137544	1.765932895	2.363497482	1.743144355	1.660308659	2.209344461	1.165477653	0.963443161	1.4285073	1.272680487	1.326110574	0.386800997	1.274659718	2.199463344	1.134457459	1.320146096	1.652862793	4.609742427	5.235588595	2.444116632	6.44283553	6.317877162	2.913520469	2.041334097
GB40720	30.88414014	31.17621978	44.49710813	30.60957195	30.73952676	43.21305904	14.59231786	14.23255388	18.7654107	19.87535653	8.482660077	7.724343372	10.71375854	8.37904064	9.053490163	11.7137442	12.62175311	12.97723322	15.58926591	11.19514822	9.147858939	21.9218307	23.49348725	22.29167309	25.43315054	21.42478801	23.48976392	25.75640353	23.25486015	23.1061446	24.63094059	19.62541956	19.98036211	5.263806901	8.471536113	10.01022756	3.035262594	17.14684508	24.28737854	18.9637476	19.30646046	22.75091095	23.21770139	24.85821832	26.70227019	25.28291904	23.16692252	23.35067196	26.68542474
GB40721	288.8463804	401.6858681	444.9647982	229.9487622	277.9587347	455.8969344	141.1246166	183.311911	206.0677226	158.5305749	62.45176503	78.61290558	77.0532439	53.95556801	72.4532832	56.45597168	71.20084746	62.26613708	60.59379113	58.43273254	51.41454019	116.0927274	112.7987048	105.2726377	122.4619753	95.83355222	111.965824	201.7959563	156.48338	163.1423907	124.6966487	97.77550543	127.8566989	45.95233927	61.88593178	51.63239432	23.09014225	122.1709187	161.8451705	116.2307874	132.4649417	106.1754164	152.8708591	128.0390908	137.5117404	151.5551966	139.5321242	120.1196111	0
GB40722	47.42019204	49.4876679	93.0688156	41.72615721	51.99402668	65.22509763	59.42991329	67.33924125	86.0681902	76.67193392	61.48188305	83.7843813	70.73963097	44.54863429	67.07754207	31.05518195	45.19598453	39.26639669	37.24640023	27.96826377	30.15738031	138.4465023	144.4790731	155.4002355	153.5365642	140.8381716	161.4425268	97.74733736	89.83802089	120.5378428	111.6326334	112.3860848	123.2765456	48.15377748	51.09503418	41.24376359	14.4144726	89.12355837	98.11095317	85.39551114	83.3162074	84.85848939	94.67261516	93.06644132	91.92517839	85.75428968	85.07236288	88.19054506	0
GB40723	82.28780388	65.49355025	61.7761944	74.70412071	66.89684483	39.7803048	125.497206	140.1368911	141.6065514	151.0253139	102.3786645	101.0946947	113.2129344	82.65480561	92.10494045	56.8014797	55.35351873	52.62318647	49.88704311	48.6955331	35.87671471	243.1802545	243.0189357	240.9761711	386.8998683	397.2802817	485.0753954	151.3611641	148.2238485	156.4854257	173.3786535	159.3082495	171.5862201	83.03449445	76.42474707	76.59935379	22.44850017	135.659645	119.2582136	122.8263291	121.6366361	142.5081867	134.0514618	132.4846998	137.7070107	138.6079776	134.0577815	126.563046	223.0380765
GB40724	21.29616945	27.85049137	11.46082097	10.78784277	12.31891737	30.82539553	0.487598059	2.162562493	0	0	0	0.774524396	0.554110969	0.75063044	0	1.053163501	0	0.610997273	0	0	0	2.921031408	2.53227825	1.449459087	2.990674104	0.76262425	1.353147056	1.847345187	0	0	0	0	0.628827566	0	0	0	0	0	0	0.938764311	2.836739024	0.614099233	7.444640965	3.859636875	2.551529647	2.199101354	4.742083441	2.558909741	0
GB40726	0.273408735	0.476815375	0.715731451	0.686948633	0.553160723	0.456914503	0.235700615	0.175120976	0.217265629	0.239780602	0	0	0.023567408	0.061347102	0.033853748	0	0.01725713	0.013294622	0.022969139	0.046481097	0	0.522322688	0.777092454	0.978942653	1.163719821	0.876889021	0.556919468	0.146055383	0.18027787	0.148908299	0.105282406	0.116082058	0.127535304	2.48704011	3.543521103	5.256687532	2.820893361	0.461774591	0.277638719	0.890267121	0.313948761	0.280030712	0.36131593	0.302956417	0.438986131	0.240109878	0.091960818	0.176663529	0.491729591
GB40727	36.29064144	31.25555825	47.63587574	62.19300754	39.62648729	41.48633648	17.90210868	20.3032393	21.06767382	16.80743529	13.16728805	20.14521068	15.08758098	13.25840925	14.86710394	10.96468472	9.677224816	12.44200765	5.195457864	4.64626954	3.76709176	18.08749064	20.83806271	20.99600356	20.06267355	21.17796867	19.41174305	20.29049896	19.04857954	22.25090282	18.58154112	19.35432048	18.0151732	3.363284049	3.670313219	3.135296179	0.726402297	18.68159343	21.27353123	19.50541471	20.36668074	22.18046485	59.17386785	65.15220031	77.63849787	62.95906398	69.52435911	69.57883335	183.0841168
GB40728	0.600689785	0.239584756	0.107778089	0.377987631	0.313963826	0	9.031300333	10.2310694	6.773250866	8.24832005	0.230132241	0	0.079485266	0.177981711	0.23665403	0.238050273	0.385567188	0.4233166	0.100630507	0.21197079	0.054173313	0.971220006	1.028759545	0.830266906	1.29920899	1.168950559	0.915162325	1.50059571	1.681770318	1.955981077	1.407694758	0.86644977	0.783032723	1.095322939	1.01596919	1.14612749	0.317408315	4.11019249	6.196571641	4.166050563	5.829121062	4.686874021	1.586500366	1.832530611	1.590817567	1.15512126	1.047613098	1.48272349	9.348921548
GB40730	0.40189555	0.381913459	0.050041456	0.509670888	0.720905998	0.366651937	91.95027561	102.6723521	211.9509256	81.27271198	0	0	0	0	0	0	0	0	0	0	0	0.024651946	0.013683365	0	0	0.014605803	0	0.022821076	0	0	0	0	0	0	0	0	0	0	0	0	0	0	0.214631902	0.203487746	0.062706911	0.168609585	0.207737097	0.037671991	0.909381394
GB40731	33.88588143	33.23587661	48.44042068	32.35863669	29.2220234	76.59463315	3.157457062	3.364252597	5.21849046	4.287877451	1.928176487	0.861686021	1.873266153	1.026453049	1.845120928	0.034824367	0.156534974	0.044249966	0.230712813	0.052824057	0.026765999	5.388711736	4.697215384	4.144066944	3.529341854	2.589841462	2.137580702	1.213797968	1.188744259	0.920496108	0.668695008	0.471526463	0.466245586	2.480220706	2.779366284	2.872917547	0.741351371	0.810955946	1.593959303	0.851886152	0.816733292	1.403550956	14.29444828	17.04421306	16.28337907	16.42540016	16.65147337	16.62621758	13.43456616
GB40732	0.966269981	1.502204793	1.094244774	0.786937248	0.607565194	0.617209348	0.128420546	0.118504341	0.21588117	0.236697024	0.030707894	0	0.025725095	0.033498026	0.018560186	0.031657483	0.038138192	0.015109603	0	0.01707028	0	0.401491548	0.60394558	0.411694961	0.623727671	0.421285293	0.100250264	0.4798853	0.418284025	0.342321286	0.753935431	0.341063538	0.209993697	0.496502075	0.52825683	0.378465085	0.170569739	0.253935242	0.217144705	0.217497425	0.386160792	0.390290014	1.826608997	1.767486274	2.301614225	2.398343199	2.672527974	2.544607603	2.064410102
GB40733	8.484914904	8.948913347	15.53356612	11.87071533	11.314844	11.74925182	12.81673482	13.51779555	14.90293644	15.85686674	10.73269125	12.29285108	11.4517902	10.87129701	12.87930705	4.52134791	6.143880796	6.143856678	5.803677887	4.825740643	3.291680103	12.85538624	13.70893347	13.02856642	15.89526287	14.83167765	14.81387883	11.99495606	11.03152125	13.24737056	12.69137636	10.99811705	10.59388536	17.42699006	17.98690819	15.21920984	4.69896211	9.696178967	13.78494617	9.655862198	12.62361404	12.10086816	16.34978834	17.33475527	18.27389686	16.30317174	17.99768467	18.07188955	34.86426016
GB40734	2.417475274	2.804498773	1.768862844	2.140113038	3.063802645	1.969480034	7.548318412	1.093499198	1.118662519	7.670230608	0.342340358	2.78948774	0.172471388	0.669771459	0.15192646	0.122898539	1.663467968	0.159405255	0.182994795	2.089732756	0.240201031	5.650122018	16.7099228	5.809282443	2.634951842	10.33380333	2.504592464	20.40370555	34.13963384	17.40651684	3.665900581	8.625034298	2.266506169	1.298256921	4.214856383	1.495814685	1.142490123	4.269756819	7.225607528	3.768861072	21.38041432	5.84041206	5.776267399	6.262506611	7.339093073	7.276668835	6.205420164	8.61183449	8.614145108
GB40735	1197.571713	1223.498085	1596.535581	1300.893876	1138.388336	1455.764238	450.0693902	447.4529274	552.1476833	428.0205327	32.84404534	23.94409891	33.46840766	69.77790422	125.1824621	18.83894653	22.77689863	25.90817844	29.22839773	28.59482215	17.35936333	712.9496831	739.7746992	742.5680417	402.9184625	363.095492	265.7628566	655.8066569	729.0107277	505.9821935	501.6668527	498.753382	290.8954991	9741.352709	13015.32094	13971.10435	1506.027787	570.9278624	762.1671574	342.8762959	999.1452114	816.4596413	1549.031709	1699.33984	1780.264646	1741.064434	1633.155684	1656.077627	1400.433508
GB40736	73.2134192	107.7257166	81.33193082	153.9356747	117.0770628	60.04906166	1.286558555	0	0	3.001073433	0	0	0	0	0	1.065053946	0	0	0	0	0	0	0	0	0	0	0	0	2.607622863	0	0	0	0	0	2.837867383	3.233188677	0	0	0	0	0	0	35.67127502	30.29974715	25.62675247	41.57420481	80.43844413	46.39617255	0
GB40737	4.870668333	4.886337813	3.782776925	4.990667389	3.656614378	4.742684146	0	0	0.226773783	0	0	0	0	0	0	0	0	0	0	0	0	0	0	0.063955705	0.052166105	0	0	0	0	0	0	0	0	0	0	0.254724265	0	0	0	0	0	0	0.164504782	0.230163518	0.318271767	0.343675828	0.30321629	0.199672297	0.335277173
GB40738	10.56263812	0	1.966292682	3.593463346	9.692962321	0	0	0	1.152041458	0	0	0	0	0	0	0	0	0	0	0	0	0	9.618303221	1.231555537	1.128475689	8.316481992	0	0	0	0	0	0	0	0	1.168208344	0	0	2.107819914	4.349568913	2.993536136	3.863800005	2.51982593	3.011429347	1.388032961	0	2.745609209	1.380722201	0	0
GB40739	68.92924987	46.7479243	32.05254902	49.5274257	55.02736373	63.61352573	0	2.528440152	0	0	0	0	0	0	0	0	0	0	0	0	0	0	0	0	0	0	0	0	0	0	0	0	0	0.778853208	5.381385372	1.56461801	0	0	0	0	0	0	31.07131282	41.90370243	45.04694944	49.15303674	54.0822187	51.47983334	0
GB40740	19.46916037	21.75312295	10.14939422	19.83327051	18.90461207	21.99955303	0.589320913	0.545057649	0.433864261	0.392907697	0.069934578	0.023734135	0.141203569	0.084747361	0.041373764	0.089877039	0.061710235	0.12476286	0.044061172	0.016486048	0	0.047984049	0.085835234	0.026886435	0.07872772	0.078746907	0.050158896	0.1651767	0.262115305	0.11181697	0.240588062	0.124946343	0.113229097	0.166528333	0.622868258	0.866355002	0.033137281	0.219433972	0.326235667	0.209792502	0.224108858	0.287371642	9.271339878	10.63288817	8.553390216	10.43124008	10.15199585	9.394168482	11.14820646
GB40741	15.49687777	18.77346807	13.16586511	16.66279318	16.25619703	12.65841188	8.909166626	8.560342187	9.553890734	10.32122439	3.424197586	3.322152985	3.906102637	2.467413192	3.414376905	5.342963374	4.546010588	5.416196988	3.848941496	2.716933482	1.818253841	6.179886264	6.588935915	5.686800783	8.138227307	5.802978588	5.754884538	8.091621108	8.841464981	9.614435239	8.189977421	5.181644067	5.11052126	1.969543557	4.512981417	4.383593346	1.521520085	4.270974902	6.799674154	5.237366308	5.760410656	5.965697559	9.393243696	10.08567267	9.78428768	12.81534271	10.11787245	10.59212565	14.92866699
GB40743	5.030780812	9.04337218	7.116661632	12.23350377	8.765309113	17.51972869	10.66389415	11.57297887	8.365947026	4.652995201	0	0	0	0.677444317	0.390399119	1.637564196	0.711168157	3.160301211	8.083888652	2.627825201	2.239252578	4.322756212	3.337218286	5.192375281	5.325184484	1.974203828	1.752477129	2.899480396	5.374965192	3.11466113	6.637933134	4.224169448	1.632272477	4.132789893	6.658671347	4.003268915	1.748051923	1.596336627	7.360913367	2.397211733	0.854135016	4.493558481	3.108737209	4.686931156	3.502370827	5.404185113	7.319738623	5.620111002	0
GB40744	16.99267	17.3424336	17.49816247	15.96091314	17.36576298	14.07996595	7.666207664	7.748139221	8.880034782	9.007336714	7.092542083	6.735470853	8.341754862	5.759672504	6.656113104	3.378187757	3.776502137	4.164700426	3.205858792	2.825189537	2.098288188	9.760102403	11.11578121	9.727916431	10.31532723	11.6996656	10.74950807	9.084579171	9.351354979	10.38117042	10.16474583	8.284315349	8.398431972	3.95278057	5.426754059	5.31038464	1.299992317	5.037315562	8.12876522	5.709586996	7.318198958	7.698011236	10.01833104	11.32689696	11.17315555	11.7441318	10.20964318	10.85893906	20.67173612
GB40745	23.46392311	22.06964555	28.99244086	33.03916519	22.1875519	28.94336339	17.4196762	17.2210074	20.35649572	17.11246831	17.25844746	21.90610903	25.51952517	15.18761869	13.68614073	11.62657334	12.40886881	14.96561531	9.252846022	8.906753407	6.125911704	22.69061163	21.27109253	21.31701906	21.0673206	20.02341662	19.53651816	24.56439308	25.19300696	24.51626044	17.83966054	15.54288643	14.3755331	75.09864957	72.61257277	63.58604892	13.07022772	18.22016802	23.36008931	16.95947504	17.93567684	20.50735247	19.5442961	21.7804195	22.07754928	20.14315303	20.92040479	20.15634221	40.04530903
GB40746	50.96735134	42.50941319	59.86904069	71.71181675	73.16278937	40.20129556	34.2048841	43.81804723	39.75236062	61.85978369	49.71902472	50.64603728	65.83972485	61.36095409	59.14602281	24.48291982	11.53774233	16.72366556	51.70053737	28.42411545	17.66507968	73.70874826	51.59912874	66.88854003	95.53826144	49.72156596	56.45667532	34.27000552	39.71965032	52.46124265	145.2244848	89.82051991	144.9166042	37.82461725	31.41974393	39.10243631	7.265306957	89.32936616	150.2289827	95.90556818	103.7044585	125.2068522	79.82001839	85.63128342	93.28717162	79.16507575	100.1242465	103.0314717	151.5178816
GB40747	26.66245124	29.40097397	23.58778518	38.11546306	38.19061946	32.44809863	23.27405079	25.16428444	26.38897846	22.27210698	11.00259517	12.33596051	10.06430347	9.784150092	8.803537662	5.644797557	6.586003451	5.664928841	6.585875211	6.199376008	5.046218622	56.17240303	55.59835962	54.89118874	48.74446369	48.63398289	57.01848071	15.08356466	17.32663953	16.64159309	20.42982389	19.58462945	19.82437448	59.64896933	67.33526515	56.35179324	11.638288	17.07530105	18.12094812	20.54389942	15.03968124	16.86971005	59.28590541	65.9454264	71.79842798	55.28651506	53.37998649	55.49104756	78.3172085
GB40748	12.57455576	12.47943803	17.28183405	17.0089963	14.88068645	13.00815768	22.72589665	25.58992687	24.68643457	26.01917019	27.63479869	29.68971167	27.40833057	28.54436291	26.75344547	4.819504789	5.230674385	5.293609186	7.793401372	5.327273126	4.360267316	64.4593665	67.21350918	72.12312232	55.18515123	62.28039369	65.1108422	25.46987717	23.94185009	29.64734445	33.66621451	29.16771885	30.61970674	10.56699293	8.896640188	8.574520315	1.706384436	24.13460046	25.7123913	21.06484223	28.77031666	27.53233847	17.37856829	18.3211193	18.79468683	18.69976096	19.76140921	20.65861939	60.29870107
GB40749	0.12860465	0.089387157	0	0	0.078551874	0.05384699	0.080646539	0.059668587	0.059208103	0.089230893	0	0	0	0	0	0	0.024233361	0	0	0	0	0.146373217	0.243903873	0.131450879	0.217572103	0.021625847	0.173484425	0	0	0.033093827	0.070754765	0	0	0	0	0	0.013812365	0.0315474	0	0.053894877	0.024989017	0	0.164618942	0.255258896	0.195154093	0.072657939	0.219840748	0.322351524	0.799100876
GB40750	74.63074162	70.01233177	104.4292318	75.06564881	68.58074364	93.48078098	12.73201156	14.92656106	19.66887769	15.27116611	14.72865851	17.42062129	18.81201381	14.93996522	15.71768027	7.311967862	9.345444334	10.24853076	10.25050357	9.059747593	5.093133869	24.06037511	28.51060846	24.64339815	31.75035992	18.33035785	25.27987007	27.08652312	22.04376009	30.78414826	24.93832678	17.50586347	22.43509549	32.33042812	36.69408239	38.50967913	5.734458979	14.6917937	26.7550201	18.11229987	21.48808791	28.45763913	24.80740616	21.25045464	21.0841042	26.47804686	24.81524957	27.37411265	30.77893879
GB40751	11.43480287	10.90938091	6.942339675	10.6180523	11.59816349	10.47585944	0.570487026	0.525340724	0.617341434	1.023331805	0.026577592	0.067238374	0.022896127	0	0	0.116693537	0.153914774	0.152722711	0.069013191	0.044900826	0.014537542	0.040148245	0.014906205	0.029189947	0.02364975	0.007913911	0.027321558	0.733576166	0.647001842	0.901764452	0.220843451	0.150883228	0.150071386	0.588972636	0.783943196	0.843007128	0.209818109	0.67638511	0.800423504	1.43539581	0.388227058	0.672402228	2.310938484	2.299626049	1.805019447	2.100261071	2.077964017	2.49924057	2.771857818
GB40752	16.70370386	20.39987468	9.688701292	49.17501271	28.2382974	8.748955131	5.893430987	5.083657069	6.048620089	4.318184984	1.32923041	0	1.391659599	1.311906654	0	1.710979361	1.045948391	3.615964931	0	2.043925003	0	2.072338396	0	5.057191148	1.202830032	1.496554008	0	42.84692198	23.69418812	42.62362014	19.9381857	11.30827859	14.06927872	5.507920143	5.629127859	3.652003944	0.443079272	8.622812149	15.49146597	16.89515019	15.40015626	16.95549111	6.394377092	5.98160007	7.617711014	5.91501625	7.651393351	1.931473503	0
GB40754	4.512000962	4.099262393	3.611486881	6.560431877	3.969115281	5.950546567	1.214569397	0.919674056	0.786758499	1.649431724	0.038334571	0.038097724	0.03247956	0.041597119	0.01135925	0.083426391	0.035430738	0.105472162	0.094133995	0.020794627	0	0.089109792	0.127883954	0.089651905	0.053072091	0.136962694	0.07235524	1.689045479	2.60959481	2.474703414	0.489241241	0.595105642	0.570389494	0.463495669	0.958135988	1.068947408	0.057122882	0.515875982	0.493426551	0.400331776	0.631802202	1.013437197	1.498962461	1.782538254	1.864436572	1.616927881	1.571122769	1.701294743	4.640194303
GB40755	2.453986267	1.337243412	4.316765351	0.606237858	0.711480234	2.9225485	0.296361962	0.656620885	0.340459074	0.659610739	0.820047402	0	0	0	0	0	0	0	0	0	0	0	0	0	0	0	0	0.375249183	1.097518919	0.966872935	0.366511126	0.588696037	0	0	0.351550035	0	0	0	0	0.293825328	0.285969315	0	1.068357836	0.304898206	1.638293124	0.338754575	0.6066726	0	0
GB40756	6.555029642	7.380638087	10.23767727	5.930201395	5.755920882	10.68666342	1.002967778	1.541240481	0.747873717	0.885710873	0	0	0	0.114227118	0	0.020038261	0	0	0	0	0.026961555	0.034003882	0.16547492	0	0	0.114014447	0.023004269	0.108419942	0.36214107	0.323911173	0.071092129	0.05022973	0.088459755	0.163493075	0.795832424	0.208297431	0.089140405	0.094753711	0	0.346830394	0.195851504	0.147834625	24.14868197	19.39405101	31.87165126	26.84803706	26.34281832	34.59717337	14.14282192
GB40757	0.357455379	0.073559137	0.112230662	0.18118544	0.241216668	0.628468091	0.291338321	0.349645212	0.097822158	0.399700072	0	0	0	0	0	0	0	0.074438327	0	0.040731585	0.033444033	0.027701287	0	0	0	0	0	0.302281421	0.113968225	0.223427352	1.096398863	0.218147798	0.129866977	0.348190339	0.620209429	0.429860905	0.784862023	0.297462232	0.113573483	0.257546578	0.089574164	0.252943613	0.745052063	0.538292737	0.969195521	0.497090312	1.05252901	0.451105495	0.167932751
GB40758	4218.390885	6458.602287	5019.546969	3328.264869	3816.747312	4917.995959	5569.77652	6588.719977	7684.317201	4935.402168	20.74160092	14.17134337	24.0142988	25.90342259	43.16852767	5087.021264	6647.918053	5253.275146	3374.347195	4863.043501	3863.786228	740.6777643	297.315618	447.1871634	542.4110283	562.5454499	428.6025443	66640.54958	52635.51507	60897.57967	34178.82711	37432.16817	45670.89106	1178.244448	2286.443328	2958.658045	365.0121702	7350.143482	8723.870023	5262.098885	11254.59406	9225.266978	10683.78216	9193.311586	9130.15961	13138.29546	12254.38521	11405.63987	0
GB40759	3082.098512	4030.5961	2117.270138	2791.519322	2741.680418	3225.688755	2861.088257	3417.043114	3590.908304	2600.797835	17.09230619	8.17402634	14.89288123	20.9751901	30.02813632	2266.507489	2730.898454	2521.382663	1631.935603	2419.18706	1806.836048	442.3254873	227.5001286	295.4345881	329.7484349	378.3657764	265.382471	32103.41285	27164.36751	29223.59756	18722.10987	20080.49819	23148.66465	617.0944724	1065.950754	1471.583023	174.9550873	3451.516264	3966.687661	2467.129329	5161.773244	4152.706285	5266.692783	5433.63705	5022.56566	7424.230902	6683.939481	6242.848456	16035.1525
GB40760	23.93025244	22.33097411	21.89330347	25.10930619	24.08434408	22.77196271	29.90971948	33.20372803	39.73789406	29.80411078	34.9270765	35.85594408	41.20558542	31.50656183	33.62192419	31.09068427	30.61401458	35.84642811	20.5784278	23.87214642	16.29596481	49.49827826	50.75390024	57.96018742	42.55740937	44.664026	44.45304271	35.8140573	35.59139854	38.89761718	37.13116521	39.81753166	46.54777343	28.36359973	28.4163426	26.75262825	4.837688621	42.39337146	39.30697435	42.62691738	37.54754842	44.15094239	32.2200908	32.74535721	33.87224133	34.2212912	30.20062609	33.28039899	99.64375972
GB40761	14.21501055	6.083919201	7.389368394	5.350294987	7.406081551	15.33179738	4.409091615	2.932067609	3.036492567	2.455983007	0	0.698042998	0	0	0.716806606	0.319960419	0	0.556451511	0	0	0	0.294790386	0.328168045	1.317496371	0.340750173	0	0.409156914	0.557220181	0	0	1.0493411	0.429293226	0	3.053578459	7.308448602	0.589439917	1.480230736	0.523061967	0	0	1.281202523	1.117099869	6.784487009	3.514214428	5.126652007	5.969192908	6.507652256	2.33963908	0
GB40762	34.16625735	19.82766791	4.124160354	23.6369517	37.60959262	17.74383956	4.001657253	8.772329771	11.69262376	5.960764755	1.965846617	0	3.154362067	2.208626437	0	2.72771339	4.036988955	0.85278968	0	0.945017762	0	1.664354037	3.087233115	0	2.868605828	0.947384459	4.695679959	3.435467423	4.752245898	4.42495402	11.21810579	2.515628632	4.46758736	5.43863198	17.14756939	3.617939465	3.026841295	1.50208215	0	0	3.684685204	3.367031924	25.8531605	30.72181767	15.66803034	17.97159585	28.52393307	21.9968959	0
GB40763	30.11514815	27.96352986	8.948685241	22.00001902	29.85441326	31.97891839	2.289551784	1.690776561	1.982342907	1.16488012	0.249840786	0.377173693	0.411723649	0.262920925	0.356360409	0.065179165	0.083838879	0	0.8508522	0	0	6.56877663	7.488083686	10.69813391	0.918337879	2.342534824	0.958885747	0.243020066	0.324335946	0.65135075	0	0.17952749	0.185002934	11.26150542	53.4967878	39.16640082	19.39081393	1.469798881	2.707238625	1.347789357	1.957444059	2.776560355	6.219020827	8.422673928	6.419056737	6.049454898	7.825794805	5.476105366	8.082178213
GB40764	55.07645623	48.30012128	53.29578125	60.00266534	58.07729754	60.43229638	8.17949838	8.281465304	8.013698702	7.144360675	1.034556231	1.535992005	1.274562147	1.248886525	1.393498074	3.511216771	3.865177007	4.1693528	3.220303841	2.97701104	1.843861955	4.154496218	5.108663525	5.204546179	3.32511502	3.823065252	3.487872069	5.64329206	5.797488389	6.615850527	3.784949694	2.768390532	2.278215123	39.69662209	113.6374948	84.11908273	35.81534092	3.976761979	6.61433322	5.645989033	6.333884086	7.390350648	13.43712525	15.12397052	13.95575199	14.44703804	14.47525966	15.09224148	24.1399089
GB40765	49.5206681	49.25382261	47.2361368	67.37746175	54.51848711	53.50077864	37.36946095	38.17847566	37.95909544	33.21747371	13.17724559	7.772430054	20.27120806	12.91667332	17.12057457	10.33117714	12.36783107	12.15151434	7.631928054	7.785919178	4.369767851	32.22640759	33.87281379	30.25680859	31.02629106	26.13053168	31.38707329	39.79906053	45.32240107	44.77508609	37.93174508	28.66811663	32.25675635	17.97223734	36.11049355	45.67203201	9.532149647	25.33938443	35.89360601	31.73524553	25.77021733	30.89221843	64.22203482	68.5633098	69.37520655	53.58662154	55.19479352	52.91100617	60.41098498
GB40766	12.03497093	11.75833966	16.86055125	14.84974544	13.19612397	13.92982429	5.140725097	5.656645572	7.527250626	5.650380442	2.067239414	4.127793986	2.922413461	2.466035135	3.95380014	4.127541101	4.075075447	5.538963589	4.105101707	3.152014231	2.251251478	4.984721468	6.430011292	5.447455059	8.030883346	6.370586026	6.424713217	4.469059232	3.319601206	4.412409602	2.906126985	2.198062001	2.582118986	15.92749745	12.66806589	11.81226806	1.002339763	1.545273807	3.354725723	2.153911674	2.709646738	3.396135754	4.488313177	4.810679263	2.947824206	4.107603407	4.514504954	5.315942496	8.689165874
GB40767	76.66756445	78.54871889	88.31203576	154.8241952	114.0116965	94.29681213	47.68230116	47.87960645	46.48875446	43.41291892	15.09291208	20.56671602	16.69093471	17.86639521	16.56007363	6.754108907	5.832779606	5.267628293	9.897618576	7.366061483	5.870320092	66.915879	68.98755498	58.95863955	64.5108415	51.36233917	54.45983112	72.50570549	74.01255454	63.64184054	33.26030854	32.39403437	30.96449897	70.2330403	75.85001147	55.95745672	12.86303618	40.16430782	38.38264887	39.9859549	40.09395469	43.43954751	210.8443391	260.0547382	251.768172	173.0579359	151.5731578	192.9797274	211.1377609
GB40768	0.721842016	0.820671799	0.321884081	0.530006964	0.548500009	0.699484244	0.471738182	0.402804741	0.910134336	0.360960843	0.242253953	0.66380431	0.040342401	0.316172768	0.05848277	2.515412131	1.842072513	1.694743972	2.356796419	0.640475581	0	2.071999095	2.699803572	1.764080994	0.528791057	0.556457896	0.436993528	0.045161996	0.128646564	0.022687436	0	0.034619479	0.09354389	0	0	0.138523431	0	0.588646143	0.216769215	0.107800993	0.100965107	0.046129664	0.087907605	0.417912785	0.171776372	0.330518112	0.164730089	0.690616841	0.380864321
GB40769	159.7627444	167.9456982	175.8141679	217.7644537	205.2217877	208.6609644	3220.453928	4012.396077	4538.778754	2927.316342	259.2590544	95.42652506	93.55965911	548.1629122	743.7216641	648.2984829	392.237519	727.3936157	557.1261897	247.8082989	22.53104179	1537.987772	2065.269635	1543.305009	2102.903255	1353.028474	1269.226682	299.9473507	185.8550082	299.1022404	76.26151524	35.30380715	30.34105339	38.75163742	9.906682844	7.528835812	1.592764133	109.6208872	53.59132974	94.72003181	36.18605181	41.08121939	488.8022691	548.7411635	535.023838	393.0427045	357.1122644	455.9916871	802.5525369
GB40770	40.39069534	24.65097242	17.52331722	31.73197402	16.61156126	12.98753507	2332.595813	2313.205769	2091.381023	1632.907885	4340.978095	2772.670274	1749.015779	2012.772887	2105.159658	17.05418538	14.26154254	12.79015361	10.13745666	5.295525168	2.434587287	1634.858439	1201.8685	942.7485518	175.175382	128.2267074	86.86075968	750.7983068	1131.973384	673.5877549	960.0334079	646.8433397	198.9426961	63.60444474	57.07879651	42.830063	19.94246357	173.3621494	294.5978088	135.6772242	211.2119523	181.1688488	60.61567018	80.48131815	91.97971219	123.3535337	98.15515489	107.0987571	947.6144243
GB40771	3.15662574	0.827066343	1.495141799	0.967861412	0.477410408	0.796428819	1.339702551	2.679035005	1.618943259	3.073515971	0.080768697	0.077589592	0.121562537	0.03508999	0.088126487	3.460856105	1.295075931	3.068875588	0.380747291	0.449359827	0.062646004	0.578713744	0.648521302	1.020262293	1.240134337	0.949956561	1.025337328	2.37305102	2.659914661	3.496606451	2.89004567	1.738556129	0.877711731	1.235383633	1.435699006	1.599013885	0.657165238	1.244183529	0.757371188	0.714574374	0.991785158	0.573650306	0.697892497	0.627329804	0.748324488	4.125459067	3.867298779	2.002684802	13.86412892
GB40772	45.22050632	77.40748203	25.40473565	33.82029554	55.37414017	24.20208126	128.4990959	160.0549602	236.2571582	119.0909868	22.23327543	34.67956155	36.55148789	87.2560591	100.3657654	9.779487382	38.10392395	40.40867518	12.25413926	12.38949264	6.073034395	78.34639099	93.99504753	90.66792222	110.3715161	95.11946603	97.20226248	168.1495916	167.7464984	172.6331846	37.44727144	21.69666842	11.43027171	11.91216322	7.692145357	11.21977714	1.827429211	98.72209419	133.9974173	68.3179711	169.832803	184.9831646	265.4459044	342.2147484	320.39258	458.3942395	374.5224747	290.3728915	0
GB40773	128.313331	128.7882407	98.41331896	117.1322461	105.6328008	98.04599695	155.603113	189.3160395	230.4756247	149.3816718	24.09193254	25.48408874	24.4770212	72.74771093	81.28178383	8.336539431	30.35353598	20.0603159	8.003993883	8.56565571	2.968922111	50.9928858	50.39918076	47.41237587	72.48311095	67.98394151	59.4585461	123.5193571	132.0071473	122.8426411	26.37618566	21.65638556	10.80279827	10.96674093	9.385280745	8.364321212	1.710384545	97.18314493	143.4364084	67.39702725	196.8471226	160.9088289	275.4823364	292.7616931	326.5442305	384.3300052	383.5711334	309.8423632	318.8998864
GB40774	10.2717504	11.43109326	17.33171069	13.37748344	12.09260298	14.55348762	6.955405224	7.529810178	8.546516817	8.391691072	1.960822592	2.135450752	1.981926946	2.109989915	2.80259433	1.303865186	1.559867073	1.409701738	2.434857799	1.950839499	1.190663099	5.992422723	6.987942052	7.332793065	6.784767067	6.36488738	5.903620166	2.258034483	1.737242721	2.52194553	3.180905426	2.35123127	2.271818116	1.92204958	1.589264782	1.961375295	0.303547905	2.762041582	4.064483514	3.487486293	3.116365943	2.789903894	8.171779964	9.459866051	9.499932416	8.831508239	9.445279307	9.759588052	20.22020921
GB40775	22.54991666	18.34217791	19.22406646	22.7329423	22.97174878	14.67234099	17.11426671	18.74062463	20.9917298	21.02805212	9.697761458	11.6736452	12.56557741	12.17280523	13.03326567	15.77338346	18.83240799	17.13420551	14.34455186	15.96336405	12.01221085	31.56371029	27.56367115	34.60197478	28.29372425	25.94703307	30.58995992	47.30077625	45.79622081	41.95157677	39.98461954	28.23846904	33.27271327	9.28630519	8.757885988	8.515227356	1.280627575	28.58781716	33.28007665	28.66244613	35.16653861	34.61616338	32.02793741	32.10401351	33.13012282	33.79493383	32.74168858	32.09357382	65.87911631
GB40776	707.2989869	811.6829861	344.0094429	721.0000006	612.072429	283.2828157	899.2935088	953.1085967	1037.912213	950.1862788	1014.532671	1499.195351	1098.945686	1175.529081	1497.658647	608.5567089	486.918126	402.8019988	1555.308216	1094.842647	1168.301002	1553.54402	1702.9501	1682.529538	1433.309039	1691.962355	1363.527915	1338.144055	1380.56944	1388.725598	1772.074264	1901.459137	1672.872941	1040.206091	945.2772057	1016.809309	185.6362825	1330.954539	1403.142288	1283.863347	1574.37035	1316.980183	465.5634537	478.3314116	473.3710064	628.0979208	573.7207348	467.5730069	0
GB40777	94.1076252	96.61036259	96.34801949	130.4872535	87.34399193	81.43330729	533.9172305	574.9083487	482.7898618	550.514588	464.4794198	595.7562543	458.9886957	496.6850852	711.1962456	288.3608311	247.4266311	190.1356249	721.3475244	567.9581368	546.7009014	693.8064454	701.8800998	659.3225333	672.314891	807.2520709	584.0000243	648.2454289	634.1937721	639.0935445	889.1420119	863.982061	804.9618483	534.6919769	496.8788296	533.9675045	76.78830134	642.8404175	640.3961911	591.7853482	708.0550849	665.9464196	217.4799376	220.7700104	238.6522212	257.7991097	263.9048451	247.4942878	1082.647686
GB40778	12.49351389	11.25961651	18.0621531	17.03243512	18.48550436	14.2548982	19.17829647	25.67595895	24.04286381	31.42475256	23.97829529	26.63609353	27.59713028	27.81916803	25.64080767	8.895576595	10.59727974	10.32263838	16.4878632	10.81975152	11.57567266	30.51405334	31.40463826	33.96881641	31.23032771	37.27161797	34.54439807	22.80903518	22.81892912	26.33594407	27.24280557	23.29746751	23.46560568	14.18525362	16.47357922	12.69288717	7.301570004	27.43265305	39.77445924	20.17603137	36.52022029	36.44620113	19.09443805	20.31884372	23.73053545	18.31021784	19.74549657	19.97306063	38.87636795
GB40779	208.3289674	315.7484669	292.3538149	204.3514818	215.7874815	222.8101826	266.418942	273.8978821	266.9536155	271.6199682	120.0990287	164.5613295	125.6450364	151.6567498	151.5481946	60.56181664	60.65839452	59.1504064	85.42360048	82.17112221	62.49077715	485.1359861	541.0459212	504.7555348	436.4998382	528.0057306	561.2492478	815.635918	971.969142	859.3414127	1137.245415	1310.581639	1258.834304	35.04056176	19.49306338	17.98018663	12.14721233	745.9662797	639.8818895	685.0248026	743.1976582	767.0736531	190.428435	201.6326587	221.3554178	239.319371	213.9366916	224.1938726	1131.580244
GB40780	19.82424551	23.72690904	31.02584692	21.50414181	20.37633765	29.37248725	26.85944528	27.43634571	25.92880023	31.00959067	14.60372322	11.3153847	13.83290279	10.98310692	11.50878099	11.33363437	10.76766196	11.06220926	8.216574452	7.12877543	3.791490894	24.01659421	24.89732528	24.26072569	23.58430805	26.50435152	23.76632274	23.18431978	27.95208607	22.93116266	27.42065976	20.66545096	17.56721526	51.98556507	53.12669357	59.08460817	12.83329583	21.80547252	26.8094867	22.41126633	23.27115637	24.34117309	27.74840206	27.26532669	28.47473493	28.66748441	25.29207931	28.19174561	65.43742474
GB40781	6.706748158	6.943679957	7.050219156	8.682067497	8.30965761	6.540581946	5.977665864	6.818370229	7.289429993	6.574490554	1.847352678	2.434381144	2.632186168	2.577727314	2.787978372	1.039822283	1.536757372	1.896398236	1.699312109	1.295032675	0.775163866	7.515806047	9.075143696	8.032601095	6.182637526	5.874049007	5.584077184	3.888180919	3.885679434	4.460815679	5.283377274	3.483853227	3.279051997	9.066775853	12.66404374	12.34140968	2.008982259	3.643466418	6.389200503	4.230764585	4.612076319	5.531585967	6.972716749	7.814678781	6.671012533	8.523950435	7.850465706	7.458164281	14.56907327
GB40782	13.35908322	13.25008437	16.53285039	17.2992813	15.04233631	16.74077949	23.77840092	24.54276034	27.66693819	24.18267238	16.01786987	13.67294621	16.49770084	12.54177612	14.96858676	10.92549593	12.160823	10.53006519	10.14797271	12.01030791	8.243997357	32.21211271	33.22373936	33.59734622	23.78258414	23.68761271	25.22139501	19.35050172	21.22434041	22.7799407	20.04970757	21.25094276	17.66140211	33.54686978	29.53939387	27.29000571	5.630004449	19.77614574	18.53816259	19.12924167	20.58602775	19.58488219	18.53987632	21.20699335	20.51283026	18.25513577	18.89169752	20.86281364	42.35423308
GB40783	73.76051761	76.07669986	116.8461785	84.13340952	63.39025836	94.3369581	85.47957948	80.02541936	76.80452794	90.96853356	40.75333516	54.73951607	42.95466333	45.63078046	53.72299078	14.01682755	15.47687542	14.58202994	23.93806488	23.51042265	19.80757445	290.8595951	330.4150903	358.6765424	243.5477584	288.6319106	291.9225513	225.6902746	228.964665	174.877981	174.2717291	156.1510097	127.9034637	375.4329092	385.6167046	267.2234639	248.1265881	118.2823986	119.9537812	103.4700191	137.9636109	139.1885863	131.5365582	127.4159308	148.3982475	153.1010971	153.0545778	136.3505632	322.3977008
GB40784	16.6759164	18.28785022	27.93283489	26.57821356	20.5953326	25.19937623	28.51198259	33.79886618	34.67628296	34.74985276	24.65613077	24.32680012	30.72273879	28.74434626	26.41728322	11.58179756	14.75097246	13.87479349	18.35170744	12.1696586	11.85504603	36.81686565	39.95468357	37.84690105	42.32408004	46.3020068	41.42444917	43.54276773	34.89412652	42.88303464	32.96124901	28.58452641	30.43935386	21.0459048	17.90695083	17.5417788	3.339232238	27.0191285	31.26805185	25.05429556	28.89141949	30.38113557	31.38156664	35.54437492	36.72669306	32.56697348	33.89944882	34.42473708	74.17306617
GB40785	33.83583222	40.84249957	43.22023519	35.58822479	34.8464763	41.4939175	26.91424714	27.43250738	29.53315136	39.54209565	7.40274112	7.252627437	14.670551	6.839417285	9.85317435	6.879629419	5.304210655	6.507434629	6.681289962	4.200581356	3.698596673	12.86829413	10.88196323	11.56526936	25.62476565	26.32057135	20.53909092	39.90845435	34.96240364	45.8702177	39.8188701	24.64486132	24.59771249	3.914861065	3.590267608	4.119569949	1.091475124	18.49823175	27.03279721	16.62954977	26.42772987	26.10592964	50.70083187	50.23934525	54.25897745	55.58797532	55.33335506	47.61640937	54.33820403
GB40787	0	0	0	4.908828718	2.500454422	0	39.98016438	27.01010402	23.63315278	32.82574635	0	0	0	0	0	79.63679175	101.7854852	75.83953206	45.11894404	62.84582465	25.58304978	0	4.902200427	5.351565415	0	1.548439727	0	266.401309	271.6601522	352.5267013	152.8348644	117.3846736	126.2246402	0	2.189160034	0	0.958730146	11.91020183	27.996583	20.11130713	48.36612396	59.59375491	0	13.54347502	8.052075887	3.026353795	0	6.023838924	0
GB40788	8.787928844	6.65439711	10.51470516	4.9826918	6.727469443	13.76010612	7.681814711	9.717472267	10.74049749	7.238344777	0.112691482	0	0	0.247991731	0	2.642972701	9.258644886	6.600755156	3.2952966	5.645663075	3.118176601	0.106138177	0.175897439	0.079217497	0.187867583	0.063324127	0	15.73673218	17.67519187	22.50323789	8.208946332	7.02755419	7.01803643	0.05694677	0.100164709	0.335528987	0.046390471	1.010417013	2.770484297	2.264804581	2.752777226	4.411069516	4.575758974	6.671908125	4.469816496	3.523506401	4.422650609	3.128543598	8.082178213
GB40789	9.876633615	13.57363245	5.423096947	8.190942025	9.210039627	9.261778227	11.64866159	10.83419742	7.234987064	8.95334722	0	0	0	0	0	0.021410991	0	0.132330864	0.036330826	0.068345252	0.066778142	0	0.021681749	0.087294069	0	0	0	0.198498725	0.128181091	0.193677711	0.080538597	0.058893699	0.061893772	0.020386036	0.036185654	0	0	0.036786284	0.061858445	0	0.142459333	0.07868417	1.356280588	1.301260557	1.197083661	0.699320481	0.930621753	1.625769016	1.938544828
GB40791	2.889285251	2.528064601	4.868230016	4.446854468	3.66077384	5.208414871	1.406240951	2.513149326	1.512595631	0.571367009	0	0.031815161	0.01409946	0	0	0.009689638	0	0.045779343	0.014070826	0.009841924	0	0	0.239757128	0.909912156	0.010412631	0.275936832	0.257994455	0.132448273	0.204752971	0.106263858	0.081037556	0	0.062048869	0.293672101	0.416807693	0.2501737	0.057499301	0	0.071577421	0.023947267	0.022447302	0.030678695	7.999999443	8.046293109	11.036929	5.456905941	6.411237189	9.882004514	1.335358746
GB40792	10.40833267	8.31731812	30.10887961	5.42485749	4.408122101	53.33879773	2.682573021	4.956142364	5.029824914	4.006272802	0	0	0	0	0	0	0	0	0	0	0	0	0	1.684813204	0	0	0	1.134813541	0.810523826	0.583207172	0	0	0	0	1.060440964	0	0	0	0	0	0	0	1.004863855	5.304831453	2.736143315	0	1.665451035	1.121841267	0
GB40793	18.55481664	27.94758546	90.18240375	14.33999387	22.21108399	50.26031295	18.80613037	15.32308301	26.01913133	31.60329351	0	0	0	0	0	0	0	0	0	0	0	0	0	0	0	0.633001685	0	1.08402779	0.774994656	1.025251439	0	2.408952014	0	0	1.01015432	0	0	0	1.669581032	0	0	0	7.71298204	2.524685312	3.483475396	0.993757576	5.567509793	3.218096837	0
GB40794	159.5881444	160.0178149	156.5484125	205.8264513	189.4331929	168.0100215	38.27847387	44.33534818	55.3084276	38.8865374	2.295607922	1.236361423	2.195443332	0.945212197	0.98476822	2.481308137	4.948907839	5.203815335	2.800411553	2.806174832	1.326542291	6.918576949	7.41364883	7.722799655	5.770319606	5.850889387	5.437150383	25.82496764	19.95925822	25.75584329	10.29687712	8.59618333	6.064485885	2.015090357	2.980853186	2.964250314	1.209381977	6.386946282	4.006490743	8.153730068	4.499184078	4.263606489	133.3846313	145.2416281	120.55618	133.9169003	127.4319855	134.2195201	64.7586419
GB40795	46.59496741	46.3746507	60.25912103	52.66239218	62.43769864	51.39292708	58.35236638	59.94785352	64.13054522	68.63579773	48.1018063	66.20854495	59.32721876	66.81101394	66.30021269	31.14258324	28.94080402	31.00804777	41.30624366	32.82962565	29.23657203	63.30271198	70.19907806	63.93382552	84.34923913	87.76166235	90.20627452	60.2511935	63.49149636	64.60139151	92.97334845	83.96451262	95.01791189	117.3286867	103.574656	120.4955693	18.79340565	76.17051488	88.87301328	62.23556	88.50681637	94.3200861	94.62794581	83.13137914	88.38365653	78.09248142	85.77384833	79.60225369	178.0691386
GB40796	33.72256682	36.4798534	30.46817173	38.40890042	32.31426644	31.93811898	8.699969115	8.833871524	12.14427785	8.75702341	10.53840306	13.89817614	14.29731876	8.884545056	10.73607129	2.808079189	2.732009922	2.787908712	2.572730659	2.695760295	1.662858627	13.42484675	16.57776414	16.51696302	12.66291345	11.50741794	10.33862471	9.165533464	8.932491538	10.06177107	7.319740067	5.318872539	5.673003324	8.164784137	9.776653011	7.05314828	1.839305553	4.819810767	9.321237137	6.418292418	6.657560724	9.428222542	31.02734355	32.56278864	33.25011309	35.38608625	34.4868049	32.42075666	29.18761553
GB40797	39.06897521	33.55555074	44.08875496	46.61422963	39.51333662	36.33535247	7.834205235	8.764391783	8.914616675	9.79939377	2.638523843	2.215580759	2.834330347	1.953672245	2.953163293	2.50005154	1.949591877	1.947800468	2.355379778	1.868923706	1.287351509	6.075027851	5.545929882	6.591408738	6.839187325	5.325782465	5.626390141	8.386910925	8.7088968	7.015147109	7.62213171	6.239245498	6.260361268	7.424791337	9.866742552	7.5371188	1.464425399	4.637754427	8.594561813	5.60590805	7.147246737	7.95767403	28.86160338	32.62415543	31.86423698	28.69545568	31.55865418	30.66001574	39.57662261
GB40798	10.75358173	14.12763574	9.121724553	12.74329922	10.66837415	9.800946202	10.19059346	10.41384413	15.27645632	10.20776977	8.947492569	10.39680293	10.94075369	7.034350189	9.091920729	4.492809086	4.125994042	4.989301171	3.592581582	3.454454303	2.388000718	13.80306049	13.51527962	13.46731396	11.03590229	12.09297861	10.88463198	10.4358514	10.5472093	10.1101883	9.329258442	6.901948099	5.69191021	12.76090084	16.63342353	13.49367977	2.545138784	9.340487296	9.546764534	9.907315457	7.990875617	9.743309955	11.06107371	12.81922201	14.45556539	12.99939418	10.76346674	13.38072447	29.62918843
GB40799	16.46421208	16.27271668	14.11634119	15.21575274	16.15791798	8.658769664	10.91566534	13.22569677	13.86860781	15.8713318	4.866658077	4.096293711	4.759593424	5.642640069	4.333546821	5.213467199	4.80597749	6.143386807	8.412402256	7.218595261	5.721009491	12.88049791	12.04818195	12.17609728	15.04469819	13.43557129	14.57934733	13.60833817	13.71684699	12.75611042	13.90644205	8.858386312	8.96120413	15.03372291	12.62939031	15.13314748	5.415849107	8.995713391	12.52576288	9.081342256	11.37315784	12.63131305	13.93366713	13.78874904	12.89865701	15.15647074	13.6736846	12.74150513	15.73713492
GB40800	64.71933835	70.15755231	54.60767274	67.91033091	51.36044647	46.93539942	47.31219035	54.4403591	57.29914172	62.11219775	57.2673608	82.90843793	73.41712208	79.44414555	89.63993947	48.45339863	31.78554622	38.4146827	54.79794412	45.36976539	45.7993714	56.40881579	52.20572292	64.96748872	58.11451024	63.98127307	63.51287088	52.29304821	46.84307911	42.06202039	62.29871334	59.66405334	58.25166247	14.16376146	13.47114209	14.71598439	4.471617276	60.98148768	72.82098478	53.11330582	82.72060698	82.07139984	53.71362938	56.19506506	61.73738984	60.82436912	60.76512477	59.11774253	174.7633054
GB40801	53.04136206	62.85709197	95.98957188	44.86059843	44.84966802	75.18989405	70.57848823	75.8145697	68.21489893	70.87113757	41.22929911	49.036244	38.85092049	44.21600275	46.54186847	13.97078925	14.48629701	14.52325001	18.94462341	15.23362985	15.11080925	92.87489585	96.79728544	96.91542652	81.53459205	93.77451201	99.57295863	124.0040581	142.4079527	135.416256	159.792851	176.2094643	177.1294656	35.56127028	34.5126232	28.5041201	11.91503261	70.21855791	80.79156415	57.4460652	86.57218847	80.09418894	58.16105432	65.45001398	69.37837307	60.05364051	60.92578063	67.24180346	200.6197413
GB40802	20.2030749	22.94451145	37.38961979	24.82208779	25.98461022	33.84380231	17.24490939	18.0221001	18.53634128	19.06871327	12.78010267	11.70729487	12.60691038	9.090250138	9.009215995	6.347917336	5.906247825	6.182062394	5.075083522	4.494072798	3.371108074	17.53591371	17.16716021	18.5505759	16.49285002	16.37698691	17.13073119	13.21649615	12.34662876	14.48749527	13.25409949	11.13302885	10.87739441	19.61398	19.76027008	19.73629768	3.252334697	10.54674003	12.43995404	11.76213546	11.50129039	12.51473924	25.83304966	27.83285447	26.88604282	23.94816682	23.81253742	24.46021043	42.6783009
GB40803	1.037408586	0.921101397	1.269690791	1.354619217	1.048494185	0.858139253	35.65275018	38.97462681	33.16280576	37.20530586	0.333929687	0.295454787	0.118541403	0.226307606	0.216574906	0.148924059	0.124793253	0.08397184	0.204360611	0.17819759	0.100616553	0.578086309	0.410215083	0.679069648	0.470522801	0.495940526	0.479634919	0.212403967	0.192397379	0.229359274	0.150872034	0.286321146	0.111880197	0.39499334	0.517264147	0.225435243	0.05123091	0.257222475	0.243743766	0.1997677	0.176856107	0.114202652	1.010865889	0.853392984	0.875359076	0.561331849	0.679504429	1.056523507	0.990538463
GB40804	21.09831249	19.83969401	27.05512702	23.90625415	22.09338312	17.37021619	9.638770327	10.66907042	11.22411166	15.78376472	3.974324899	4.641261957	4.665441459	5.364794949	5.985123436	8.351930806	8.814305684	9.0253126	11.90389303	8.66837752	7.444121503	9.573718159	7.877356004	8.542444253	13.36168881	13.94903349	12.11849135	13.5634622	12.69137598	17.45227146	19.6117434	15.43007324	14.43559095	10.28698102	13.54813112	12.83251335	3.629306681	11.92314126	17.12443175	12.08441812	15.98580288	16.71070903	13.64221188	14.24869123	14.27742623	14.77551941	15.18759262	13.49794633	41.21904314
GB40805	32.41002856	27.23301507	48.81224727	30.92654846	36.40216283	39.01727471	35.34647018	38.0180385	37.63666293	42.53426955	6.799832107	5.641342084	7.134501545	8.512519254	11.73002787	5.617836813	7.410994878	8.106786123	11.30840225	11.8703843	9.424914231	97.66302473	95.41845178	108.1536426	98.13205717	97.19952812	105.1885876	22.27231912	20.83660582	26.14379375	51.25535237	39.99973728	42.72765348	11.41945921	11.47187181	11.68800954	2.620383143	49.00113915	68.72861352	42.83729286	59.14383443	59.07515075	48.96839429	47.41225389	48.85079603	50.03098589	50.70657666	50.40913952	137.8890954
GB40806	53.00036366	65.14413385	107.5901787	48.61244374	58.13470933	74.16547385	114.275961	119.7276488	117.3878066	131.0837156	1177.752987	1413.432153	1150.067504	1731.584193	1586.427935	0.177092416	0.048374309	0.299709571	0.208048909	0.076293609	0.17802451	66.94497437	33.15793027	76.88486592	84.60093241	138.3439434	107.7120919	0.84302016	0.845329623	1.061798568	0.651839386	0.376137449	0.848924419	4.319144369	3.669182461	4.055202738	0.461079776	1.995617689	1.913767138	1.995669895	3.21133907	1.613177413	99.01628906	92.70920099	102.2730396	85.42651959	78.96434029	82.22937999	39.87714184
GB40807	10.86298819	11.67172357	17.60860522	12.07194657	9.605985049	13.1910194	9.564736885	9.377902407	10.59656086	14.47657243	24.41991258	29.89307789	22.46123606	25.83358076	25.02205809	6.259640991	7.06340525	7.665573321	12.21261116	8.570078356	6.025871986	27.88134431	25.59384806	30.89247424	42.58574895	46.94259389	43.75452663	9.511123298	9.475347778	8.567200061	14.04585567	9.689399092	7.685458319	4.143324712	3.637951541	2.777093082	1.364770588	35.58646151	37.84451234	36.27769413	36.38142663	39.02256024	17.60974982	20.97077016	22.90868743	26.2134049	25.59107003	25.70138249	70.35443561
GB40808	32.62835563	35.89009791	24.53489619	27.65815166	29.1375516	28.05676937	16.04320734	16.2717986	15.99064677	18.03457302	6.00407907	3.842977652	7.821426197	9.290014312	8.337700943	15.28053371	18.63648599	22.12391008	19.28006143	17.02794684	10.44965699	23.47749926	26.9483913	25.56736615	25.64509333	23.13952804	20.82041474	25.07789815	25.92795504	27.05897227	24.14988669	16.81227621	18.46371148	2.394753828	6.195466057	5.462335169	1.991021344	12.75963097	27.24526896	15.567067	19.16993932	27.64007134	20.72713333	22.4014246	17.57826341	26.89844986	23.45290085	22.83671908	32.77701937
GB40809	29.07998113	37.17504828	35.24407599	25.97412534	24.60546535	38.32968022	5.309290273	5.702933631	4.523902322	6.009538978	2.420740889	1.401828336	1.648930438	0.461158903	1.102122116	32.50843745	36.81105561	42.41853807	40.70118156	17.07903739	6.055844754	1.060970825	1.344588827	1.028378348	0.864219944	0.825649903	0.642220507	2.694647152	2.748752488	3.040119566	2.76947218	2.653139177	1.79965357	1.158996335	1.28700667	1.587076233	0.293284286	3.68449763	8.177958477	4.27874102	6.086099326	6.116431667	11.04816593	12.81006272	15.05065497	16.80939052	14.27645533	13.66826544	17.04944781
GB40810	13.36356852	13.4758624	18.79747793	20.50576611	14.73652715	17.70153928	19.10996399	23.24778483	24.53569943	25.56160648	16.70393196	18.45163751	12.55669128	17.19901521	18.2308322	5.329818727	4.329848235	5.077969425	8.362415541	6.303034548	5.461717134	37.53051667	42.81761546	47.56624806	59.64206593	62.93253706	62.26842373	16.4838645	18.79328921	17.6533348	28.75097014	27.97168846	26.63844521	43.08562063	40.66240833	32.79055385	14.4298258	19.01460527	25.42437502	18.55168573	25.27256468	25.1903693	26.49893146	31.62779088	38.05158853	28.1501863	32.36068067	40.7081718	54.77551008
GB40811	2.895178004	2.252309466	3.221196343	2.130988049	1.803636892	2.129504787	0	0.119863796	0.166644879	0.175856636	0	0.228748151	0	0	0.04224594	2.106061522	0	0.378260848	2.112240841	0.855255567	0.592465459	0.218294067	0.080025236	0.21539508	0.165655851	0.042592647	0.199998469	1.89695588	0.600078694	0.658764525	4.796659667	2.423407023	1.906357495	0.719718838	1.122843719	0.728588816	0.333510634	0.06261795	0	0.053896434	0	0	2.761843097	3.408116681	3.325198655	3.171937074	4.075196745	3.88427343	1.00414095
GB40812	0.339619294	1.844778685	2.937267705	1.417507948	1.78403301	2.424715313	0.24561465	1.364483909	0	0	0	0	0	0	0	0.183251478	0.436552911	0.639744391	0.291883699	0	0.212872498	0	0.186309124	0.497678304	0	0.20183486	0	0.311772982	1.142194776	1.125637396	0.309217485	0.245824917	0	0.513628626	0.292346503	0.326298208	0.272935178	0.292939544	0	0.490717049	0.236669543	0	0	0	0.277253529	0.284546335	0	0.342527147	0
GB40814	4.875687552	2.368584842	4.736747013	3.565736577	6.059085146	3.808647133	0.388788143	0	0.897016631	1.298275874	2.135226166	1.835595608	1.325997362	0	0.639388023	0	0.338107074	0	0	0.284062413	0	34.3483935	23.77638139	37.46447435	8.809421103	8.998961822	3.280785622	0	0	1.01860881	0	0	0	1.079140624	1.385450039	1.039282318	0.869490903	1.385958996	0.792917793	0.380286757	1.885206895	1.49473291	0	0	0	0.439732653	0	0.520516193	0
GB40815	25.11328974	25.84878269	31.5232562	33.43715059	27.86703979	32.06124845	305.3926954	268.2571525	240.3516036	305.9035609	118.5359435	70.40254809	96.06772897	49.74567954	41.73227375	475.1760622	336.7684238	381.6309321	213.6690165	187.8192861	160.9181374	504.3578809	513.4764009	391.6999406	208.2940809	226.4119933	157.8559581	316.6795672	333.7278441	344.5277262	189.0014527	148.6964121	113.2498312	376.0193659	835.872822	477.5276363	214.6480398	142.8079543	135.9636289	180.9130532	188.1397691	164.730371	14.15056265	14.68027596	25.91294789	19.12050791	15.16547548	6.429516942	0
GB40816	29.57991011	30.7270919	39.11424201	34.53713774	28.38135729	36.80756298	24.40348178	25.59296567	25.78045038	28.00288254	13.77897206	15.43432351	17.17283186	14.30605663	16.66192132	24.09330831	28.980285	32.74880777	22.12820264	17.20598614	13.63622107	29.40453124	30.62857589	33.82223092	28.89440893	29.34336765	28.59948854	38.21472985	36.63883566	43.31139756	31.80209139	27.61380192	30.35821775	10.4542195	11.67906112	12.76876139	3.601369649	22.0143843	33.26961617	25.25208032	29.50765882	33.41591988	25.78948769	25.64413039	27.22948276	28.48746134	27.90868257	27.11026713	38.66846172
GB40817	6.631525803	8.230419626	22.73217555	3.95575458	4.809318871	9.480477028	26.35931799	30.07290663	36.59693068	11.77178567	0	0	0	0	0	0	0.545445192	0.82544181	0	2.326769825	0.516140132	1.704733306	1.947025993	3.834359389	0.493112456	1.993602516	0	7.475125526	9.638293788	8.958604099	1.517640071	0	2.12124361	0	1.557890942	3.578892848	0	7.746832075	7.822401307	7.573716974	3.207650052	5.696290359	0	0.644144523	1.347150909	0.750423043	0.621975069	0.844733939	0
GB40818	1.066344994	1.170487438	0.764141212	0.959104351	1.050526794	1.063413631	9.013969851	9.985149481	7.821033694	5.012386685	0.020391347	0	0.015542655	0.009799437	0.030394982	1.050294466	0.833298969	1.348455499	1.76776956	2.292942998	0.483287951	0.264570621	0.540500766	0.221888212	0.163116923	0.136198549	0.138680222	4.924380854	4.541433854	4.440116085	3.090131199	2.586067683	1.855336664	0.870834986	2.066400225	2.448542025	0.787281076	4.188871888	2.258527468	4.705965995	2.561714485	2.967406015	1.515042989	1.78962111	1.828213967	1.650487842	1.450840245	1.34641137	3.16042057
GB40819	4.302640446	4.170479574	14.43939896	4.792536046	4.076082391	9.809347568	2.580555097	11.02314821	1.904890921	3.701553343	0	0	0	0	0	0.320290388	0.132716282	0	0.221361445	1.188043929	0.29260288	0	0.040734946	0.044121909	0.07379329	0.233320464	0	0.896456554	0.127144014	0.305348048	0.906451514	0.674298246	0.621333424	0.082449952	0.320421508	0.075639125	0.063379133	0.262584042	0.095671598	0.100958587	0.025641727	0.082747282	10.32100592	9.64205205	14.4625223	10.34980987	11.05742221	14.15632299	7.024662612
GB40820	3.019447241	2.033169918	3.791673395	1.521151156	2.147610741	2.885865245	2.945479064	9.635943273	2.071490403	4.717161317	0	0.28014196	0.238395629	0.309387243	0.144892273	0.387810362	0.294253158	0.268542109	0.276320778	0.988543316	0.381270738	0.13980912	0.380249847	0.057174528	0.063268796	0.236015569	0.215847609	1.080446528	1.594980067	1.724581018	1.057860199	1.023327015	0.766945167	0.26524102	0.639806293	1.157700959	0.044969149	0.929065317	0.237171971	0.912066937	0.577842742	0.843373703	4.299649263	4.22029436	5.813423223	6.633526374	4.979917086	5.23082907	0.703119047
GB40821	2.149647205	2.178430933	1.827502868	2.090790372	1.68915918	1.318548963	0.27829469	0.233062214	0.153310544	0.258477875	0.163741885	0.127860739	0.247770418	0.180046602	0.217206696	0.077840081	0	0.030350442	0	0	0	0	0.017609324	0.022498808	0	0.018852471	0.043116417	0.433005079	0.663250218	0.608715923	0.09259482	0.113784617	0.090883475	0	0.026013998	0.058597338	0	0.134889033	0.046495034	0.115718382	0.086660292	0.119128866	1.310955123	1.626015987	1.40605478	0.912586937	1.30759454	1.318701453	1.427602444
GB40822	11.75788348	0	9.758326928	0	2.585402716	0	0	2.001127652	0	2.162937302	0	0	0	0	0	0	0	0	0	0	0	0	0	1.779138019	0	0	0	7.742328743	1.819707409	1.366827703	0	0	2.856693321	14.79733491	32.64630882	42.68205577	1.838291416	1.931491479	0	2.062476317	1.529416273	0	58.0199505	36.56520461	57.84658565	18.78911339	21.80903757	12.47376539	0
GB40823	1.763869251	1.712111097	2.119585775	1.535987774	1.792525414	1.271811512	2.031770234	2.435117075	2.093905657	2.06459739	0.826000409	0.539502553	1.012931819	0.703218672	0.711387299	0.654411915	0.506952661	0.507186967	0.563843853	0.582808507	0.505262393	3.862236048	3.831256895	4.39450483	3.227529754	3.222247533	3.025422696	0.892646177	0.692137586	0.827929645	0.958749058	0.597674631	0.440531235	0.339816882	0.35820275	0.437314927	0.075883158	1.228950825	1.435271384	0.966472067	1.032112342	1.013233649	2.817213167	2.725276174	2.800754078	3.315503045	3.647785035	2.838135798	2.939567622
GB40824	29.37215745	29.09679134	24.66428249	26.11164334	29.44511304	17.91333512	21.22637058	21.45984682	21.56880307	23.31297589	14.24587278	34.13790072	17.67358425	21.69791509	17.63500082	9.825442967	10.68898899	11.26214058	9.900751431	8.095125335	6.459669266	16.84458238	15.76905693	15.99362139	22.36790457	15.7548963	16.52184584	16.52779954	18.92031275	19.29295671	19.60624897	13.9540987	16.63686781	26.16967292	37.31559923	30.17500793	6.173284906	12.20843072	22.17041622	14.87544035	17.06808484	18.76908724	31.11985142	32.43403976	30.96402453	31.43446222	29.96629626	30.54149442	35.20070424
GB40827	5.9349506	12.8100904	0	0	0	3.147989933	6621.060286	7288.051764	5791.716448	6847.407919	1.70116951	3.993448821	5.260313514	1.517195711	3.983876956	0	2.61469715	0	1.478827421	3.772707035	3.96125169	19.27300053	16.04491169	7.620156863	13.33759792	8.517211207	11.27409964	28.97693276	9.609468868	16.5130151	27.67270743	1.849981331	4.476502783	3.183540483	2.549628169	1.454100653	1.029663921	130.3094738	1155.931569	67.20630348	1260.299874	1354.661571	6.158161975	6.193130688	22.82134549	9.219013029	27.37251076	2.897996777	0
GB40828	67.25131949	59.94824043	52.42057645	87.76910575	95.46814406	43.3110279	7.777582106	7.726251162	10.42530632	9.552046685	6.091038953	5.641859243	6.238836532	4.256634026	4.701179702	1.575515683	1.978078756	2.62223303	3.702551391	3.547717927	2.498280099	10.94366534	14.84707413	15.58340213	11.33834084	10.01504631	11.29016741	4.574895805	4.781604789	4.463998096	8.98358409	5.809417039	6.057131689	23.89259495	20.3499372	17.38818999	5.413762121	5.600494149	10.75546436	6.148558284	9.918851506	12.69677611	32.15441258	33.71164589	33.25336754	26.64883824	26.12311892	30.73053313	65.36663108
GB40829	6.257036681	11.54146579	7.361064288	2.234109986	0	1.705943937	1.078560735	0	2.411435106	1.226278072	0	0	3.782279715	0	0	0	0	0	0	0	0	1.371627239	2.462713873	6.037077682	0	0	0	0	0	0	0	1.022994812	0	0	0	1.491005681	0.628296687	0	0	0	0	0	4.76477027	4.387821279	3.358001675	1.283898685	2.041064885	1.35628481	0
GB40830	4.926638806	4.672604013	1.899847401	2.482834949	2.504875924	2.000394645	2.47970277	2.823743284	2.355191749	3.217479501	0.943963341	0.741171418	8.344962017	1.519942638	2.998895884	0.087460779	0.185882553	0.355849055	0.204693201	0.151023148	0.048261739	1.554275114	2.367954611	1.829827651	1.424363639	2.423117007	1.397244188	1.362963995	1.251248118	0.981481507	1.095068423	0.732856541	0.55707312	0.274108172	0.369838308	0.164986476	0.107937522	0.605382066	5.375484101	1.054505171	3.899400905	5.431680549	2.735834531	3.025643242	2.970978401	4.320576066	4.004593347	3.805261578	4.411349218
GB40831	8.336533996	8.227440356	9.227858917	8.063554965	4.577323587	9.762148601	4.848445013	3.403406378	4.382820017	4.699287915	1.487305928	1.628702413	2.363374042	0.66482249	0.684804178	0.922119156	0.9020237	0.891901302	1.248294555	0.868723915	0.428142648	1.515448532	1.927801935	1.26676967	1.689663265	1.706269306	1.31781318	2.363992048	2.384969884	1.651868759	3.33628178	4.396778924	1.135030469	1.75199919	1.742920981	1.52644332	0.518030879	0.737594305	2.49293419	1.26892423	1.594187309	1.409225613	3.246118473	3.579766968	3.483494555	4.043481217	3.761306944	2.998007965	8.850215427
[truncated: 14,523 more rows]
[truncated: 11 more columns]
