# Supplementary material for: Expression of subunits of an insecticide target receptor varies across tissues, life stages, castes, and species of social bees
Source: Mol Ecol. 2023 Jan 17;32(5):1034–44. doi: 10.1111/mec.16811 (PMC10947401; doi:10.1111/mec.16811)
Supplement: Supplementary file 5 — Table S5. Bombus terrestris transcript abundances summarized to the gene‐level. [file MEC-32-1034-s004.csv]

EnsemblGeneID	C06_worker_head	C34_worker_head	C48_worker_head	C61_worker_head	C06_queen_head	C34_queen_head	C48_queen_head	C61_queen_head	ERR883767_queen_adult	ERR883768_queen_adult	ERR883769_queen_adult	ERR883782_worker_adult	ERR883783_worker_adult	ERR883784_worker_adult	ERR883785_worker_adult	ERR883786_worker_adult	ERR883787_worker_adult	ERR883788_worker_larva	ERR883789_worker_larva	ERR883790_worker_larva	ERR883791_worker_pupa	ERR883792_worker_pupa	ERR883793_worker_pupa	SRR8085426_worker_brain	SRR8085427_worker_brain	SRR8085428_worker_brain	SRR8085429_worker_brain	SRR8085430_worker_brain	SRR8085431_worker_brain	SRR8085432_worker_brain	SRR8330353_worker_brain	SRR5125110_queen_brain_unmated	SRR5125109_queen_brain_unmated	SRR5125108_queen_brain_unmated	SRR5125107_queen_brain_unmated	SRR5125106_queen_brain_unmated	SRR5125105_queen_brain_unmated	SRR5125104_queen_brain_unmated	SRR5125103_queen_brain_unmated	SRR5125102_queen_brain_unmated
Def	7.413584924	97.37132863	125.9321819	373.777125	1053.402209	1800.856601	118.7864115	19964.31946	391.2388229	940.8136096	570.6594461	220.9410736	413.6217858	515.3284854	960.588876	4201.420884	423.9921371	88.34516511	34.29188447	81.10351296	23.71680028	55.87281713	275.9401729	63.33187229	8.63817064	34.34127944	9.73936172	12.20993622	960.8513402	28.05038114	7.028961414	49457.68231	97.69924797	5414.934157	424.1402092	4876.010122	4895.986173	133.5393282	30.26747464	67.28953214
F1	0.193784076	0.244260753	0.293762931	0.099377161	0.174291527	0.356487871	0.593216513	0.36061959	1.791102249	1.160931504	0.686772005	1.382660864	1.495890421	1.912335514	1.078448508	2.539016198	1.144552159	5299.526745	5472.181303	4156.553596	2738.121514	8786.869389	11.17661274	0.337235167	0.135901878	0	0.050640702	0.376013254	0.151134312	0.187792776	0	0.278232558	0.376552936	0.549000902	0.370189801	1.504058102	0.257588236	0	1.078371658	0.169764374
F2	0.10366659	1.309560265	0.10605171	0.538249008	0.289986514	0.489861413	0	0.557362693	1.656845666	1.155560778	0.753003818	2.875120203	1.532132318	3.062510261	1.296028474	1.447319015	0.829943476	5615.949317	5626.877893	4217.468912	2989.877419	8742.797644	9.734075129	0.072554474	0.655020381	0	0.163746624	0.068207784	0.081261967	0.068501782	0.079744498	0.223580926	0.537021682	0.083591172	0.297297446	1.418298461	0.36792813	0	0.387284317	0.271411133
F3	0	0	0	0.183154252	0.147620044	0.460483748	0.29667761	0.245144077	0.663689392	0.842400477	0.770767298	1.925706638	1.396989668	1.495573853	0.642437632	1.212591323	1.388305395	4725.559044	4598.014096	3622.708866	2464.996255	6850.369547	8.926489363	0.065945884	0.400665217	0.129106383	0.199438285	0	0	0.125025103	0.145410529	0	0.186860322	0.232405717	0.273651896	0.496017788	0	0	0.356207584	0.254382408
fem	33.32412183	24.24282476	20.77023133	26.74787965	34.84291267	42.17253907	31.97764202	30.46867881	12.78052312	14.70614242	14.35723256	15.53875002	21.98016188	16.5264199	13.63962582	19.02780101	14.39561938	9.645217955	15.07776295	15.64362328	41.76322558	20.81662837	44.38082126	44.79420952	29.06063733	30.44178814	36.38359613	45.07580565	39.18437277	42.65229026	39.34885028	47.26241732	52.38086415	55.67135697	69.61057634	41.05067521	46.11426823	64.67001662	100.485013	52.65507917
Kr-h1	9.75589344	10.6584885	5.989589398	6.072917363	23.06286536	22.36961011	14.51816472	14.30835322	40.82826491	34.64151674	35.37528531	50.98640775	34.59547502	16.52670904	35.00254005	47.46508007	24.20550535	18.21779119	20.32565182	22.46249415	5.559424451	10.52751848	24.05252126	39.18206107	32.12815992	33.59908074	39.29814426	27.52143063	31.39578664	15.34299195	39.25367171	39.85066583	2.684085158	37.35935705	8.249766245	46.08458065	29.9086149	14.206402	7.113984547	29.5089796
LOC100628631	75.96104709	75.07036897	89.43220356	69.41981673	77.27966308	88.65606008	66.47574668	66.03489002	74.40652427	79.33276549	88.64884148	78.28557635	86.50343592	115.0303156	100.6661152	88.4839978	112.9011958	56.12726745	75.4999642	79.0364015	86.87724427	89.82425043	92.35174253	96.07064054	80.79079615	86.34607006	87.60276484	86.885922	78.41806002	86.4987752	88.02311849	75.64660248	108.1299704	76.37071295	100.7238675	85.24834368	77.43331774	94.29316003	114.7223878	67.65387347
LOC100631053	102.3195983	88.70527315	158.844394	70.63721923	452.9647464	620.6043931	523.6567223	608.347944	7234.410148	6995.864286	8518.418246	1997.582472	1895.013627	3777.162365	2697.050023	1009.967605	2316.863141	28.94811359	14.43041384	18.63785623	1.988285317	1.734180517	0.624067516	15.80112105	6.894380953	19.28192717	14.06345748	8.839915478	34.26551707	24.47488586	2.414737314	475.7641214	460.1027701	61.38990379	737.1352142	6.38959936	1199.314977	969.2776714	375.4955477	712.8834382
LOC100631054	46.77455545	42.06313718	42.78299485	35.36499839	68.43037585	68.12437718	61.41341046	60.60386348	32.36651887	36.02618917	39.65940329	43.06717664	38.31849684	41.66070109	58.2055783	75.95279979	38.27074622	22.98679371	29.5045511	30.37900353	59.37053124	36.17062568	54.0714685	62.39328359	46.0630234	56.94381459	56.38298694	62.95422699	64.3069318	61.04004947	60.40263997	107.341099	84.27871849	110.3719034	104.9993908	139.912087	94.04312168	98.38894983	108.4293029	74.92949578
LOC100631058	9.389068813	9.536415452	7.228703694	8.996267699	5.514093906	7.480725585	5.680294746	6.689155971	16.68090259	23.31055359	23.28729608	25.6057381	33.4347468	32.34724446	39.44327378	67.63778902	32.02352085	12.70971832	21.00143676	34.31916547	29.70690088	19.44376352	23.003762	260.5258353	106.0907791	125.1335684	213.06905	193.223768	146.1550556	305.0006231	169.9723292	64.66059812	60.27218732	44.47826521	132.5683783	59.70166092	40.82242402	31.6489856	159.61833	23.65241843
LOC100631059	127.779054	130.6058925	101.9934524	96.39190139	120.1385492	147.6336949	118.5524528	149.7096827	75.41537403	79.63060435	62.49877082	94.48575845	91.56835976	84.42396539	129.04351	175.6575321	85.88722682	24.76175333	30.67697089	29.38172401	42.85164344	29.26834364	44.56300014	105.1031667	74.52802176	91.65639713	94.89713444	99.51693594	107.6018977	89.86211335	97.88097485	582.0248216	158.6846607	240.6164954	237.1344099	437.1527293	215.1000028	160.2196024	140.2015843	131.8994301
LOC100631060	5.331358625	6.257390985	8.063686079	7.00861227	16.06366812	18.65195041	10.23945194	16.32490177	6.820644322	9.402002574	6.747536818	7.676811893	14.29115465	12.63067107	10.92847289	8.687760416	14.37939766	0.20837636	0.410356516	0.426361799	0.422364395	1.099976436	4.498036089	48.32662905	31.03847916	30.71197641	34.60315074	35.70421822	33.37023773	44.92083775	39.55974886	11.25977256	11.55752007	16.35112064	12.52138498	9.68838197	18.73767552	26.10670866	11.18127155	20.51058041
LOC100631064	46.38747164	44.11396036	47.59295295	44.99109125	32.07168017	35.94495841	37.28139817	30.07500079	33.84061246	39.80290192	35.71653708	41.62637522	35.89231633	39.26308434	37.22185941	41.558437	40.36501829	46.4497434	42.77427623	42.08791037	80.13175718	68.23122487	99.34090303	94.28495929	68.11885807	97.25368535	99.39817381	103.651864	88.0585531	101.4905173	87.54803933	69.59153429	65.35996361	77.80683285	91.29160259	71.40581952	76.3008562	82.37043751	75.25497018	61.30543708
LOC100631065	94.96427674	127.031971	114.4190759	111.1525374	92.1697808	98.65703846	102.0085507	114.6024468	52.46845776	52.77761501	63.73939833	42.73940957	50.53714408	64.75380341	44.99558621	34.81952309	60.48151196	23.45577048	18.42696826	18.37444824	44.09529001	25.23993746	47.32267849	90.088659	70.23630322	96.63609393	92.25136317	92.2399361	101.3726554	98.52458348	98.57503475	88.56605518	83.45252021	93.13702871	90.10666567	96.68438106	104.7591234	133.3725743	92.66859702	89.31502863
LOC100631066	854.1264355	1019.05099	812.8018125	944.5725038	781.8754933	967.4230936	1128.457257	951.3333217	928.733506	940.1351375	1073.00318	905.7191286	844.1019921	1015.567163	1123.966683	1555.733354	866.2911317	3083.525862	2419.526094	2557.313519	1834.77441	1746.607008	1938.088821	543.4982999	537.9645865	593.5050928	556.6254717	641.974978	609.2856312	589.6345273	538.4339802	915.4324618	998.7963752	600.8314181	1316.910074	966.2416056	737.1376727	836.1744672	1710.180518	792.2523326
LOC100631067	7.034116754	7.800146387	5.733315269	6.2478716	2.554055958	3.541435003	2.9976238	2.793226219	0.511670445	0.30126274	0.372106153	0.719002561	0.789345268	0.776670782	1.426922245	3.33630681	0.72826707	1.333206614	1.5870652	1.2414047	12.42637425	7.694324429	14.00342989	30.52020188	18.35813443	25.50051369	25.03876266	30.60239253	24.00285971	28.02745498	27.7495836	17.30119186	12.437203	18.7347638	21.70055209	6.802243803	15.42026963	16.30065235	14.30356959	12.78818276
LOC100631070	34.2740359	76.73202565	1398.649385	457.8323714	0	25.52663733	575.8617043	44.41191569	1172.862354	499.4866862	14728.33072	1918.104377	974.0427357	9208.538173	9170.90026	1826.802204	9819.516548	78.70825111	29.72552983	78.11517479	27.41151792	22.60193401	3.986593315	25.05766276	71.44974992	25.53336747	22.52551853	18.25738693	22.03885147	15.48821398	11.52672263	17.98043631	80.44667039	28.80637544	9.584328713	33.63554971	239.8676035	15.40933574	19.85220144	44.78097679
LOC100631072	75.20500263	56.94972139	66.8957831	52.14361698	84.09391516	81.04637875	75.07314444	96.20072985	63.2562136	62.66076834	68.66498622	62.79158585	65.40777524	60.63660004	64.79004009	89.40551278	71.21886753	35.03618496	48.35514288	46.71739426	47.22280954	51.78705603	50.57370879	63.00335587	46.81150207	62.37762594	58.90854779	64.57295874	74.74709196	64.58497139	64.58935103	182.6016776	79.84548262	71.06872267	141.4812213	221.526044	112.1812141	98.55321072	72.10584858	69.80740735
LOC100631073	3.260312949	2.742134377	3.194685612	2.908135659	11.41376256	10.47994946	6.420177548	6.51354596	18.5905466	18.65841514	15.44606566	25.61953925	24.92403952	13.2834843	13.31638585	14.67820083	17.06997887	6.41049278	11.56463132	13.35911183	23.91367935	14.19355852	22.55739594	15.3287115	10.68377427	13.43595306	13.32770206	14.65618296	12.35450993	11.20834399	13.37966987	11.02499863	11.61502663	11.65892921	16.65998579	5.589647534	12.53517334	13.56604668	11.9843716	9.796825744
LOC100631077	1314.416859	1419.61133	1235.172909	1328.757768	1244.102121	1420.830597	1504.628465	1312.254539	1151.846633	1081.489755	1135.195801	1267.51981	1103.938894	1108.195791	1387.191898	2066.74095	1006.206482	2723.507653	2364.191888	2399.15393	2245.492225	1944.88999	2408.877414	781.8965542	745.9825202	808.0006475	766.5523758	898.7633006	893.156165	705.2914745	737.3152843	1273.014103	1443.715106	854.0759624	1775.783922	1221.808684	978.8116036	1141.863529	2408.836765	1023.127704
LOC100631078	12.01797022	78.54544526	58.42318829	245.418561	646.7543654	1241.943905	233.1008486	13677.79446	1021.0818	848.3813012	746.5567788	1364.9565	2339.732402	278.8806199	13620.46431	28697.75425	291.758244	141.957792	313.6428511	120.5185677	2806.608352	1422.488106	5363.713434	15.78366375	0.543127596	34.19415348	2.034461252	0.789122831	86.23292852	16.16064131	1.864326274	18860.59169	492.7100194	3155.523337	1232.644618	512.6670381	992.5392505	38.41579618	287.084182	23.90505331
LOC100631080	371.2440231	384.8226958	333.3887077	310.043334	209.0484975	255.6326382	252.1443378	234.4466549	104.2822828	128.7532353	178.6790734	126.6924351	145.430957	232.5938815	176.3829287	121.5089377	199.1846892	20.2763744	19.04089041	15.97353143	197.4890459	56.34441901	163.788359	464.3854557	332.0507149	435.8598691	502.364121	471.8274227	488.1361346	519.757707	420.8951018	291.5793246	305.5406603	378.0372501	423.7235738	572.0457935	438.9663158	426.6982661	430.0296674	383.3080925
LOC100631082	1.191508127	0.84949362	1.072500309	0.621400386	2.058890936	2.113187861	1.27348787	1.29584431	51.33313017	46.53275831	28.41592125	54.97015508	61.63287798	24.36506556	21.60693569	29.53247326	41.34272728	5.83395019	8.007642363	8.105355809	10.66238649	8.215536641	8.110517589	5.366472356	3.464415947	4.966304435	3.961434752	5.152684887	3.962490238	4.66917668	4.930709049	3.678838785	2.493953725	3.178646841	3.301851216	7.893790284	4.15739719	1.679169299	2.549563169	1.748817261
LOC100631084	1768.864503	1740.938724	2013.382552	1662.096528	2026.078274	2333.0417	2021.572193	1541.543034	2459.918918	2416.96953	2579.911299	2340.918566	2296.629042	2047.686943	2167.35961	2864.534327	2166.535635	4407.299888	3968.096913	4203.872854	3652.207233	3206.599261	3622.286619	2205.758261	1941.547764	1858.069463	1729.941641	1973.788441	1816.608509	2151.841508	2010.294143	2279.388395	2396.895427	1551.895552	3083.428552	2493.625704	2127.189514	2788.687548	3836.304779	2207.887858
LOC100631086	6722.942371	5382.962685	5180.689885	6231.962431	3220.425396	3417.860321	4574.424964	3987.55531	168.9435239	191.1232094	212.3560425	296.6697184	330.0688368	459.7820885	587.9867592	772.3971296	285.9056438	33.83930987	32.64150664	40.63138909	5.519266202	11.13470158	2.113724093	1033.67112	916.555032	816.8402392	1283.631733	746.0176281	669.9338949	1204.76748	808.5090476	266.2255706	159.4994491	401.7235657	333.2572237	115.6087397	435.9523746	339.2818345	386.9964864	189.1734289
LOC100631087	2297.569544	2103.255925	870.8147591	918.7230714	329.5502605	338.7666976	306.7586376	325.5590072	644.9104662	574.21749	732.8950895	902.6602764	635.0808688	722.9403945	713.1994918	730.0697965	746.0689666	1122.342595	1148.942557	1287.159262	788.9727866	724.1255418	563.577924	1103.784444	898.4629072	1089.044296	1091.399412	1129.626634	2338.398753	965.9835374	1038.967059	984.7038844	1148.72158	4825.44582	765.7418518	4349.807682	3333.370566	1664.073706	594.9851471	2033.261786
LOC100631088	8.240845216	7.439156351	7.209306227	5.616801264	3.144903111	4.302364028	4.317344717	5.787403409	6.353915772	9.950553799	7.579315771	9.621753051	4.308391739	7.101032452	12.79864441	22.3398381	7.21974495	82.26291874	264.7700873	123.9699525	483.7229503	587.5548347	477.4391872	16.43205503	11.42078495	12.41503921	15.94636729	27.95377873	16.23162325	12.99578462	18.30030764	53.74784152	310.3711553	41.30005802	43.24382884	5.057013632	25.68927651	20.31425186	380.258428	16.34689148
LOC100631089	29.11401957	19.24032365	20.09258332	16.6654256	4.789952072	3.393265676	1.078321227	3.808942334	0.44371595	0.584104054	0.297081962	0.470397449	0.823315899	1.754101097	0.749102512	2.042079145	0.631361116	0	0.029578934	0.116047421	0.912914199	0.314303133	0.564485448	0.70241892	0.309328937	0.644323235	0.436888926	0.714181477	0.801088498	0.709850905	0.534260802	0.199675154	0.24514803	0.101594409	0.179465932	0.160591556	0.167833391	0.392974682	0.261945708	0.29946313
LOC100631090	152.0003384	186.0627941	164.5484008	188.9374662	134.7004371	138.98318	157.8925198	160.0319882	215.7910098	209.992429	217.2645723	207.9159452	200.3449936	219.8032479	221.3131832	261.5040328	206.9603814	220.6154413	271.2188466	217.1673695	804.7798557	550.8020054	736.1247697	329.768771	288.1086396	367.6916638	384.6400182	360.0032464	377.1482215	407.3379848	343.0204582	208.5483678	165.535653	199.6940714	220.4642709	147.7952681	197.4109849	234.9816183	173.6105228	166.3367897
LOC100631091	44.30738941	31.89493584	39.04779345	34.2714558	35.06467067	42.58296506	38.84838403	34.59695732	24.95309655	26.9254167	25.80435348	32.38770751	31.62050059	29.4291991	24.78641757	36.54111934	35.83837527	21.44378897	29.71324717	28.0685057	39.3788811	38.20006811	44.18194745	120.2455086	81.48530799	100.1763142	118.2758774	118.4832403	100.0811214	129.7240354	110.8994083	85.52718735	68.61018213	85.0094348	84.94802074	67.31126101	75.66192124	90.02212546	100.1758801	69.12505377
LOC100631092	21.81952253	18.22010715	19.93523913	17.36694079	15.16121185	17.48334091	16.03115953	15.0287792	22.5098591	22.96218167	18.97061734	24.9464872	28.1850791	20.22691386	24.3122605	32.03775793	25.23352678	8.662485602	11.35793195	13.0495863	22.45825964	18.71774744	23.91016563	26.05608621	19.58584487	24.34686089	23.87434894	27.77121401	24.41169729	26.78630406	22.10114153	30.17646417	29.16959995	27.9568735	33.64835559	34.01617778	28.05450243	32.22988983	44.7582866	22.54090567
LOC100631093	37.44306824	35.99401356	33.0164535	27.66626191	39.96563009	42.80095125	34.68146078	30.93270132	43.75003444	43.45127057	41.61584554	45.06956605	44.79213413	41.68676647	36.50201245	42.12112834	41.49631022	18.35159751	25.14140091	24.87727656	53.35487692	38.49996422	50.78381198	48.87403097	40.82887671	45.92491644	46.26549632	50.50774149	51.89003042	47.74736517	47.29074895	47.0764481	48.28130476	54.22387416	57.71667791	75.63730365	58.78648005	68.96877881	54.06832547	47.63838266
LOC100631094	16.92695469	20.08770719	19.72463613	20.53671608	15.59349785	17.66541461	16.85170149	18.18662628	40.47451557	36.49327004	33.31599082	34.57222129	34.80376309	24.88307351	15.75937182	19.7589764	29.79338716	17.8499195	21.43526535	17.59335083	30.81147028	26.01840267	27.87423802	32.97089661	27.60185698	34.29978912	32.00865763	28.25419277	29.00761232	33.64603604	34.22719561	15.56180848	17.65043036	15.96104305	22.61162804	14.37404552	16.07540981	24.88688643	17.00841879	14.66000735
LOC100631095	14.29418102	10.94385397	11.98107766	12.24079058	6.000916295	2.205054097	6.645194416	5.802434532	5.773193396	6.322231511	6.594478175	8.886528661	12.23948494	16.38036161	19.61700527	27.70357073	9.178872981	2.053069967	1.23631928	1.287866574	0.176161869	0.881121074	0.231632845	16.13464091	38.13941455	36.65545313	12.54491306	25.7222793	60.17418271	37.11903734	11.20216433	1.04927077	3.524420446	58.75945761	3.708937538	8.055454433	1.967728471	4.588188832	3.067969527	1.784003378
LOC100642190	22.78450506	19.09703049	23.06674503	18.99924178	35.43887042	37.26075133	28.63835066	26.16255545	43.45616883	42.75762707	41.68774485	45.48264107	51.6724959	42.71083045	52.07429636	56.14127265	51.3489484	19.76180548	34.13254783	30.58764784	40.62107202	43.90158706	40.94737393	72.19037975	52.14308987	59.92301508	62.72439051	63.04754731	63.29607238	66.81086193	69.36930579	84.66707136	65.80819679	75.06228009	89.13170585	112.7494821	68.58761586	72.45603398	80.75492216	55.31893451
LOC100642191	5.969024979	6.564894659	5.393785403	5.790459984	17.94637914	23.22456108	15.57822694	16.12325828	13.30864305	16.36448091	14.26955223	19.85391342	18.85503026	14.71806181	20.68617159	26.31708399	17.10286649	11.40631819	13.15426972	16.6305815	23.89963055	20.60860463	27.19550219	36.07570384	25.37117712	29.31493226	32.23794083	36.6317156	33.25145759	34.17286462	33.91557484	27.83329574	28.50318489	34.0781568	39.07416198	27.5996281	28.72558559	31.18029301	39.41217995	23.43554635
LOC100642192	13.02220706	8.495299153	10.34422495	8.408418238	33.54801414	30.60014874	17.07837236	19.36773334	28.04163366	28.78082727	25.6798591	29.25808768	27.91891711	23.588993	23.02941358	33.39335444	31.95277322	17.5436954	25.58783082	26.12486027	28.05344987	25.44394169	23.12058755	40.07256388	35.98100682	32.75648806	35.423502	38.8100907	37.6429565	38.41799363	36.70594013	34.66624256	35.49652056	33.21190518	36.52010795	47.80497805	27.75293247	29.56921301	31.66463656	26.72534971
LOC100642193	0.819319576	0.593326945	0.665560215	0.53953601	0.412490873	0.197374514	0.30024329	0.222313321	0.706597555	0.389318953	0.552922034	1.101946581	0.747780197	0.322223605	1.451313868	3.142928264	0.742896429	0.647256232	0.848290419	0.743121478	16.1099565	6.848236141	11.28658711	1.91493748	0.658773773	1.233087514	1.440683251	0.964084825	1.318634934	1.532335311	1.310157481	3.915833889	4.696303921	6.207827034	5.089984371	2.10721453	5.73948222	3.793141352	3.843133172	4.725681866
LOC100642194	0.816452959	0.96921708	1.4227003	0.555019325	3.742625646	6.041605949	3.459599022	2.332009422	7.637984236	9.949074962	8.369387332	9.046946536	10.72390908	7.306495874	7.546946563	12.10183745	10.47148576	5.374891997	9.92128389	8.004377607	20.7808847	13.43071574	17.34532174	20.37398368	12.83116902	13.28375987	18.85245502	18.58976514	17.11238979	19.93545199	16.3747896	7.672557784	7.120720944	10.11868857	7.377514826	5.923134023	5.988373734	5.917582656	5.767506416	5.946636947
LOC100642195	9.185986694	8.063232212	8.10081492	7.963935482	33.1658961	36.13565647	21.46039378	18.36696486	34.75607413	36.08852385	29.07487519	32.67792912	41.65511652	28.23730209	25.64363436	26.48645126	33.01610077	13.47706756	19.40376671	24.50073403	23.55579497	21.02743294	24.14410942	42.09223316	36.111337	35.97083795	39.07222193	42.516928	45.44308659	45.03366083	37.39090008	42.79959231	40.7753293	41.72524566	49.422188	32.8541871	44.1226633	57.57452929	40.10597976	37.99734118
LOC100642196	25.81712922	18.73744195	25.73511629	17.04244583	18.07574459	23.96825208	12.65605543	13.75823698	12.41418421	13.57905407	12.11231324	19.28467422	17.47489641	12.29430808	17.14774039	30.40409511	17.71480515	11.58199476	19.67857195	21.46056772	20.2917165	20.53977877	22.45320267	35.78542096	27.0454612	27.83274057	35.42768278	35.0890085	31.12157891	41.23537597	32.66213082	38.04488365	30.63795742	30.50025237	38.9450572	45.46914817	31.10934114	28.91302484	44.55785593	22.155284
LOC100642197	35.4323651	33.43326102	39.75945655	31.76412261	32.63183995	37.91803954	29.62620814	31.05180034	102.6309602	103.3966029	82.54481429	93.5538689	101.3467177	52.21306299	45.03249524	51.98155683	75.4655615	48.16639495	48.93552526	42.61819137	71.83629229	63.97157626	72.00917208	64.56203397	50.62153822	64.51619468	66.13576812	59.2844143	63.46283246	65.38286388	64.79970633	47.43177108	48.89813088	38.76216703	57.8181235	40.14056518	39.65705391	51.71124598	58.0505813	32.59301651
LOC100642198	1.396848323	1.424633079	2.890455253	2.285552145	8.749758505	7.230446426	7.040367864	6.012094626	10.46993476	9.192939387	13.05402327	12.06389718	14.22197124	17.45932152	15.4547794	14.07462338	17.87376279	5.882885733	11.20519913	20.3018415	2.463294252	4.489369124	1.665511392	70.33224752	53.68208511	62.04288542	76.24716104	76.24320913	67.9044043	91.38219111	61.88347654	22.22674328	11.42861851	20.71569995	14.8767302	11.21687611	14.09118715	11.99581543	23.68898014	9.823885795
LOC100642199	4.815298324	3.632258426	5.244040602	5.053200736	6.653113742	9.423249698	5.998243293	6.638736035	0.897058692	0.877055692	0.521117894	1.806590959	1.625687628	1.448005254	2.344682969	4.062840097	1.126441628	1.037869298	1.266069019	0.98124797	0.659327438	0.95862765	1.300511156	103.1817934	57.41991323	98.14467018	94.4782082	119.3207348	109.1634594	110.4444186	92.21692273	44.51239454	36.70712315	47.42298739	49.27771433	33.73064897	43.19209153	41.32241323	55.68665376	32.03309903
LOC100642200	88.41526624	100.2803021	98.6322216	96.26145017	59.42639608	64.710758	60.94706838	58.81307326	44.04710857	51.34780647	44.11678305	41.31025461	52.47611584	42.29136147	40.52332675	40.40898528	44.50726899	35.39300091	26.42988952	27.59035182	94.7539	52.34140572	113.193919	491.4941315	379.4810643	468.7942085	473.9406448	419.7937864	360.9489302	502.0438548	463.8595535	176.6594835	118.2150201	156.7099181	166.8051839	127.4069497	159.8733719	201.3329342	126.2068799	145.5117475
LOC100642201	57.72168751	38.67518394	47.11386119	31.7017238	47.1900286	46.39666378	51.26731704	41.70614406	49.40835763	49.24610239	54.9059093	43.7212226	44.08220521	52.83345297	49.2214614	45.00047537	48.38753742	27.27870645	33.37215951	32.85710879	42.36631257	31.61197067	35.77955098	93.28490457	78.2561649	97.22979615	97.13664732	82.13515485	91.90373877	93.62555337	99.3080468	51.30535433	53.95055338	59.22403283	52.67133292	71.03632669	53.9754052	77.17845714	51.52980178	52.12688789
LOC100642202	0	0	0	0	0	0	0	0	0	0	0	0	0	0	0	0	0	0	0.283555824	0.233107993	0.872455573	0.154745701	234.6138413	0	0.035007271	0	0	0.033224714	0	0	0	0	0	0	0	0	0	0	0	0
LOC100642203	2.611003825	1.866581341	1.93449591	1.314266337	1.68323506	1.831614307	0.93006249	1.425925354	56.57690881	57.5267791	30.76941963	63.30411656	50.34924699	23.02604829	6.695664711	16.45477536	34.42269532	4.122435193	4.541108669	4.654913165	6.047370771	5.586903187	8.913303972	13.05968003	8.487323729	9.668655488	9.371555822	9.963221886	7.438140202	9.993405306	11.70830744	7.47660385	3.448103907	5.609049161	4.529697834	12.01059674	4.468695643	5.267206835	4.573987817	3.601629066
LOC100642204	21.38232351	22.39086047	24.08161594	20.00233347	17.09338009	19.01290869	19.99037826	20.62810121	16.85570299	16.91137257	17.95003545	15.95238809	16.73745324	22.72491161	17.56626028	17.97481234	20.53840366	14.5814825	16.82367694	15.80976325	25.51439747	17.5907835	21.90146908	68.8515757	50.82223587	71.39279702	70.14569233	70.69516618	64.11666258	67.00033624	72.38461412	32.16375923	25.79856352	34.68219555	34.73657712	31.71332334	32.77755792	36.26193658	31.04538422	24.44227366
LOC100642205	0.681975529	0.792204837	0.726485465	0.616183895	0.583975434	0.755794947	0.43788291	0.481304586	1.27638983	1.339749076	0.84992568	1.81794416	1.914204004	1.015842021	1.529390879	2.32026776	2.183050918	0.049408886	0.046359914	0.127705816	0.201793227	0.159456424	0.214033253	3.70552464	2.113292266	3.126492829	3.317225797	3.707690711	3.146916191	4.304280135	3.15507115	2.62682965	2.58611765	1.6219675	3.525587039	3.694365075	3.031141106	1.893476293	3.406281908	1.686905343
LOC100642206	180.8167482	209.0375373	194.5153495	181.6055721	171.7071323	210.0157829	227.0009611	173.9044123	262.972651	232.2771088	243.2232619	229.8909284	225.2962542	234.1025039	190.2026163	185.2447034	193.6085882	355.6391719	300.9997631	315.2556418	534.5488432	399.1869566	461.8638957	249.4107954	257.9744508	291.3411898	248.2589597	255.1832791	260.5126133	285.521459	261.2088589	145.9010984	261.1530359	174.9044712	216.3468663	153.117438	168.7890801	219.9053192	212.9724865	186.0513168
LOC100642207	66.85605044	55.11020644	64.57088964	45.94914568	45.2775816	50.76047273	49.20263605	43.60011904	49.61827082	47.48124764	47.92559177	53.44774502	46.48444271	54.32593424	55.25271707	61.63510077	48.92763315	37.49439436	30.06798444	28.92121166	34.66643323	30.64087927	35.37409748	58.12086187	44.07871413	58.6524915	55.67679852	59.06132499	54.15702334	58.16866545	58.88315624	51.09987304	52.37204664	55.04529783	64.25203037	53.48792127	56.43493869	74.72043254	61.40998873	52.24503371
LOC100642208	0.187052946	0.328928336	0.097027082	0	0	0	0.078969786	0.0712092	0	0	0	0.627138587	0.720187545	0.230370889	0.751267838	0.678957264	0.288854851	0.384759485	0.290738683	0.569586356	0.331739792	0	0.072620334	0.263488869	0	0.257428742	0.039036661	0.098231036	0.116707199	0.051508402	0.056939476	0.46401659	0.285523885	0.118087149	0.34739876	1.806594177	0.323387251	0.057108016	0.675935627	0.127280626
LOC100642209	4.357590962	5.433499773	4.526103404	5.584512402	3.600548127	3.864162762	3.433632599	9.86405072	117.5172031	118.1369388	61.02999917	64.16376028	85.61006518	46.96198772	9.727556251	6.486754191	77.69632389	1.113917982	0.759168082	0.794554682	0.27431876	0.311470976	0.430657096	45.99745197	25.88973168	6.557844543	56.07842034	30.64046772	5.193164731	13.00120314	53.11745951	17.62792702	14.24144971	17.97256817	20.06874171	12.57864632	7.455611246	13.38459986	25.5472062	10.99936712
LOC100642211	5.975883022	6.32250747	7.014876085	5.377846914	12.06143212	15.03191908	9.635991258	10.18521559	18.66927685	18.02097875	19.45592713	29.08349723	25.05227803	22.18734109	29.92719593	26.34029509	27.94627294	3.977107937	4.276635653	5.887303431	20.58002305	11.63370864	24.03044205	14.24661778	9.683536574	10.70954531	10.77286008	12.09787293	10.4963211	12.37606449	13.36737896	23.05539039	26.67876397	19.48394985	27.05223183	21.40519924	19.46245263	18.72822602	41.48137169	14.14273905
LOC100642212	1.380277766	0.866175801	1.323447604	0.87757244	4.966332214	7.56573932	2.847216966	4.071662217	5.450741933	6.649827229	5.634292631	8.639222045	7.522326546	4.952379766	8.682099332	13.18240291	7.940546071	2.512437677	4.336105095	3.405602661	38.90468944	23.8439264	35.13613093	19.94471389	14.42723638	16.43853905	19.80935291	22.03280299	17.61906958	21.77749592	18.94219679	10.43126639	9.419959798	11.62184252	15.72532745	10.62994764	9.800111656	8.102702033	12.12558944	7.694959059
LOC100642213	12.51698969	8.536297489	12.7228149	8.512417178	39.46607234	40.84906754	24.93663716	25.00189064	48.85397683	54.08543171	47.40123609	45.68577109	56.55994048	45.26599057	41.30667503	48.62097375	48.78352798	22.96209332	32.11064173	32.40168579	40.12838887	36.470528	39.04069335	52.71069791	47.06042883	45.31182379	52.7234291	49.0387649	55.58100814	55.6918367	56.26169865	61.81745506	61.02429294	58.90718149	65.5672977	66.66809868	64.1963429	77.01047228	67.6495473	52.95852666
LOC100642214	1.49819557	2.006185119	1.118957088	2.024230804	2.192747822	2.181813136	1.650922971	2.130385284	13.52389829	14.16855192	9.113554052	13.24694095	17.06555047	7.04943303	5.24825954	5.766356623	10.60117215	2.48980288	4.251282185	3.946393995	15.01607787	8.445039777	12.07127296	9.613052463	6.637287318	8.395755534	7.807567599	9.187001183	6.451546474	8.988356386	9.398761361	4.024782328	3.49549515	4.204634848	5.155313984	6.090420371	4.721606631	5.204859744	5.571737969	3.699868536
LOC100642216	1.816986556	0.896749359	0.636775774	0.905245845	0.615729291	1.16210477	0.886351232	0.81475819	0.199453542	0.158968699	0.197725423	0.244837991	0.292337216	0.160041709	0.318491453	0.869277434	0.425312697	0.198785564	0.341970662	0.407743638	0.228787637	0.344998722	0.314756876	3.055400171	1.420970397	2.014690882	4.183508018	9.199606898	2.797522266	3.682826247	2.371486936	7.153223895	8.641238337	6.506712828	9.651119127	7.624917676	4.386995064	3.263968209	15.83608467	3.865411574
LOC100642217	8.004432228	9.48726036	9.569683913	7.466739022	10.58722008	11.01558801	9.778815168	10.82318768	14.0854059	13.40331916	12.30967119	13.7836698	12.54389442	11.52967846	10.60055666	14.89990964	11.74593155	17.1451302	19.27531975	18.38519202	18.56070899	16.22047375	20.59274761	44.09536777	30.88367242	38.80207341	40.25967202	42.24127878	34.74163951	39.90467236	46.75259702	22.56939397	21.12805486	20.96191634	25.26481451	21.82748127	19.25205918	27.31270782	25.72299446	18.31577023
LOC100642218	88.60303129	76.46487775	75.44555798	63.64484513	118.999164	113.0671278	109.4922419	80.62842882	102.4593367	98.88750063	116.0161707	79.22671834	111.8028592	112.6326122	100.0133249	167.7209545	106.3787067	62.62601345	67.44156549	77.9779466	39.38920162	45.74078168	37.55834402	84.12008188	71.75294235	85.05640273	83.4555164	83.78139003	92.8272695	88.69329412	87.391351	140.477525	135.2628797	82.30264343	131.427423	174.3172138	105.1973444	227.2800654	128.2675978	75.81913623
LOC100642219	6.15321235	6.278448197	4.353946396	6.516600097	3.1266644	5.056926511	2.957339792	5.488628016	4.801260365	6.300474416	5.736172282	6.942086406	7.666032621	15.24646758	15.4765116	22.22836027	12.79610814	16.20716296	17.58693583	13.03472719	77.61898784	60.85807051	95.66394264	21.65847776	14.59277855	18.50621537	19.91284785	20.19730298	16.18516055	17.55172596	20.94065074	15.90657036	15.43543831	12.58401996	28.99543353	7.2081937	22.23425724	11.39192225	29.7760067	7.024345633
LOC100642220	99.17185695	118.1000761	101.1777143	91.84528605	85.11328892	101.6140225	104.0223302	94.28863492	106.8012643	102.7892497	116.8224974	115.45882	109.5863564	110.2492783	102.0032627	111.4857924	101.2286197	134.497847	126.5995774	115.623973	135.8499087	99.96231934	123.9174152	163.5315228	153.8031219	176.3856066	181.0998431	168.1115486	176.7043669	185.0549336	187.2463041	104.7684945	115.138178	117.302547	138.6194311	118.9965396	115.4138773	142.9997461	147.2430863	105.0516439
LOC100642221	84.05166289	93.04933493	60.32724815	84.61667551	37.51541066	56.21681121	55.6003627	53.86957412	76.40099442	59.55800562	81.4578183	104.2012707	78.56464003	120.3495854	118.394209	142.0832548	90.2926503	129.0491999	119.2983482	125.3667491	72.89077139	67.39574481	60.82106833	132.6822146	129.673125	152.236738	153.338324	164.5672194	156.6101957	137.0587221	156.813177	81.07584621	93.07412831	136.5469533	80.23488022	110.7811807	93.34656384	97.85190051	101.2329525	79.55541181
LOC100642223	162.7497179	150.5075852	171.2456254	159.5717165	154.748924	188.5727042	156.0369049	131.6776483	200.9445281	181.4175337	214.804243	188.8585744	154.5239656	188.8535624	200.0845705	185.5432073	175.9237639	266.1641788	275.9107528	276.1077386	323.9364472	292.0396203	294.9945836	172.7636006	173.7448288	161.1094775	157.0942112	160.3462555	155.9020782	161.3525328	155.4389461	161.8706304	163.5919319	124.4881824	156.9431832	115.3043991	135.3466686	177.2116859	138.362017	160.4320667
LOC100642224	168.364888	153.1485336	176.614888	145.0104553	129.8952291	141.5715304	153.176647	118.8384696	245.9193818	254.3089331	277.0201105	201.4602062	244.3515599	246.7290084	206.6057173	202.1993573	245.9271202	165.7706558	163.4555024	161.8668464	228.0051109	232.2434031	233.9978352	172.9414694	135.1977524	178.5039384	173.961083	161.5092276	170.9732788	175.933358	172.5508763	159.0051854	151.6350393	161.0057335	162.0881077	127.5975864	158.1305483	203.0486369	137.7231613	143.8600859
LOC100642225	15.77517439	19.16885	16.10601516	16.51207486	14.77994491	16.42341372	18.69230857	17.15378406	33.45598211	36.13857324	26.38330323	35.83326025	31.97314859	21.86947432	22.29595018	22.3180439	24.43682504	11.81490955	12.83361553	11.39400321	28.86203791	19.26541538	26.83790759	43.7849099	33.35949972	40.37322657	40.85301399	42.32645791	36.30229844	41.92835848	43.01396072	20.85505642	21.58098112	22.1138221	24.04877666	21.35072563	19.05142667	27.01010134	25.29454744	17.78546007
LOC100642226	40.30222137	32.3360602	35.93266138	32.71512072	53.15998188	68.50222548	45.78279347	118.20006	64.02720213	67.17302073	59.22915429	82.74714623	76.21310368	61.80534607	143.6798231	243.8640295	54.18959805	67.5066391	85.31769509	101.9632068	47.71898998	51.20687334	51.02593373	97.07155083	70.50453072	87.7900434	89.5193216	91.19067781	87.87246351	87.67550412	94.2712628	379.5516192	96.31668411	79.08523629	176.661939	392.5327116	97.13325558	64.67007592	53.24073337	43.61830764
LOC100642227	4.841688642	4.88646251	4.313263076	6.433792023	3.930840924	7.491960256	4.033943323	7.09518867	7.463689393	5.601695386	5.751767804	2.705743355	7.818731871	4.794484865	5.35768611	9.426546994	7.346383523	6.564043036	4.770460623	7.695179207	6.877952131	5.397657275	6.79884381	7.879057609	5.424025806	6.913785535	7.944797559	8.315746796	6.898382814	9.872115074	8.444650764	7.838696046	7.338298453	8.509699456	11.71735848	13.83826526	7.499750375	9.725388156	22.54209265	6.394741405
LOC100642228	1.40589637	2.414945884	1.632267933	1.493801755	2.75129169	3.213143519	2.522741149	3.638535411	6.858568264	7.040205733	5.031477681	5.974039197	8.569834407	4.528409325	4.198790932	5.341989349	6.352052608	2.145802667	2.998283052	3.243979127	8.078772196	5.59983318	8.428509343	15.32251295	11.044939	12.91101369	15.11023881	15.60860062	13.76191156	16.59386697	14.32961234	9.09249893	6.879336616	9.430001479	11.28864074	10.60215086	8.436513053	9.584805164	9.821304829	7.436045671
LOC100642229	3.23105654	3.469627114	3.842784641	3.943855674	6.208272388	8.329085273	4.742434964	5.596403458	12.54561651	13.10731716	9.067175481	15.00131991	16.02697872	9.416385186	10.00785733	15.18952269	11.53841588	5.151794457	8.529082097	8.070792439	18.64393715	14.39938305	17.62859523	24.02426081	17.91075729	19.20889539	22.11148057	23.70062955	20.98335464	23.9908816	23.91941469	13.96569527	14.10466733	15.41920748	16.82947987	14.88484322	12.35519406	13.95827445	16.56605799	10.5683705
LOC100642230	109.7171467	125.0306111	100.8635922	101.8131208	82.34944398	101.7623557	98.38921284	101.5923874	68.70494872	65.99116523	74.69193668	61.04130128	73.66502655	94.47667781	67.18279787	54.2819978	76.94741036	64.58611071	56.9418141	60.47630269	94.80999406	55.27415229	76.7941979	130.2760825	121.0833304	147.8907558	139.1228885	121.616069	131.2376924	130.5245225	151.5974271	82.48413571	79.0530692	106.3204463	77.30432035	120.9577907	95.33049885	149.1373948	77.03315461	90.67759986
LOC100642232	0	0.224101827	0.097042094	0	0.780429654	0.170570716	0	0	0.182239665	0.100461012	0.327673391	0.129054627	0	0.188969298	0.104397446	0.212559073	0.245911351	0.288183561	0.359796786	0.088377963	0.613118555	6.296014246	7.777205882	0	0	0	0	0	0	0	0	0	0	0	0.083590218	0	0	0	0.081502578	0
LOC100642233	0.834494039	0.50843543	0.375264591	0.597982255	1.296780586	0.995389608	0.573519303	0.951081596	0.18969921	0.552245518	0.458882148	0.365022708	0.80827194	0.467320696	0.43276686	0.442741354	0.083786176	0.672669884	0.3764973	0.370473565	0.435506091	0.258572347	0.823335385	3.956955122	3.245274357	4.143952413	2.834774723	1.889670004	2.809276998	2.538222182	2.338188953	1.041150829	0.536280579	1.581894388	1.44739868	1.407443543	1.244451799	1.383852107	0.766685208	0.71845069
LOC100642234	49.78005638	37.54969892	49.54067372	44.844532	45.75438136	55.715655	43.25337316	39.47223184	47.78509756	50.55586614	42.46562004	41.87128541	45.10575367	36.59663703	32.56192335	25.89846491	39.37326725	20.11396344	25.94161487	28.53943896	47.91705854	38.82531552	52.94863746	68.68851649	57.44617497	64.13723918	72.46805413	70.13700843	67.3762488	71.92949286	64.98372367	42.0537659	39.7318256	35.04629177	69.01348905	32.46015685	50.26880383	54.49450429	38.61945447	37.52164939
LOC100642235	41.15413132	31.96848525	36.24913803	40.44440565	35.16188765	40.98774514	29.36206368	34.88306576	21.02226271	21.47799963	27.12077557	37.08724937	36.83707417	37.29496935	48.68111303	65.25094658	31.96725432	22.85526842	25.64286609	26.93716257	14.04457121	19.22098034	14.47176326	51.60113306	37.72584878	43.93177159	44.08629994	54.24528349	47.83575092	44.55991787	44.31727277	56.529969	36.35078813	43.97068876	31.91014027	27.45329068	45.5148006	55.71625132	48.77765219	22.14143381
LOC100642236	4.026420752	3.032106261	2.353288387	4.357869778	1.192124719	1.582579982	0.984563491	1.266629828	0.242323468	0.426732879	0.550062603	0.570478766	0.260837186	0.553623593	1.315456544	1.161540383	0.376015319	0.08632575	0.200214195	0.07938245	0.3319367	0.165332811	0.289885276	21.10198713	12.50478314	17.45729105	21.53226365	20.92864226	17.96628037	18.23748586	19.45335472	6.803644638	5.721335993	9.404905787	7.219095646	5.016879869	8.170384962	5.589979144	6.975742192	4.496192542
LOC100642237	0	0	0	0	0	0	0	0	0	0.600392921	0	0	0	0.577860744	0	1.265976212	0	0	0	0.530512356	0	0	0.541491974	0.587211507	0.28336795	0.273839663	0.207066993	0.536750139	0.653623709	0.292303316	0.32300448	0.274873457	0.749162044	0.946455529	0.736546912	0.328122102	0	0.600169299	0.356655789	0.332788142
LOC100642238	0.040577961	0.202670721	0.126920946	0	0.108052988	0.223189184	0.035467542	0.091196712	0	0.094031929	0.077919915	0.062041723	0	0.045408884	0.098386857	0.350592576	0	0.137143508	0.127747315	0.042007123	0.295288272	0.24486506	0.38655706	0.095669625	0.062698035	0.031323263	0.142952659	0.089230348	0	0.093205639	0.034300952	0.191999929	0.321078822	0.072417626	0.299743065	0.383934497	0.040022356	0.245897433	0.624913309	0.234943866
LOC100642239	0.112956604	0.349361845	0.246917571	0.178302485	1.011273063	1.113743844	0.883888926	0.763934032	0.109587791	0.105962278	0.262638361	0.540351422	0.259753575	0.306994203	0.332441685	0.424068242	0.321314786	2.053959809	2.504037657	1.492739801	0.678931838	1.306328071	0.776181531	23.98898571	14.94349879	17.00249922	17.83717057	19.98230925	20.52647185	22.19800349	21.03607035	0.916629573	0.41811676	3.086137091	0.803773995	1.587189128	0.933111532	0.442147474	0.772721887	0.279952472
LOC100642240	27.89477216	23.32328408	28.94079823	24.63561235	33.00731236	45.5295513	35.16531672	31.97430625	97.30680182	100.2921935	68.55543503	104.3381564	121.1597358	62.3073024	47.97556293	51.02480392	90.43094079	53.08116407	65.80608332	62.73089555	151.2747105	112.1606554	161.6317449	111.3581919	78.80765083	93.49026669	99.4787014	103.7543769	84.94888563	107.0266633	102.7094559	81.72645051	61.10486582	69.1109153	86.48782271	71.05525278	68.2114819	83.2032684	70.08936642	63.41826095
LOC100642241	5.321430731	4.19760222	5.573282245	4.100037157	13.47905086	14.99846455	8.413437172	9.62356909	11.01649515	11.76647007	10.63814931	14.7653119	14.26805316	10.77988802	17.96585047	23.56615329	14.50134722	7.963733064	12.16023518	11.48721017	13.42293367	13.57154137	11.81968081	3.881065807	3.005227836	3.404511318	3.353406976	4.803033134	3.676445378	3.39537062	3.883073793	23.56607494	20.14611263	9.808973235	22.21392826	17.06416531	13.86927113	9.593836227	18.53955073	10.85208872
LOC100642242	5.298723774	5.889091857	5.908479407	5.051887393	3.069708209	3.636833639	3.369120139	2.972200015	1.362648249	2.067270232	2.423722515	2.549437938	2.225891859	3.358363215	3.0614535	2.959539571	2.942113242	1.719834818	2.243109659	1.259523389	2.606708624	3.347243222	4.950085861	27.05527918	16.41886773	25.04505356	19.58574711	24.23148082	22.69490776	28.49391184	20.23939468	16.07610742	16.37536305	16.01016342	18.41422769	24.97626283	17.60808587	22.14497021	30.96265816	15.67057615
LOC100642243	47.38785365	24.54351314	38.97924683	26.00355893	57.48233902	54.53906189	42.50373948	37.27270597	53.24317237	55.25537581	47.33323346	47.84403021	65.4936935	47.22498529	39.23606442	39.3949005	49.60798687	27.41303128	31.43386672	33.87782055	40.28788156	38.09903091	39.79742607	56.09908395	48.88767927	59.96055502	53.3265534	52.58771573	52.48607164	58.86455627	61.31722012	46.15265583	43.82797522	43.87544319	52.52283414	49.00799369	43.85590739	57.80192726	40.22083927	42.76489782
LOC100642244	3.646763901	2.795283225	2.546544922	2.585859841	2.014208197	2.86011012	1.514328865	1.928168447	1.029715018	1.377408197	1.232984592	1.960240084	1.327290454	1.147136559	0.92274281	1.623913954	1.563407525	2.901198695	4.124600175	2.761134516	15.12978954	17.50331624	21.19465615	11.57583632	7.756391995	8.403595448	11.69672976	11.20291278	8.71945198	10.03083026	10.35603149	4.99920173	3.888360456	7.012614404	4.962809137	8.321622569	5.692103128	5.442555526	5.236398551	4.55676917
LOC100642245	9.139053859	9.110399907	8.76336789	7.260502599	8.480258916	9.763823523	6.817396578	8.243986955	13.60048746	15.06350652	10.70972239	14.07435176	14.4059193	10.6144268	10.5390635	18.45373237	12.76381311	6.329672867	7.62764078	6.948598046	13.20585392	11.17389698	14.66786838	30.59371954	21.76649279	26.43845887	30.0797678	32.51853111	26.14022556	30.34783058	29.03382326	19.36325957	20.46469167	21.3112635	20.22118849	26.74740996	17.33984803	18.69195764	33.27946143	14.68609425
LOC100642246	30.20740625	32.48644709	30.80819844	27.38231113	27.61821605	28.06112861	30.36595331	30.4594644	33.5022586	33.82647947	32.17952961	29.4191052	32.67092918	33.34384293	30.46060923	34.09852232	29.49044998	15.22410052	15.06214715	14.66682662	24.84239007	20.20717301	25.44386402	40.15003669	32.12280929	42.47172236	44.03002988	42.68963501	42.38090692	41.84186756	45.157598	40.48574437	35.67215281	38.83058017	50.98139439	49.97986668	37.78296696	39.65870356	43.85910335	30.06369428
LOC100642247	18.77869225	16.6196976	22.25374595	18.3523823	22.39942035	22.91946971	22.15588388	19.04795753	34.16458988	34.94044545	30.0663087	32.27866116	31.95602365	27.13061711	25.99298056	35.47174989	30.16368405	18.8657833	24.85866386	25.12728663	39.97407034	32.17532003	40.12003595	26.90242861	24.94034916	26.49407887	26.52337826	27.59337705	27.82860278	28.40773002	26.20160233	27.50584243	28.10005687	25.16790316	33.5386985	26.09606523	28.05198636	31.91294769	28.17083178	25.84092823
LOC100642248	0	0.064081724	0	0	0.048944469	0	0.138666758	0	0.094213488	0.103468186	0.25733649	0.135999316	0.325630358	0.448748693	0.269891417	0.165105519	0.375441199	0	0	0	0.053575725	0.038401496	0.047067494	0	0.034290881	0.10310504	0.026047728	0.032625662	0	0.102139032	0.075187262	0.03491753	0.031884718	0	0.046716339	0	0	0	0.045624013	0.042637629
LOC100642249	22.51724328	41.61195728	31.69485534	33.57524499	25.4731666	29.37706665	31.52155529	25.39531063	50.66035038	45.87792601	44.94862651	42.44025232	49.88034836	50.63930438	33.840462	34.44696353	43.87115641	52.72305933	50.018605	48.11769381	57.65941676	45.37227946	52.18990395	62.43159112	60.8235636	73.84893796	73.01635141	66.7055426	63.75457776	70.68834447	67.07183393	38.31119257	36.88469592	33.47119177	42.9811897	25.35921173	35.61195241	45.74024246	34.51265997	35.14038214
LOC100642250	46.49291664	45.75872667	46.70452767	43.10256705	46.00051825	55.4706822	35.08753165	33.62472374	50.95995311	54.09619228	58.37799171	81.48542459	53.1150309	54.98131786	168.0353743	192.5137743	63.54700626	62.18549334	90.2184427	75.39213773	120.1487663	103.3472912	113.4509456	80.05110578	76.23867305	74.62449571	81.90672892	69.84768456	81.35177224	64.82175554	79.71557765	60.7949656	155.7591664	58.34372538	87.28504307	39.47210267	43.39227894	41.84210991	112.0114867	36.14596405
LOC100642251	22.76440251	21.34156896	22.65260412	18.25845981	19.52961037	20.17634271	18.87567562	19.78388714	28.94154842	32.58366694	27.97531315	24.64496025	28.71535105	19.74596737	20.97278911	20.64755041	24.5786915	17.16952599	18.19129623	16.41877283	37.93324958	29.67505897	37.35210888	46.59177822	36.36849664	48.37589351	47.35591426	43.90491989	40.94600126	49.08124099	47.20381886	27.15605132	27.2441307	25.98856894	34.2737053	32.80450428	28.77144809	30.78145099	26.85001591	20.76159552
LOC100642252	6.636291694	5.058410689	4.835251978	4.702311271	5.584748114	6.389791288	3.370741759	4.363534674	0.505520714	0.839378091	0.854762529	1.348754689	1.12188724	1.218904352	1.84882183	3.472558281	1.574450319	1.672170004	2.568857591	2.525137573	8.710437381	8.455584163	10.27991154	11.11566782	8.229160969	8.712079582	10.31712158	9.390146884	9.420828837	10.69992712	9.549298147	11.5475555	6.274363604	6.180463968	6.723577992	15.22736907	5.333451562	12.25755339	14.20668472	3.273324779
LOC100642253	17.97633951	16.42176895	19.45188177	12.79659558	16.20511186	14.90894421	16.08543511	14.59819435	43.26349448	32.98324145	36.26268392	37.92253454	37.87392454	39.9100385	42.75642369	29.55049005	45.38310137	25.33614605	27.21018705	28.83880605	38.99750439	29.56686799	40.48250755	47.81679489	39.92005695	57.72632231	57.24772214	44.82439189	54.34590073	77.5993916	48.77229817	27.90327695	30.56858501	24.82253272	36.90071109	25.61219174	27.16386991	37.94756293	23.9820945	20.44682195
LOC100642254	20.58196386	18.24457612	18.67548548	16.41509756	16.89211739	16.92919109	18.26082876	15.2568985	43.23190237	40.79899914	27.80860722	39.39877737	51.83066627	26.50225947	20.35231473	24.81106964	35.94558081	18.39493073	18.22377718	17.38677032	36.1483172	28.66585902	38.44020391	25.99556758	17.0994318	24.4601848	22.64128487	26.1992872	20.714114	25.06306263	23.76086693	19.55493646	19.07517002	18.37107452	21.95130647	21.58882634	17.80473541	22.25208605	22.63302181	16.75578249
LOC100642255	60.19479829	57.52490049	57.07126784	54.68175686	55.11315342	57.73753456	55.99697481	51.89775464	86.15467424	82.11573332	75.8585386	78.329763	69.93806496	64.19650018	60.42920076	73.19045935	66.14141898	44.19875044	51.18258421	50.63650042	56.29328207	52.25496752	55.30537822	82.43737089	78.60585316	84.28539131	76.82429999	77.20681829	83.7620544	83.92895716	82.19449784	58.78155025	67.47488222	68.37872635	66.09491088	84.06438767	59.17114596	66.88492846	63.20207534	57.21840596
LOC100642256	116.0400298	102.9018402	95.78314019	117.6344458	129.225111	148.6272639	131.7731284	128.3267623	178.9332636	157.628153	161.9953815	191.3827268	140.2604931	147.2490379	189.7913589	216.0413956	143.1334586	175.7766105	207.9403627	209.9323013	208.6592573	207.5811983	197.8226529	133.289383	175.9418748	137.7503396	131.8232478	125.124254	143.4978823	126.5292187	145.6690121	149.0860387	160.1586455	135.2014625	118.7653469	107.7987745	127.4442834	139.4243035	94.97305147	143.9141858
LOC100642257	0	0	0	0	0	0	0	0	4.706575302	5.296780247	2.621319019	5.685320911	6.069771143	3.608011989	0.751044142	0.306261565	4.166140781	0	0.260954148	0	0	0	0	0	0	0	0	0	0	0.084637783	0	0	0	0.097827813	0	0	0	0	0	0
LOC100642258	23.90245186	28.50791366	30.83035306	23.1861431	25.14699324	25.37356822	22.882143	25.78950826	19.37178141	19.82586192	18.20624544	18.34466394	20.35664999	20.72606205	20.74294679	20.13973487	18.94452064	13.44995558	17.37452925	11.39462137	32.44938293	21.8708499	27.09625657	50.99628098	39.50137562	55.95708335	54.92977612	49.09603314	45.42002303	53.49231511	52.79510723	26.22916938	23.97243353	23.3230012	30.60217658	30.38894178	25.1962557	43.23167792	26.25027872	25.43322654
LOC100642259	4.823769253	21.50457256	12.63722618	23.86361147	5.116201059	7.421785897	19.86195218	12.06745222	37.16195253	34.08681728	32.56014276	29.31902197	28.67583549	34.84400168	20.54909402	18.22850639	25.23701188	38.09209773	39.16883439	33.07022695	47.68215078	37.45559503	30.76061255	56.79367559	54.52921765	70.33836433	62.23275901	56.74152523	56.39449072	74.13016709	73.98833945	20.75584982	18.20908318	19.74301655	11.67234444	15.22599578	16.59818607	31.24672044	14.17256805	17.43746288
LOC100642260	7.977997014	7.744959436	7.344134867	7.469234083	6.65940204	8.922098657	8.646231886	6.827897466	9.549554103	10.50635622	8.112164358	11.73752791	10.15519254	7.57130677	11.11503821	15.58170636	9.593603104	7.626444493	9.719806121	9.970445928	17.90849997	12.46207942	19.26162654	26.92387003	20.49543059	24.89428485	25.84748907	26.41949976	22.36531484	24.86112748	26.00212324	19.54732904	17.00569981	19.34137741	24.09079454	23.97129872	18.02975573	17.80086716	24.7731842	14.48725874
LOC100642261	100.3167339	97.45251015	81.39348942	95.28217453	71.36887886	85.55551841	76.15351461	94.86102012	98.78325069	102.2026967	88.77678557	111.9971575	115.5366192	109.7229918	139.9046506	144.0041711	113.1818793	151.4506962	106.4885515	105.651033	117.473356	117.6536001	133.1109629	111.5472656	89.2264583	85.05957859	92.46854345	110.1985522	93.33740356	101.3168336	96.0584354	95.32745312	128.6825793	106.6132234	119.2260539	71.55122563	116.9909478	114.7876081	133.6946774	115.5228908
LOC100642262	8.708314319	6.50895285	10.63218974	6.163366129	16.17206766	16.39253902	12.58627039	11.18927267	25.49931346	25.36517184	23.94977857	21.32647246	21.99640409	20.88788698	17.32116218	20.56312066	22.28709984	17.55128521	23.82806687	22.25090453	34.45084794	33.29742801	34.82683205	39.32410199	33.69667898	35.99374857	36.02963274	37.61353311	37.30156076	41.17167071	39.7707935	27.08793918	23.64153601	23.70343693	28.34582985	22.37572971	21.08930506	28.69729284	23.52923092	20.84002495
LOC100642263	54.47471766	52.78123235	59.88158717	50.52666376	44.03098456	56.49550395	49.45056713	42.36807516	118.2229366	108.2751215	101.0021384	120.4696679	119.6478362	77.61764714	73.5649207	83.71882624	107.6659291	58.60168601	66.78808603	72.03545725	44.15464115	45.00179546	50.63271513	55.13547558	49.31215367	54.16731789	56.14612323	63.18542038	59.96307928	64.27513919	48.36614761	62.22758603	77.1621584	53.31624099	67.89651752	43.68090983	59.56963462	83.65523927	99.56901073	55.86088612
LOC100642264	47.39192921	42.92365669	38.76539324	36.15974247	58.19987542	67.48550348	44.60583992	42.68002289	59.6107455	64.49539085	68.67474814	61.93050974	56.0820324	51.94602815	61.82536808	63.06734448	61.56925211	43.00618206	64.20345473	65.26486642	35.381065	42.32699128	32.0362125	288.2856684	222.1495622	247.1225258	293.8679336	314.5144615	265.098134	269.2680392	276.8980943	242.8534785	197.6105281	287.2884083	238.0098946	200.1343632	236.6290929	197.3811912	178.7126015	168.0073899
LOC100642265	13.47032796	9.602496272	13.12810502	13.23180688	8.879494207	13.64542843	15.36888862	10.26277189	46.36922618	26.69532502	41.82525101	54.78674223	43.57360735	43.21869692	67.67782183	58.04955353	46.77637664	100.9857676	83.7878074	111.2811217	37.31958622	28.66360698	37.11028848	41.70812522	24.94583825	29.85520154	39.60720784	33.36365173	42.22900511	45.38580262	35.58437609	40.58088483	39.34618427	54.9492221	30.76941434	44.97072869	32.64058537	38.83449309	46.39486275	23.14047976
LOC100642267	53.34770343	48.09540494	34.0373999	35.56338543	46.69058535	47.0760595	50.80186311	46.15190894	50.1721509	42.67545627	53.93656258	50.48950969	59.38883989	49.37896673	49.27545694	67.7989301	47.55164322	33.64048681	35.66076043	38.17878016	38.20755179	34.04985809	40.84629596	57.04385473	56.87294399	55.91861683	51.24564262	61.19610107	46.07291222	48.73575095	57.5703333	53.91482828	58.84137369	46.39679672	55.23740446	54.66478189	44.49153604	55.23458688	68.28341143	46.97407952
LOC100642269	0.648394662	1.751616642	1.513291961	0.900590491	1.69369881	0.989106839	0.594762868	0.905011863	9.274586092	4.557837977	3.163777977	7.125253963	5.608033996	2.815667862	2.333857309	2.788080818	5.917513952	2.015309598	2.980447173	2.831954733	10.56657657	3.480297533	7.231463165	5.771818603	5.812373289	4.451983621	3.792786243	7.418429694	3.168017115	4.135963149	7.31093989	2.682109569	2.078100863	2.554263109	1.934012244	3.397748671	2.019998291	2.75655422	3.747709338	2.420904582
LOC100642270	112.8946881	94.8291549	101.1840638	91.72887614	57.46064662	65.77009185	52.20344905	61.08429616	27.31160365	26.37439351	19.11790164	36.91190622	29.51810784	24.98516578	28.69030351	33.98226502	25.12279224	51.29900466	69.74806228	64.12790697	21.84705752	35.09356742	8.482297923	368.8257309	275.2602442	317.8109561	383.823712	370.6619999	305.4884751	372.8105618	320.6517541	160.4570511	193.1304364	196.1287683	192.0016861	136.671478	191.1557276	168.1668345	191.1640738	164.2927241
LOC100642271	27.70971011	27.90155412	30.52298709	24.43368689	25.46811364	30.91555038	27.4083578	26.91245922	49.6476711	49.00014961	43.76998255	48.74097278	44.41652393	39.4376127	32.68515478	32.44623582	40.54455629	21.27097194	20.89981503	18.94225871	38.55059492	30.42786971	40.37793669	42.06369191	33.31684469	45.3240641	40.22526776	40.06601522	43.59282517	42.87304466	42.95782648	35.83700327	31.31781691	34.89229178	42.41466342	37.43153833	34.29611565	39.88823876	40.09686892	27.75482304
LOC100642272	280.9151624	223.6505067	220.8900786	185.7788072	197.034676	264.430568	255.635982	247.9083595	1405.531025	1390.234155	1551.998187	824.0729286	1489.188393	1223.330075	772.6077412	638.4463755	1532.340336	195.1148112	221.5034206	179.8463026	283.3594244	312.3698203	467.3536509	130.971267	92.47576983	121.6648517	128.8947938	135.3049513	188.7347498	143.403963	128.857472	341.0984977	327.97535	524.153018	279.7978305	72.88935113	343.5732932	417.5949947	214.9648787	403.2250947
LOC100642273	26.14548928	22.9772474	24.05137562	23.5745441	19.55438156	21.76900513	24.27977458	18.43969542	62.52979384	66.53950913	54.79396541	61.52523007	66.69670166	44.37254913	28.69353607	33.04117972	49.95399325	47.29638348	44.64337294	44.30966179	33.69701771	31.90875515	33.62246795	36.17206892	28.08350125	36.35280558	34.44574859	37.07912509	32.25349904	34.21977708	37.38653302	30.72102543	30.36247649	31.07403765	37.00387135	48.03971001	32.80127535	40.9421818	34.06581238	26.73885348
LOC100642274	18.23151756	26.01537116	12.61033255	22.8174739	17.1970625	20.20656715	19.526142	23.20377965	34.80882118	33.17376625	26.75932348	34.64217073	34.8980577	30.90845887	34.00022849	42.82228109	32.73392632	23.04247981	23.85337551	22.30608237	46.9425615	34.29850768	44.2847549	59.68061356	38.15410174	72.64545138	56.13598737	62.52858993	59.3125552	55.49704009	65.81733624	30.7493465	36.7825833	40.11672702	33.12684107	28.40114129	29.90631354	37.99457304	42.97900973	27.40270362
LOC100642275	2.36166998	1.667103395	1.670991325	1.879612168	2.308052118	4.524186473	2.626344789	3.292057167	0.07933262	0.087227777	0.143775152	0.459208819	0.351379791	0.963811348	1.088219996	0.881581829	0.157993337	0.169469087	0.117747364	0.466184203	0.227929225	0.162266953	0.198811251	5.688673828	3.312351366	4.12132199	4.355777985	5.699124346	3.684183774	5.134495202	4.377294933	2.189884447	1.436417522	1.515322236	2.070837194	1.430191783	2.115904028	1.601499201	1.36199981	1.447606997
LOC100642277	1.505268105	1.401873793	1.411653208	1.178848953	2.483352414	2.969233618	1.19092829	1.182639907	16.8444981	15.5485117	9.603443299	14.48910397	17.39522633	7.413947497	4.075614483	4.994184919	8.962601877	2.387919746	3.692442918	5.033899189	8.343105364	9.388578746	11.1030929	1.117478627	0.80221913	0.606329973	0.928325437	0.966152792	1.378200103	0.918805043	0.997012111	2.050846602	1.291471595	1.204925318	1.34687983	1.146913163	1.207356093	1.355746497	1.268605877	0.963068993
LOC100642278	4.80697093	5.930700647	5.277914671	5.078439194	19.33715091	19.77584609	10.64114046	11.77775165	15.36866069	17.38522628	15.76735458	19.05784528	20.53458394	16.9762379	19.74247051	23.83243201	18.64464164	5.992803927	8.597064356	8.070907148	16.59931989	14.64571401	16.09897822	46.95130677	36.6971285	42.45881883	42.47479386	44.56839812	41.71362555	46.88595774	47.96541219	35.46087331	30.86613436	36.05588138	37.08708595	37.7082891	34.78915434	38.35667467	38.09937723	26.64517626
LOC100642279	0.619387891	0.851645926	0.589970277	0.644031383	0.260098143	0.250776157	0.235202249	0.303017131	0.426909915	0.563192981	0.518360274	0.577702891	0.843551814	0.572867244	0.652921913	2.699148382	0.265874263	0.362272123	0.591534283	0.697150091	0.949129735	0.556929434	0.973714819	1.263614295	0.852789246	0.900289517	0.652897869	0.592371001	0.606693082	0.613697668	0.774546981	1.220899874	2.749466036	2.071408193	1.781965186	5.45603359	1.221529215	1.459443808	8.131635587	1.276238239
LOC100642280	58.84954566	52.39195334	50.18892687	50.17255433	47.09138254	48.25362936	47.22348361	47.6920737	67.90160373	73.87328438	70.67111886	60.72505658	79.16068773	67.92864384	49.61612795	40.46182257	70.37031143	47.40541903	44.75539689	48.56936405	66.81543318	55.52581637	73.22774695	94.40993783	74.180752	97.06724058	97.27790644	93.05387472	91.97236409	101.7377108	97.30702244	57.92887484	62.35628289	68.82869082	80.7925012	77.58476703	68.66678145	89.47423091	72.55196006	59.94276984
LOC100642281	11.44341217	7.899195031	10.9034118	5.397259676	23.29126052	17.37165878	21.42235482	7.534542355	45.53456757	47.06467884	39.8496873	48.59153658	48.86242462	35.25591865	46.28031782	55.77973031	44.34912089	40.84633537	44.68332377	41.74926504	65.69435616	59.1126588	57.20391285	62.78310245	47.82606496	60.97977872	63.03714757	60.16924598	80.29365962	74.03218605	70.66919293	70.90985277	94.76257436	49.48852067	100.106117	69.31068175	84.85358449	72.37545378	92.46756407	64.53002085
LOC100642282	73.34659331	65.20572457	70.25937187	60.1503387	48.00576887	63.0200977	61.48704673	50.64996111	94.30801701	97.40735099	100.8760117	87.95550876	88.08155574	106.361343	88.10295944	81.78555352	83.22785032	65.96156768	58.07369385	53.96718331	82.43296253	72.58605344	76.29851776	128.7070294	110.0021669	146.6562269	130.8924396	121.3480418	124.0508213	141.5191471	138.4211871	77.65592485	70.21191464	68.60506219	83.36391475	82.13286734	69.55754323	96.44443449	84.22358593	57.91760792
LOC100642283	41.95946656	47.12538405	39.41254955	42.00154756	32.30918069	34.03307022	32.98585019	36.85712139	146.0822338	146.7722649	98.30033537	141.6200004	143.83394	71.6135106	40.51728689	54.65472123	89.50843239	47.43768424	52.63280185	48.30502205	70.83768099	62.36055267	68.4455057	37.60894437	31.94839263	38.41445138	45.64744733	40.00373578	45.3899321	42.42247127	38.3500267	35.92975656	34.92419794	33.75720648	42.1574723	19.43679624	37.12651709	49.84224269	33.6148813	30.65041246
LOC100642284	35.11501523	27.87839029	29.95874958	24.38934819	44.06092172	47.33996944	37.88971165	33.02153175	53.81650323	54.08097688	50.99110785	58.49516516	64.59900723	47.67679272	40.27239383	51.19557285	55.98417292	28.35772446	35.91710259	36.20049966	61.52168404	55.53076948	57.85502493	91.88397505	61.77663846	79.81786757	82.42090326	85.6927634	75.31574411	80.75175878	85.91118097	54.97009009	57.31879679	61.25238741	62.63697961	54.95513361	55.47642152	65.32887937	55.46902015	45.44874963
LOC100642285	56.0365494	42.80615313	36.76022289	34.12665563	51.47612865	53.54147987	54.09790798	54.08528078	46.35038907	50.2647756	47.6465111	38.57030233	40.52233908	38.38064674	38.64811887	41.9243918	43.61776444	32.29409438	42.29541091	37.54792026	47.64930951	51.59372187	54.69449022	43.13019666	36.78596719	40.79240087	37.09796543	42.26797259	54.07372797	42.151444	43.68559165	43.60617943	49.82782009	65.41859451	78.10645564	23.84456815	50.42770056	64.00938855	43.6150283	62.67021049
LOC100642287	268.3424886	203.1690826	219.8665367	180.19888	172.7120472	167.4157112	198.9944482	160.6900156	221.0085477	226.2065149	208.945882	220.2498044	197.1182347	173.8144156	183.0440763	203.7744733	152.9252262	131.5563442	141.1471309	129.5876795	229.0893685	175.14367	215.1754733	413.2310327	329.3037995	475.7117273	429.1700319	391.8300283	373.6248431	368.6845516	457.2812007	239.6729314	213.225052	245.5533295	215.3766851	264.7053074	220.5726149	236.9245588	209.1040121	207.2184975
LOC100642288	0.759446517	0.554606794	0.382780931	0.448301022	0.292064441	0.172469223	0.399662545	0.282824958	55.27889853	42.90021722	69.99311257	86.77562088	81.66716521	70.97285715	143.5011104	107.4079894	94.79904894	73.46145939	75.08130257	84.86622881	6.341744906	15.32150602	4.554368371	3.042890403	1.742094631	3.019554615	2.616046039	2.637260211	2.856239806	3.267536428	2.60759041	1.980168272	1.253119019	2.454928631	2.460915294	2.335236336	1.626065065	1.936478692	3.056445421	1.191669619
LOC100642289	33.33104286	25.99440932	23.61818573	23.29825669	36.68069451	34.79988784	31.30235238	28.15813939	3.099291106	2.910224166	3.241003373	7.52425518	5.881993534	6.432526376	7.816695521	12.77177401	5.286003788	2.288245094	2.815644458	3.10598028	1.349487177	1.849619743	2.520307831	211.994948	136.2146732	184.764547	195.313454	211.2312657	167.2754057	170.224517	201.0257328	101.9713065	89.50263762	97.21473566	110.2445514	94.31913232	79.34770042	86.93165846	143.5234581	70.582441
LOC100642290	2.678524689	2.488835819	2.500316515	1.101748197	5.518442511	6.850586027	4.8038479	3.554797292	7.904418383	9.173145055	7.59686564	9.020438713	10.39274748	7.591082414	6.798312678	8.422789915	8.203681542	3.184368482	5.709891075	6.14275049	12.3547871	10.0522097	11.32400094	45.17843831	29.60513974	34.40072834	43.69658381	42.03243829	35.97168753	47.81624042	43.42368279	11.21307881	8.147711735	13.7697992	15.41984661	11.96573804	10.40524315	11.48878611	7.709959063	8.419681245
LOC100642291	45.19096142	46.10295467	56.24316731	41.7603631	62.16261549	77.22489668	60.85269984	58.85654745	91.87746178	97.99013711	95.35167477	90.25101234	91.43767316	86.79557118	63.27656709	64.13323934	90.80410442	67.75353896	69.48925648	73.3200631	56.18675741	58.26400183	57.48431935	129.1700941	89.07605003	108.1350106	125.9091173	118.6669361	114.2157258	113.064618	116.8854178	78.75412169	70.16677055	78.56604521	95.44744673	61.18303219	81.95283322	118.2593898	64.55403955	77.41483413
LOC100642292	7.971824632	5.752653126	6.647485699	6.876147577	4.137432984	4.915188358	4.774591503	4.127096484	0.526872111	0.360562603	0.510368864	0.714072567	1.099656805	0.987160577	1.251805482	1.504867094	0.810016132	0.493270619	0.42897912	0.708304195	1.303577093	1.150501474	1.675927714	52.54372077	35.932787	47.66664149	61.96859827	56.13280462	50.17934604	49.84237358	52.16117817	19.12745438	13.94243073	20.81890997	20.66852393	12.03188964	18.50922415	18.57281139	14.54154507	13.96254775
LOC100642293	3.292366246	2.586008718	2.492839836	1.877039356	3.470525759	5.234562621	2.068390702	2.571115011	1.638957903	1.979406021	1.544719047	2.17528716	2.077876831	2.079089943	2.593576168	4.727917634	2.011126914	3.997149495	6.493404884	5.364032772	19.45741653	20.28067038	30.73968136	31.84998455	22.45437136	27.24769151	29.37106824	31.75589315	28.90369465	41.47388728	28.91798955	4.194700141	2.762267176	5.639979782	4.539084636	5.608234004	4.746807673	3.690269275	4.878173169	3.691472089
LOC100642294	152.9753338	128.6818387	129.4483332	123.1676528	138.9067322	124.8116832	122.8753768	137.86712	131.4218772	127.8117431	156.9543247	137.147113	141.7447751	167.0138402	184.5932475	156.3439714	158.1452551	53.31128419	55.83701988	54.18854416	38.28766426	43.85837871	36.57615576	139.2538154	108.1377703	137.1459815	141.1448324	145.8935252	149.0403478	142.982743	141.5374724	147.5430643	139.453878	149.1010396	130.9732129	194.9797307	156.5328193	188.3184248	156.3817341	128.6749738
LOC100642295	85.44518014	63.25052177	81.50507336	59.8816009	59.86598885	67.09639029	48.79739549	58.54619513	6.438675953	8.976806334	7.307064911	19.15166327	20.98049427	25.60398944	60.88992007	55.47762427	16.95753746	1.712313795	2.542619554	2.915624317	4.026996304	4.15867844	6.13567407	707.4910796	520.7631571	588.9940287	610.3841728	605.3372557	491.534597	600.6686158	679.6366276	287.0335474	200.795042	243.686128	277.619771	244.9763726	239.4568855	239.9176532	250.8203237	184.1441749
LOC100642296	25.89689381	28.25200366	14.1282311	14.09462638	10.51179895	7.566175529	6.912003585	9.141659642	13.48228095	12.90826292	13.11685277	11.57450481	14.08634584	19.59977863	14.75544931	19.6472796	14.94195561	9.012565085	12.04321461	13.81427245	2.77969941	2.610969131	6.105598	13.72478982	11.43388697	17.19510143	14.29923875	28.35336582	9.944588639	9.986457246	16.38963025	50.31915067	22.54258068	30.89966444	47.85399619	25.37343021	18.38372597	15.75875666	52.55003003	13.89998347
LOC100642297	42.01429324	35.00760264	52.10699916	36.27081732	43.909393	47.97286734	53.71549219	67.37180013	257.1215986	233.3043242	301.1183996	443.6047896	364.2689732	351.1318137	673.3081192	712.2007568	419.2526255	138.3652049	170.2971139	170.3202283	17.88737289	65.8712628	8.362654069	22.5195744	34.30385843	16.86750047	17.92612656	17.80791581	19.40227299	23.01640196	21.42404635	32.29453287	39.82678009	34.67759325	19.12196666	46.51875087	49.92560449	36.25427829	32.32228367	61.1293248
LOC100642298	0.709799716	0.608610371	0.505263021	0.669814368	0.355595422	0.158026975	0.177330698	0.342259559	0.062834805	0.10365299	0.085793708	0.182327007	0.217077946	0.066729039	0.288397433	0.404183271	0.083683267	0.805605324	1.177373443	0.952629596	8.481961893	5.987322187	11.11349998	3.213077129	2.601520792	2.283436541	2.541421854	2.309651688	1.456915804	1.705485951	2.538584032	0.627562015	0.657184297	0.381180519	1.702529966	0.317774113	1.380688668	0.87068338	0.752166159	0.49941098
LOC100642299	116.3427575	87.4900153	86.91945372	58.63344891	69.48778962	85.74513692	33.28815304	70.84223868	49.1343165	52.97853898	41.99831675	62.68657607	63.56071743	46.45531203	58.66907597	83.16882182	60.47374825	25.07546805	31.49497621	36.49197146	45.05375913	33.26882836	89.19615419	51.70385649	35.29256063	42.01861146	44.35170671	45.12468347	50.81128912	50.50705363	47.68737722	85.29136852	90.73538786	111.2088948	75.98304911	183.2631453	169.0098849	111.0417695	73.33726373	85.04849446
LOC100642300	43.47113353	41.96181398	47.23960599	45.09980583	42.04115659	54.14081014	37.45136731	39.32315423	83.16909743	85.15284176	66.3601052	95.33416535	95.59235249	67.18522513	71.62063432	85.04730995	79.29302134	41.09561137	56.53130346	56.50809223	117.4188391	95.4253358	133.5637512	186.9266057	140.2510926	149.3071946	169.8204848	183.1023071	155.4089827	192.4511491	172.4836589	118.2216442	96.96619498	88.88291167	125.2634896	89.18157862	99.22268782	93.08731019	90.17003365	72.06452061
LOC100642301	27.94698616	24.1662692	29.25227813	23.2667306	26.25946805	26.46005988	28.20370173	22.43126692	21.05676454	23.04293984	20.63367972	17.25686563	18.28765916	21.22487928	16.76730628	16.36504864	20.52498191	12.51663198	11.96520202	12.62966364	16.42335209	13.20051497	15.86289024	33.40647422	28.06572915	32.60104133	31.86380871	33.80588221	41.48632171	37.65309247	34.0373724	30.66895333	45.44282362	33.39355524	33.56635395	19.43786119	31.7390929	41.17354986	32.89720722	28.99311784
LOC100642302	0	0.082869884	0	0	0	0.1270515	0	0	0.151438804	0.083195936	0	0.54775067	0.074758489	0.160024459	0.173791675	0.530758545	0.301321784	0.240501693	0.595357269	0.370079918	0.518639349	0.736279126	1.059068075	2.500947279	2.058903189	1.963842232	2.646110875	3.079423299	3.013911803	3.770637902	1.988507122	3.427145488	2.51102752	3.129695899	2.715489766	5.133052006	2.47043749	2.179348738	4.441489084	1.210119304
LOC100642303	160.6261461	90.98605166	108.3344315	82.32172779	134.0294702	145.4541248	134.715621	159.7295652	108.1433599	106.0590315	107.712284	104.8258632	115.7288271	106.7730874	97.69239341	116.4566937	113.5136965	61.00130311	70.43157934	72.48972901	79.4516904	64.72378944	72.22960664	171.2596769	121.4325181	159.8081253	155.2394822	167.0928001	158.7305173	166.2117211	171.5738266	286.9530632	192.6909271	349.0549885	224.1245655	192.5910195	166.725314	191.7205986	175.3877991	171.102288
LOC100642304	36.2157721	37.12718068	44.69422845	30.35948196	26.07698359	27.27458702	30.97432338	27.47448087	53.20663423	54.01316956	39.92448809	43.64269279	52.3721021	36.71414746	26.18736477	28.24294141	39.31279604	28.70043448	30.31826256	24.47412813	56.82274559	40.29877552	55.24342129	49.99578653	44.91802082	62.55929689	53.52046515	55.95583804	43.35941078	56.39468728	56.41037465	28.51520242	25.3696682	27.17097431	34.53388151	31.77086118	25.29444404	38.05510709	32.3408451	24.46649618
LOC100642305	29.3555975	26.20703176	34.5559311	25.90846306	21.74627543	20.00069454	14.24426237	13.38311692	28.69180803	32.00959211	32.42222185	29.09496718	33.37979868	19.7036658	36.09305597	45.58583477	34.69767391	13.55914618	18.79998694	22.76066704	33.36875582	31.23455772	36.5862124	256.5809491	172.6701694	209.2713961	242.6448157	226.9379597	194.0825171	264.8111077	238.6969011	78.37646292	67.83981397	72.63919335	80.01915998	55.62577199	67.4630907	66.42121291	80.82655979	47.43555726
LOC100642306	22.01351548	17.10185162	15.29733938	15.92022785	9.667678745	16.89335311	10.45857386	8.554413611	51.27982361	41.65410483	31.1902047	37.01752485	32.42740367	8.718225209	11.90645051	8.165026223	24.03216074	6.439622786	12.86223524	6.602039051	14.31337528	27.71233038	16.1919108	14.71299421	11.78305265	11.51433152	11.09468443	14.26370469	14.22564927	11.46467939	14.11052962	9.283196272	145.7324658	18.63255258	35.46438859	11.31198159	13.15261241	28.16710985	45.82769154	10.72340985
LOC100642307	6.230346734	5.365173098	6.732272442	5.243107046	14.01576846	16.5352477	10.53940636	9.506452944	17.75299351	20.01673232	17.09941906	15.4237834	17.58173084	13.39583458	14.12399049	14.574262	15.38535083	6.99910396	11.25987024	9.396984064	23.31991515	20.57577807	25.05854076	37.53112483	28.25379743	32.77839807	34.81473621	34.07910786	32.48322408	39.46681363	36.06054311	23.96018183	22.00384473	22.58897091	32.66808823	19.37678468	20.29824732	26.87331205	22.23407209	18.29426234
LOC100642308	27.05346056	23.15346147	21.51060152	21.30602488	32.73320742	31.50396181	26.22221697	21.32302579	51.49261906	47.40347476	45.00144275	47.99518421	51.72772924	39.35755306	31.95468252	35.70351673	41.37782256	34.30908114	42.10534545	35.72148986	86.22832876	72.99728438	84.35853191	58.83645938	45.80316565	53.0796666	53.79268962	52.41182799	50.31622593	59.89419779	56.98811334	32.23932726	33.97947355	27.98593333	42.3653795	33.84901444	32.50262588	44.7054751	37.09547208	30.54876592
LOC100642309	210.3860137	185.9136653	177.2317635	167.3929933	177.4009677	202.3433097	213.6662724	181.1815129	208.5280112	209.5624049	205.4497762	270.5972632	200.2335663	211.9861365	245.7522374	274.1910402	180.7237222	489.3220032	446.8668243	450.7489696	429.3955567	355.2441959	463.6852183	245.0921646	197.6282714	236.0936324	237.6095617	272.1697548	240.4001186	233.5042529	250.5223685	277.6963732	272.8275192	233.6812156	380.8310835	361.6394968	248.3940055	301.3239982	373.6076775	211.3823672
LOC100642311	120.6512523	94.88855705	109.6520059	83.19297691	85.11974073	90.63956484	89.13816656	80.57208553	48.1210606	53.74763157	46.10662145	61.92091956	55.00917525	46.42906019	41.78438857	41.88579408	52.37580624	54.78029724	53.80237016	54.79472317	50.98493173	40.14819378	57.42182503	96.46937693	71.83119017	104.8212403	93.10919963	103.1976446	85.83647857	94.42568784	101.2766264	57.85185965	61.66821958	72.93563162	68.91309567	74.77753889	69.13371667	95.55856219	74.74717175	60.95607128
LOC100642312	70.44004749	68.70745941	79.14342264	60.44104004	60.02527881	61.83170158	64.74321665	55.56387091	91.9157535	90.63615554	84.97732181	73.22400795	84.28713969	66.64017059	41.21407104	37.95174913	70.41128831	57.96210993	58.14457088	58.34370652	125.4829626	92.23488657	113.1091556	164.0630752	125.2339069	169.7925178	181.5120212	170.9878043	156.9030413	174.2553113	162.510898	73.97794572	68.55986554	71.87461202	90.26671098	62.56994604	73.64834846	105.9259793	70.7199398	68.00967135
LOC100642313	86.38658946	72.04755534	84.2534146	72.51826569	62.30142062	64.64582138	70.11719051	63.87850217	136.7906809	132.9076163	125.8037601	116.6982998	123.7770081	98.96222804	83.64857295	77.48449968	99.11591248	54.21682732	56.62911949	56.79396204	74.91017638	63.89680896	74.94521208	120.5793772	103.1975306	130.3374628	125.2032536	118.3526236	123.6706511	125.1516761	131.0645594	79.42586148	88.27786666	89.0322389	108.6170255	114.1368869	87.61033	113.9560307	94.0003171	74.78850408
LOC100642314	4.553004768	3.630822469	3.720637855	3.944857646	9.375578504	10.53490509	5.766748227	5.862050394	19.93924366	20.62453656	17.39643834	17.76095028	16.47701738	15.44651082	12.52619321	12.73817763	16.58470803	6.990840207	10.57463683	10.65331499	15.21318914	16.4187176	15.69170028	33.30953575	24.8314807	28.18289246	29.80681631	30.98832804	28.07942238	28.80666535	32.6240052	20.1030118	15.94269221	17.57933021	23.88979013	16.36468218	18.64653041	20.55683062	16.67228961	14.97764141
LOC100642315	30.44916592	25.30429561	37.03052842	23.78246343	42.39711959	43.3884966	39.02495676	31.40706785	108.6334297	104.2552209	75.59685021	100.8721665	89.73400267	60.61698041	51.95954235	70.10207334	69.97261167	82.41243	79.41760181	84.03685161	78.95853476	66.29370368	81.45438562	37.21195662	30.81366257	35.44666319	37.5671107	34.28645453	37.40142537	38.84725164	40.19740573	48.65871215	48.47993313	32.1380145	79.17748734	66.49969067	36.42093575	55.97836905	91.97756621	35.91842952
LOC100642316	44.4813562	40.95537699	43.43777809	35.89528308	32.77666465	36.90175001	37.69163269	36.89924424	20.78627535	24.62195065	25.22144027	18.91567967	23.2170456	30.67420172	25.72749493	23.18332928	25.20174626	12.56023854	9.674000976	11.01218674	22.01555973	8.84735667	17.19334168	8.673279692	6.199570206	6.520438897	9.30494801	5.870278145	16.32366266	12.56559218	7.662613492	38.28252132	35.03580498	39.93797993	37.69357216	50.03096336	46.5080557	73.16377244	23.53827229	45.8920048
LOC100642318	89.59496596	61.75980027	65.60897602	56.836894	102.6829531	127.9948295	85.99186998	81.3973417	58.95086994	67.34176615	68.47082447	87.05967488	52.73103858	69.58286811	104.6206375	115.0232055	57.81255287	35.60150698	46.47072985	49.63594731	40.98590691	38.48739939	50.84144622	195.1637988	152.2111743	189.7986007	212.0287615	195.1088041	179.2179836	199.5646653	188.6261114	135.9252305	153.4414995	116.1798387	139.2562459	165.9648272	94.87434694	140.4241866	160.7207669	87.81455733
LOC100642319	25.76189605	21.97303607	25.29094485	23.64720075	23.0951901	25.78721996	20.78631542	20.74850531	18.47115753	20.22593076	16.12655875	23.47088803	26.54112576	15.09390486	15.62995546	19.27795059	20.81952336	9.570571211	13.83767845	13.55272154	36.43555661	27.1054542	36.13765052	38.06003051	23.52801845	34.1587469	33.18254862	39.14773201	27.05201276	33.83138205	34.11830561	31.98579703	29.42491747	34.26329275	41.46754427	34.11320344	30.02553691	36.74673724	44.72486452	27.99550847
LOC100642320	22.49622107	18.85240141	21.52320676	19.33598684	27.93669009	27.79169962	22.71567727	18.96942461	53.92138452	54.76804515	39.22471519	57.26915053	68.77183562	35.81746044	25.50086709	33.42909987	49.39739121	13.30218141	17.3191092	17.92452364	27.97538999	24.58347558	29.44957274	43.32951442	29.87945171	40.67242394	41.44288442	41.64217663	38.80549909	42.38288553	39.18691097	32.13748316	32.256818	30.60964827	42.97436048	34.62446342	33.22645253	40.12609514	39.02157595	28.4159205
LOC100642321	62.86475521	56.49738055	58.93522994	54.60115721	25.55093374	39.60462804	28.72600836	32.89016416	35.21355419	51.11539561	51.35136482	46.07163477	25.20675778	61.23531729	18.73432999	6.066864178	34.49751693	2.29749917	5.361582022	10.16477648	0.285895434	0.608694263	0.290789844	13.14829724	12.17328193	11.70813634	9.294379298	15.45328613	30.21209647	14.65598181	11.98027608	8.661554886	16.03929791	34.67750859	13.85402764	15.01802625	42.53568572	72.13167046	9.782022253	36.8257001
LOC100642322	1.432437903	0.928700294	1.357792731	0.992085568	1.438210551	2.21670494	1.349988226	4.061010093	9.671212365	10.43140818	4.794344375	8.903951627	10.77108412	3.719462148	4.63085678	6.203570705	5.639770226	0.170059875	0.87811993	0.490541644	1.986815833	0.83578578	2.349242714	3.515682003	2.685732306	3.071409856	4.907122122	3.334732619	3.169945775	3.499789867	3.537303658	6.675944761	4.940605316	7.546229422	8.56804174	7.996132689	7.082221954	6.137086128	7.85893727	4.975678714
LOC100642323	22.20264752	21.46779162	19.07358219	21.50844819	21.71151404	20.61640188	20.57398625	18.72637017	44.72170234	45.44606207	34.78177296	37.22431325	44.54270737	27.40338411	25.02064934	23.05154351	32.5025627	10.15526481	11.28742763	10.744293	21.16177823	17.57533125	22.69532425	37.9557434	28.53618167	43.52902521	37.82043787	41.72190169	38.97790807	36.05681048	42.45010776	29.27909805	25.79616984	22.69072768	32.9820685	21.36957727	25.17545509	29.91405284	38.81283558	21.34285582
LOC100642324	0.11905889	0.199947986	0.365871517	0.476493545	0.053249935	0	0.049279567	0.343663957	0.19219408	0.367962033	0.745328853	0.138746192	0.334406637	0.457943152	1.603973494	1.746563039	0.319897745	0.45946762	0.622136779	0.65851664	0.605403026	0.195590228	51.98150173	0	0.035142346	0.070405778	0.053339341	0.100988211	0.039868225	0.070412469	0.038566451	0.035311928	0.032535809	0	0	0	0.04440902	0	0	0
LOC100642325	0.988772064	0.176344642	0.338931122	0.614846048	0.148390761	0.431866141	0.26661019	0.118936851	1.99674456	2.572036483	1.526405911	1.288857106	1.892532843	1.416929152	0.256168263	0.6508259	1.336364556	0.236459149	0.33305376	0	1.140364786	1.264116299	1.114981035	1.288427786	1.173536283	1.09760576	1.24457033	1.775246485	1.059167965	1.094276275	1.571194364	0.85178941	1.067395788	1.242890707	1.559472024	3.642905925	0.778948193	0.856129351	1.822419847	0.661614389
LOC100642326	203.2530248	503.1623978	183.0177853	368.0549168	143.1305193	146.0859427	334.8152179	273.2692185	557.2740153	527.2884114	594.9452734	514.6540206	460.6725492	640.0681358	520.9919343	415.5607455	452.8257719	588.1255473	493.7498114	466.0911078	418.9840789	382.9564909	338.3074813	490.0830225	498.4513319	664.1675932	626.0461159	511.5243081	617.9677118	557.2160672	582.5823712	332.7628379	394.3836708	641.0828798	323.3027736	406.705981	404.88186	527.7963923	319.5902807	362.0766619
LOC100642327	5.06557625	9.75340018	5.725656327	7.511471502	8.40774248	9.320280692	10.8950204	8.278801772	29.55993087	29.08613923	19.01684985	26.24437764	31.23992377	16.79557473	12.20663505	14.33665263	20.59298731	10.83841794	12.9667822	13.27069356	21.39943121	16.69317831	21.22955732	33.80755287	29.81505944	39.61468001	34.46625533	40.41068563	32.81135827	38.89459165	41.27932835	26.03977096	22.85110427	25.22101465	29.4868843	20.93601878	22.93472889	24.28305913	25.48890694	19.32769221
LOC100642328	3.072618336	2.47712293	1.959024672	1.730079786	9.070796212	13.45946217	6.859269777	8.627572706	15.41295398	20.81707818	19.94069067	8.945481713	12.8362426	12.22707688	6.759246951	11.1590078	17.32319975	3.199137884	5.148769984	6.654516988	17.44908366	11.3376913	23.28892816	23.13657494	16.7150291	12.1965422	20.32810992	14.53379781	21.82152064	20.84727018	18.57414261	5.99396947	9.635993697	9.761600728	7.273773487	4.833625543	11.35530425	18.90356622	9.839090577	16.36742831
LOC100642329	5.97712408	4.483909625	6.286379506	3.323467465	7.618837921	7.542514422	8.329117222	4.996178838	8.854749149	10.63954434	7.691987381	9.8164229	9.523778227	8.080439404	9.633195188	10.1505593	8.911634186	5.220132619	7.450760612	7.881467442	17.41969901	13.70898309	19.21108311	23.85785283	14.76508368	19.66782542	20.37572504	18.45363009	17.34015557	19.08395718	20.82208731	11.29165043	9.961360759	10.24742621	17.2579995	10.41614672	10.96988578	13.74626223	14.36470284	8.818348041
LOC100642330	9.916592666	7.671838664	9.44057332	8.520943222	17.94462923	18.24260331	9.737326414	13.48203909	10.43297863	10.10926256	8.245342453	10.93535298	13.10992351	7.250051195	5.813113581	13.17402536	7.394802772	5.232266403	6.57195754	4.659040465	8.57351229	6.348963413	8.875935316	69.76136296	46.71193262	60.6122771	67.917489	69.81757512	65.12732353	67.25823929	60.29198536	39.662084	31.77192477	46.74880124	43.42178591	45.70045263	41.58876162	37.22022933	42.03693818	31.93891058
LOC100642332	63.49618296	50.81599633	59.05937703	44.84172494	57.22169859	71.62893616	43.58417999	43.16127648	162.2510686	163.8916706	132.5760267	177.8117758	180.9108854	132.1513741	109.1676904	127.8144511	154.4559631	62.19294347	74.00651592	76.4584824	187.5574605	145.0584658	211.8024632	156.4340794	111.8519907	127.2964915	144.3554287	149.535747	138.8358006	166.9253288	145.1631666	133.4101815	147.1630711	122.0168315	163.4616259	93.62361422	117.1256353	139.1270425	175.7282124	95.86315086
LOC100642333	6.373364448	5.50247031	6.148805171	4.253750308	4.436382803	5.35940533	4.688809041	4.152325316	5.672053357	5.997372251	4.475525466	8.882367665	7.651871176	5.056248528	7.225267809	9.274592175	7.229277499	9.81913836	12.67119906	14.30243752	12.90931372	15.05108724	13.04681482	10.61250849	8.809309894	8.30055139	8.926841694	10.71726511	8.652058316	11.2455478	9.51373667	8.822482234	10.11781612	9.094275109	11.72977409	9.025959082	10.22018692	8.63700375	10.43990209	5.941040021
LOC100642334	1.209327236	0.945571681	0.502129691	1.089734456	1.180760587	0.748919334	0.423335743	0.779782094	3.825734904	2.878955721	2.813882621	2.471704762	3.982935284	3.036227942	2.358053706	2.537577422	3.482386413	0.903028515	0.582213902	1.610414537	0.321896808	0.532802752	0.765376299	0.238412056	0.134862868	0.067043599	0.204664252	0.127209625	0.227767523	0.133040194	0.073464215	1.525430905	0.313857551	0.448853253	0.83757388	1.371128308	0.371864748	0.3250076	0.902128384	0.253597173
LOC100642335	34.678058	29.9131438	27.03521381	22.76581045	23.39463298	26.54934353	30.71651431	23.74872906	47.07082373	49.32456928	47.04497131	47.21694954	47.88162584	45.57688722	36.85763498	31.62074161	41.88992442	32.60660915	33.78374208	32.89251507	43.5466307	33.73071134	38.65793115	56.36630614	45.36591054	56.32986432	58.08430437	57.39022846	56.9384731	61.65198561	55.98732562	36.86762423	34.7718673	48.26014904	40.17761244	40.6450038	36.19634822	51.36714589	37.13279243	32.5961108
LOC100642336	35.76812579	28.13578255	22.22808198	24.73766653	39.76278937	41.09283579	26.22068434	34.1741034	95.40763546	105.7341811	82.22206232	123.0704737	81.60179433	184.8527442	141.541495	115.4065884	116.1629349	108.1301101	140.0048652	102.643268	233.5831568	284.0323551	207.7733013	55.35105896	41.59006983	52.87944925	47.79157938	61.56823215	48.76531627	47.21066233	51.61915046	57.0679468	102.8852335	48.12926786	57.87707109	45.35901279	76.07779766	83.70236268	100.5195775	53.09855815
LOC100642337	19.97736137	12.37094361	18.61941994	15.73137944	13.10212021	13.25804658	12.96280862	13.31680085	12.28056833	11.98293529	13.44204141	12.28668929	12.60242986	11.639647	13.41806988	16.72590718	11.05190177	9.566351837	9.845934649	8.900397216	14.97500895	12.13814282	15.08886781	100.6908811	73.55827072	104.2934252	106.9420199	102.2808473	91.32263613	98.30634652	108.3419786	36.50579677	32.1539414	40.04842279	38.53372766	38.08523092	32.85069714	34.98757688	36.58718202	27.77380877
LOC100642338	1.984595491	1.658894767	1.5192881	1.650046179	1.33378816	2.069306102	1.096231615	1.403012387	4.472123731	3.994035315	2.2298211	5.366819464	5.337830692	3.580569878	4.282092393	5.568528286	4.988936193	1.067769575	1.592178082	1.387469556	8.385111198	5.110125329	8.219298211	2.266754622	1.869172046	2.405682244	2.657750285	2.544292926	1.868797782	2.41986183	2.445400328	1.781766595	3.005808892	2.696461269	3.644945388	1.170306581	2.444075001	2.130333531	6.586154344	1.779999621
LOC100642339	103.9002136	88.19277494	63.52541961	71.9661237	120.2235508	176.2132323	68.30769603	144.3085765	263.2844385	307.2454327	276.4467359	222.9710767	210.7181726	226.5525141	214.178861	345.6258927	193.0046549	203.0498124	206.1421918	203.8788591	262.160428	236.9842818	258.0712128	42.14050641	37.02530442	20.13943534	26.69704737	39.42240552	33.23300707	44.78117757	24.94878287	151.8589675	74.00885165	75.70319131	87.50751266	47.11709331	181.6560078	112.5328999	73.65949778	89.25984742
LOC100642340	123.8616696	112.6522252	107.1045682	101.9682065	57.85286826	68.25589184	61.61485436	71.63118954	94.05395957	104.0192934	123.2852681	120.8107505	142.5177486	206.7525974	151.885231	153.1367522	205.3223942	21.62510816	32.6411231	27.13652217	7.919209688	20.36285807	6.901639671	433.4224358	315.0537963	433.395021	405.395968	445.7158227	313.647614	383.2446354	433.4443489	214.4194283	139.253269	163.0766185	221.2974803	192.0983753	191.4620598	200.2164458	255.2589686	153.4554112
LOC100642341	20.25863888	23.24456816	18.62905992	18.39361859	20.21783812	22.99301953	22.12861829	17.06660711	35.79956743	38.68753078	37.10519135	45.35584077	45.98797156	36.81170396	31.66033093	31.33518889	32.22521406	20.74640751	19.76990144	17.3895549	33.0298879	23.78159914	36.72423928	29.93685719	24.25094161	34.10519101	31.25643936	31.60112866	27.01429815	25.14556699	32.34903334	21.56353907	24.32860506	19.07597684	23.6840574	29.05373014	20.56395947	23.79436002	32.0192148	19.79246638
LOC100642342	59.68648559	57.70110843	69.60607611	52.45145665	55.4333807	63.2934091	62.13603444	56.83665118	72.05543094	73.49376327	64.2479257	58.85352553	64.91493379	63.26697266	46.65810707	50.49442758	53.44707074	49.16826865	58.73465755	53.58163581	104.0959453	97.05679979	118.487059	104.6109622	86.03997843	112.0029563	104.4574449	96.47423889	106.412151	111.5112297	114.3145799	71.42067657	63.91072	67.82672067	73.21180368	58.3705175	64.68548163	86.89330764	65.2229962	57.27156988
LOC100642344	10.8249024	12.3776803	13.35311071	16.00263283	14.80768846	16.78353033	16.13087161	11.62563716	57.13267846	46.79768929	54.0291788	64.77840229	56.72209203	60.60180452	64.10400469	41.00462111	69.04272917	34.28897741	43.01843868	54.54017317	50.51501728	47.68181891	66.45050286	15.54809639	17.07513569	14.53125048	15.52710949	17.90011588	14.46796942	16.37425522	15.4244392	17.59041932	18.19769318	13.2016267	23.20440223	8.662069448	15.72970055	18.12963487	17.84838723	19.43800896
LOC100642345	24.55065575	32.42881817	38.41225986	33.02497357	22.42789452	33.32746526	32.18361684	39.24647811	52.38616443	49.00445836	43.47000398	35.69708613	56.20895844	35.80307128	23.57971015	23.87232395	43.37906162	25.28121446	21.82513009	17.06827316	25.20935063	21.99878376	26.42195702	52.40300045	45.4889108	53.94830322	60.35227046	52.37867098	52.30670361	62.80618615	51.33624866	33.05290826	36.38669092	39.65233508	39.25663418	29.20404021	35.07174456	55.00074353	30.79158687	36.56506378
LOC100642346	51.32371375	54.90363171	49.84407019	48.49912106	45.0960779	49.03542879	48.92579944	40.52197274	50.62844863	56.584906	54.362448	47.55746394	58.21415365	54.37660173	43.13327518	40.19743466	50.66832523	33.50342967	33.69377269	31.71938705	57.33254899	39.99480148	58.29290001	67.91749958	61.68366752	75.35287295	69.83602691	76.24202807	66.31953284	76.33423653	76.53791112	43.81809181	40.62181507	49.23814142	62.13191344	57.93269988	46.75994861	58.00226458	62.12638971	42.25328982
LOC100642347	162.3178914	141.5602006	146.0428474	122.0636885	125.6107359	131.113454	147.6636189	138.2926784	97.24301599	102.4782352	107.9955163	89.65614949	96.57733179	120.8724243	104.1391512	84.63806248	102.9484643	61.33595416	62.66705234	58.3117096	90.01417888	71.9522412	88.14600738	175.5055392	160.6267888	209.6548614	200.7058502	159.7338899	181.1106891	209.4720709	191.692958	114.5474453	105.2517683	103.8042821	104.912726	128.0532155	113.9770534	163.6405293	91.66112472	98.7691183
LOC100642348	90.00047323	103.1861473	100.3506315	92.72007581	62.51089711	74.13667432	85.38797557	74.23894553	121.6711037	116.5445513	125.2199072	111.7662359	113.1820447	107.5050025	73.4263488	82.19091139	94.94869985	101.803642	97.66115556	108.2930241	131.3186026	107.7109817	114.8508003	143.7603681	120.9918612	158.272037	139.3272218	131.2200244	135.5514524	157.4726773	152.8980345	69.98648636	67.29365823	65.41303862	77.89645989	77.66730275	65.40090023	109.4092359	75.69336927	70.51155779
LOC100642349	42.13867856	37.56931403	29.42590537	30.49337449	75.9393053	76.08610352	49.66515724	54.33816993	85.8993921	90.90146409	78.22554924	90.5454744	88.74388613	70.78456542	109.3377919	198.3300055	81.05004022	38.04543211	52.66011704	54.28711134	66.86868383	71.997908	80.49079628	128.8476868	101.4071923	118.9001649	123.4696263	131.1155766	119.5238041	127.0204351	132.2085241	133.3961002	133.8391268	137.4334178	145.1498973	141.4924336	117.9696901	119.4722417	209.1136542	100.832039
LOC100642350	2.654024443	0.939070793	1.622886749	2.122529886	0.495504164	0.230877441	0.224019356	0.355397686	1.162781693	1.037241316	0.693655981	0.737743242	0.573312569	0.848203355	0.791140078	0.85056506	0.77225854	90.70213324	100.3034561	179.1236497	25.24573236	14.05437114	55.54126283	0.707822341	0.21342052	0.295049539	0.346026754	0.737936534	0.181732754	0.558899972	0.204486074	0.328729578	0.324236587	0.372071071	0.513699072	0.360915064	0.273698463	0.329990216	1.00034489	0.333443922
LOC100642351	0.153107329	0.179531142	0	0	0.129148895	0.130780448	0	0	2.28533074	1.406614793	1.427313531	3.304994319	4.226559477	1.059171881	1.95216205	3.639267766	1.699827858	24.88448359	236.8907705	279.7235915	11.80350166	3.934858285	390.7286239	0.554860047	0.366582229	0.542277864	0.482076049	0.521554429	0.313544105	0.731762754	0.806112542	1.026691901	0.753941575	0.630635438	2.971121351	1.112500976	0.579311238	0.506506902	1.693345141	0.674754563
LOC100642353	17.61768813	16.86902855	25.46758231	14.69383286	27.63086156	35.48693296	21.75147815	22.28893622	15.63037991	18.37673929	19.85957861	21.37036666	20.99045402	24.0025871	25.8521312	36.96241729	21.66181222	14.71164885	21.06188165	20.11806647	23.85325259	25.69326772	22.24813809	92.13939713	58.85116755	67.61871846	77.8807401	78.15109495	77.02558472	88.8290416	84.36135515	55.35998358	37.84610633	41.54367428	49.06068685	33.51257435	43.89216951	54.45739168	44.17497106	39.87294577
LOC100642355	6.848484172	7.352442819	6.519086239	7.670017536	4.365502113	4.652710146	5.544665853	4.99044181	0.990357895	2.033622652	1.317024548	2.07632875	1.919081349	2.138249852	3.165093684	1.810296939	1.478148307	0.537638109	0.673515178	1.032337497	3.408425179	2.420767738	3.456004331	58.75342418	43.83149581	54.03146865	65.22207442	66.9333346	52.48871625	60.00178088	57.94008472	22.8769654	18.21241224	21.3313706	25.66009289	14.17357069	19.8594012	20.11833957	17.85386434	14.74690084
LOC100642356	39.96543306	30.50077167	30.46788524	31.08276802	64.04888101	59.01926567	56.80693393	56.76813908	63.62893767	67.92544226	67.54041471	59.59926923	72.26895604	63.96025453	49.22163344	46.1562695	70.33348374	31.29055685	42.53308704	42.79463408	62.31161197	47.39509638	57.80724746	79.36403541	55.81489265	71.48132812	67.18292581	75.06545739	69.7880659	75.17124044	77.2146153	76.57816822	68.55337968	74.50178785	70.80195726	72.42854569	71.76546576	105.8584955	76.948301	68.1014916
LOC100642357	34.53553679	31.93556013	30.11784802	27.27868845	27.97722449	35.84619529	27.09018803	46.5184533	79.0169491	76.36964973	53.98274421	78.18757859	90.85465166	43.29237161	49.78150242	68.37528713	63.85087172	22.58395606	31.20450806	27.89439796	28.63879929	34.32311873	34.53133217	47.24086044	28.80565148	40.01983232	38.37637559	47.0246414	45.57701826	48.57923365	40.17209545	86.52359797	98.92893434	45.5475357	121.5429895	130.6604185	57.44240965	38.12231147	290.8801978	29.12856
LOC100642358	0.320334156	0.597379871	0.250335987	0.311836012	0.385148978	0.29452925	0.243477114	0.119214842	24.90070058	24.65715007	24.26509254	11.05733	12.52250249	8.027516304	9.277257801	11.59778671	9.442216145	16.61943575	24.12842184	30.33546019	15.57970516	16.10732668	7.2381575	0.24043126	0.03295596	0.131473813	0.125344759	0.156706193	0.186551889	0.070485591	0.107906985	0.071750451	0.030701659	0.304898184	0.180327892	0.526334894	0.239489176	0.332126033	0.175654139	0.616910007
LOC100642359	0.980974446	2.092165781	1.704330061	1.333329957	2.053505515	1.044641196	1.662186206	0.859045092	1.617481018	0.805647776	1.07192631	1.06346082	1.764081843	1.243366125	1.51780354	1.208417832	1.174393495	0.782616142	0	0.288877329	0.33558211	0.481921253	0.883577346	0.813176341	1.283161719	2.372548055	2.459834422	2.138744107	2.003908826	1.574823158	2.884280139	3.219462186	2.164721056	3.149717655	3.294553556	3.403616691	2.346307629	2.38180021	2.571288755	1.079532435
LOC100642360	4.001646913	5.949040675	4.360517485	3.808655218	1.884043238	2.293603029	2.345337022	2.787581973	2.37800844	2.512732321	2.118132683	2.597401898	2.107055017	1.758562015	2.578749411	2.766285319	2.992587178	4.026197569	5.807792993	6.087377435	28.53651087	13.23927255	30.4538277	7.61419739	6.948209335	8.215945228	9.036561135	7.107907308	5.009140973	5.244166857	8.246923924	4.345474509	3.348471218	4.096057388	6.209008491	4.906176844	3.402009872	3.381383128	4.837033332	2.995921988
LOC100642361	17.65986698	13.67211391	14.65612865	13.94402412	18.78461323	20.84693	21.287799	16.06937469	15.46881716	18.10088226	15.55770303	18.180729	15.12289847	19.43696606	26.15488246	26.26549293	19.69548335	14.6467174	19.68264137	18.18991229	17.0717811	17.51516483	16.07428707	52.90025099	42.32985158	53.46714171	54.89019906	53.61506769	54.45128128	57.28934589	55.48831783	35.96352396	41.75090838	34.88440402	55.28319844	43.43242798	35.82125778	39.42185226	51.89370554	30.5497301
LOC100642362	10.02386831	10.50331765	11.60016254	9.501240852	22.15541053	21.85807204	14.59036192	17.05318358	22.65220846	24.40325812	21.99315515	23.21228629	22.37836976	19.99762807	19.69646118	23.51300339	22.70218198	14.47050513	21.03714042	20.5363574	37.75354392	31.70552604	35.31116716	50.21749409	42.16070748	43.53157038	45.14795672	43.93978485	44.79266419	52.29139946	49.92138407	34.76418231	28.6786022	30.35590745	34.04191611	32.41289553	34.10018678	35.28810164	25.09293623	27.90627743
LOC100642363	44.44880937	39.5930978	45.08389502	32.83997732	31.1726033	39.73759326	31.55906427	28.30261174	41.48475489	46.5085737	42.70576395	43.78177255	44.22190673	33.54046151	35.8062756	44.25269927	42.32462678	28.47587779	30.35699946	32.31573239	51.90411523	43.83260218	58.97276641	50.94887557	38.57634861	47.20840713	48.0842218	48.28540944	46.15396215	49.74525493	48.72587506	38.56041348	41.92468528	32.29387653	45.46785804	49.0192589	36.77455697	49.82649758	49.15323721	33.19192594
LOC100642364	117.62722	111.9502522	122.5690769	108.3433927	105.1138983	104.3516415	109.9002207	98.69698163	219.3609336	224.831858	213.7151528	205.9716956	214.7856276	184.7192506	151.2609238	156.9482106	196.3187225	143.139434	144.2405775	141.2898024	204.1539898	202.433402	202.2847922	166.1512278	129.3758342	165.9004939	166.8302163	149.9477954	159.95149	162.1703636	164.3229981	120.6937701	139.0911285	132.8427189	127.2582169	86.82120495	129.7530016	183.8018324	121.0721225	117.1581588
LOC100642365	13.66882041	12.53674784	14.92260518	10.11230512	9.594959342	13.58405186	12.03695495	11.58843036	29.39222817	27.44337662	19.29570894	27.61425626	26.73224794	17.07354007	13.43812867	18.02451884	18.66846247	9.18911124	11.47108767	9.004318039	16.89843922	12.99834007	18.07508685	23.47104067	19.9583063	23.30997641	24.99454027	25.89526122	22.26487821	25.25932268	22.88386915	15.10091986	16.60719507	17.83653091	17.98103979	20.72280161	15.67169293	21.53696726	21.17657725	16.3172494
LOC100642366	6.499408044	6.166904359	4.891861097	5.727492885	15.03363	13.46329634	8.837473287	8.306694532	12.46724285	14.48769941	12.28249717	15.99265481	17.64967563	13.10900531	14.75159214	22.4173628	17.28555789	6.824869681	14.36684516	14.04700899	27.73824981	22.65106867	26.24190126	40.71570502	29.56905732	31.57650949	37.22319569	38.96057208	34.40939856	38.27849726	39.81340166	19.1052025	17.47737043	17.5061603	23.61474586	15.10032798	19.70722938	23.7377934	21.61892357	16.4931875
LOC100642367	0.942844786	1.296522518	0.267414844	0.367699124	0.658354958	0.995611493	0.440617607	0.15387451	0.740443339	0.586834021	0.635293666	0.831106796	1.869751353	1.432931383	0.70852936	0.240822921	1.642391297	0.087027553	0.245126963	0	0.140718488	0.167950157	0.123225497	0.824310441	0.984898261	0.449454613	1.093064361	0.459799883	0.476147266	0.776057531	1.049709439	0.192815047	0.305178376	0.206412939	0.122361646	0.255850683	0.227817455	0.834730699	0.477746387	0.29542663
LOC100642368	1.319570011	2.958073058	1.612121435	1.948740699	3.164041958	4.418043564	4.145732473	2.904542745	5.721818577	4.548127393	3.904688487	9.783246844	5.370330567	5.784160736	13.21661965	16.16092556	4.593104535	0.980457129	1.49344376	1.429680509	2.276626823	3.166085516	1.609452472	0.388476121	0.16025276	0.375326525	0.331959351	0.432764104	0.326176983	0.189322991	0.542856321	2.752705403	3.138004716	1.325239606	1.301442883	1.16786749	1.878928618	4.9157021	4.796718487	2.594422507
LOC100642370	7.258053531	6.949586872	4.583673185	4.496790644	9.130084205	10.87806749	7.718954196	6.635145679	7.687087883	8.390874674	8.267034137	8.719365238	12.730968	6.356429384	11.97481972	8.01601122	13.18554472	3.734893201	3.992272065	4.009916645	3.435742509	3.103963114	3.088511779	8.275965769	7.165518905	7.02025869	7.213927039	7.097651734	6.765378154	8.093958879	8.45793477	10.88750176	9.106306594	6.950036858	13.95620622	5.830934601	11.58851019	16.11162176	12.25223501	16.0269705
LOC100642372	12.44652813	11.37790189	14.87825346	13.3394365	13.56628436	11.0993801	13.34908395	12.08982566	34.54597238	39.93106917	26.74630894	38.36518707	36.33282966	17.43398116	16.72095897	17.88050703	26.59082643	10.60545399	12.7937872	9.622754822	31.6835149	21.96412732	32.95384286	22.26179742	16.33295073	21.75638531	23.24071556	23.74628086	22.70833047	25.27879938	22.42611484	13.21261557	14.00529299	14.13107422	22.68101657	13.33960168	14.38943803	17.29438074	18.35003552	12.82166812
LOC100642373	10.63089651	16.11319749	16.77434865	14.44132476	14.10699468	12.43596218	15.35669582	10.81374474	36.39277646	38.90588288	30.21634656	32.82291633	32.9647759	26.23596132	26.97772606	23.74503527	32.31581108	18.0412949	21.3784575	21.63958001	39.12138128	32.65139668	36.86963046	40.45114723	37.02494921	40.69433046	38.51116678	39.68974512	37.26544816	39.0254322	43.10984911	22.33466235	25.10606777	24.34554815	34.01159651	16.28271027	22.82786511	26.36202063	28.34086542	16.8161173
LOC100642374	35.52859998	22.15952347	18.30180774	17.56101352	21.20481439	21.89325402	18.34478126	16.53909422	3.600908777	6.161170971	5.03646825	7.181725658	9.15046092	15.7284703	10.87338848	18.55096713	10.06123093	4.747715452	8.091597527	8.221298509	17.01899405	18.10505363	21.0684276	58.37882936	45.03182478	47.68934565	54.84620852	54.99856686	43.43009934	56.79714788	55.91978167	24.1102093	19.29063687	20.59389156	21.73297626	49.96430901	68.15040566	20.25611166	21.00498706	48.70106398
LOC100642375	8.071926544	6.687555168	8.62797953	7.508279044	8.348326581	9.604701433	7.62834163	4.763894634	64.5222794	62.41029754	44.86700748	57.53969376	64.44762058	31.29399942	17.40911225	23.83037921	40.59861335	23.18083946	22.86822555	21.82049603	36.36527724	28.65683059	35.2115547	22.79017343	16.58362984	20.12038494	22.69042231	17.9391	21.11401404	26.15947532	22.26619991	12.39938734	11.21183296	10.11347827	16.18589679	8.123281759	9.013739676	17.54010775	9.467394137	11.27810458
LOC100642376	187.7765126	175.8077124	163.9887869	169.692087	147.8561951	169.1022828	180.9734641	148.6025811	350.352608	338.759703	378.4219142	281.9325033	336.4141237	332.9130148	290.1861372	252.1914438	324.9911052	232.3124748	221.3633349	205.3306331	284.5252117	264.7692491	256.6521359	166.7762829	156.8794251	176.2541528	159.9770182	164.7413775	165.5964266	155.4628468	176.3371183	145.0751858	177.1596026	162.7542948	151.9584921	161.8043503	146.8257165	209.7789757	175.9939111	138.9421418
LOC100642377	0	0	0.053874321	0	0	0.048560605	0	0	7.431919793	2.804304672	9.12787008	7.217151406	8.652571491	3.44159143	12.7730202	6.365713914	6.212548603	13.20412271	18.20135502	28.72841526	0.729452431	1.517454116	0.348472584	0	0	0	0	0	0.047188801	0	0	0.042803153	0	0	0	0.05109559	0.801475403	0	0	0
LOC100642378	14.44762322	15.37652815	16.84891581	13.88210847	28.77112635	27.24026184	24.10324952	26.88512033	22.00778109	25.30969669	24.06748771	22.0447697	23.76801973	23.9720681	21.94083261	21.82656335	25.15662325	9.287767318	11.44032505	11.78533374	24.65496171	20.00274399	28.06208964	51.87568103	43.57828874	49.65933047	47.9347354	44.36606099	47.3063673	53.23172939	56.46339301	33.61707353	32.82270898	30.54432709	43.65963257	41.67750836	35.10112393	46.6117634	35.11341905	28.31045744
LOC100642379	26.90132804	28.77169092	23.12994826	26.94971922	18.43197961	23.05814074	22.83166408	26.40854512	25.06984738	25.42197909	25.29868157	22.78803547	19.76113185	25.11948146	20.89975881	29.91395734	25.02119759	21.85445374	21.92294875	25.65890827	35.14099583	29.91905166	41.33185103	43.0818183	32.65400719	42.45001528	40.66256768	40.16940102	37.86482864	40.68899343	42.58207093	34.34531287	31.99845227	27.49927558	38.14842524	43.82052941	30.07494205	39.06016662	45.13700672	28.85827059
LOC100642381	138.093669	151.873866	131.7452887	119.8783184	97.5309464	104.8839181	110.9518308	98.39113549	185.0089244	191.2279118	176.1302733	180.4086388	168.0258496	157.0906972	145.3903235	150.8413136	159.7780727	161.1995867	146.749829	136.9151394	218.0954788	176.8177668	226.5130721	176.8274918	137.3103327	184.0156223	174.7974846	170.1757467	178.2951313	170.4966282	166.1726395	142.8762675	126.2537724	137.8380029	156.7712767	169.0504699	126.133571	168.5572099	171.3530556	126.7192309
LOC100642382	0	0	0.023510368	0	0	0.020897682	0.019739627	0.03420278	0.044429585	0.024345975	0.010081089	0.064338417	0.043850917	0.011759901	0.089031116	0.064897061	0.073798022	0.09419403	1.07726434	0.227383804	0.521658808	2.714277553	0.133197446	0.016939828	0	0.008353743	0.012758579	0.015962291	0.018963347	0.008279675	0	0.214765635	0.039265101	0.019424913	0.103381328	0.020636381	0.032226384	0.028287516	0.056048363	0.021098087
LOC100642383	14.59644648	25.86848923	12.52674855	16.70934941	20.31939407	18.42140871	10.05816939	10.86023984	9.249172421	8.894163777	9.364887974	11.94696476	9.105083934	7.079027099	6.683161953	10.17664418	6.457032861	56.689604	34.98695603	27.44822092	220.3878387	135.8086242	272.4322865	8.136754704	8.506405795	6.824497814	7.704117308	5.57056236	17.28885738	6.358943687	8.825131016	2.199886886	3.103066448	3.905013798	2.492450064	9.974186571	6.045297521	5.101328313	2.048288946	10.04036693
LOC100642384	9.73597873	11.87736933	11.60014287	9.420374621	10.78455439	10.38643868	10.59316231	11.3624754	47.21793386	49.13515561	37.79842179	33.67080807	50.03812441	29.04306213	13.75724939	18.81446083	36.27356812	8.819366015	14.01822628	13.45299363	20.042018	16.96982678	21.34128695	39.45315769	32.75830637	37.98100215	46.1292384	41.06441239	44.76384973	49.45056545	38.69082217	21.68395721	20.48435471	19.09391341	23.66247183	19.07032622	20.28905179	30.25718611	22.93835852	18.74000112
LOC100642385	7.865891466	7.633691587	9.386294745	6.8297855	9.190032899	10.73236541	7.160976894	6.911768975	6.875418955	7.889611848	4.917835416	6.834011302	6.779724175	6.138979016	7.384374365	7.14877652	6.560217543	1.363421547	1.482380044	1.178894196	7.644343197	1.942708336	4.944698335	88.4531151	58.95706429	71.7191257	100.4052453	83.65985863	76.41061276	102.6919235	82.30719239	29.88821722	26.56157504	37.59907061	40.07153037	26.7175641	33.34059483	28.83844538	37.93992785	24.25130634
LOC100642386	18.62316755	14.95150907	18.68450269	15.94692757	27.26597683	34.50026149	22.9553997	22.86227968	83.79294958	85.41041899	68.09772761	79.52615244	88.73185492	43.55763752	43.08581887	52.22428567	63.05023418	18.56200919	27.15518317	27.1376972	32.72566908	33.22937612	39.54711029	91.41416718	64.5656029	69.12215182	79.11368609	69.73323449	69.29328418	72.67238817	80.15856031	56.44314948	50.94545766	62.66727848	53.01251992	66.18077644	50.52239719	56.20014255	59.76731319	43.144112
LOC100642387	0.125601763	0.10559308	0.171081995	0.127240134	0.195371006	0.169895524	0.046144426	0.203430512	70.33570925	86.42375044	65.87852289	112.2197047	128.759613	52.36772033	18.76728044	26.48936136	98.58137321	0.205229579	0.057294361	0.169631025	0.1986947	0.094068075	0.289158375	0.031065022	0.120451159	0.07128853	0.108166332	0.241463436	0.120625883	0.16737651	0.195572143	0.092008825	0.168430723	0	0.193016209	0.184136317	0.328491517	0.140903844	0.055872737	0.086947769
LOC100642388	57.05142888	67.78275312	59.96540483	55.39471445	45.40567064	57.97744214	54.9860293	48.35049389	44.43274849	44.92372342	48.21577397	62.4313352	56.09830677	55.17319015	69.78229995	69.22743685	51.13565543	27.51582391	30.16348789	27.55459368	59.35110688	38.11467759	56.49248634	117.3988112	85.44735808	117.2407241	123.7339284	115.0484911	120.360509	120.1589918	120.0625963	75.67239526	76.16303672	89.30026405	86.23076057	88.14010371	79.44058206	101.5300246	97.31638549	61.15386688
LOC100642389	131.5888209	147.2132436	128.5915358	122.3956342	152.3995573	146.0924035	157.1222468	125.713236	125.7169418	125.2407778	122.2862138	118.6289381	144.6685394	124.1352434	146.4886413	194.9294718	105.7757128	223.9647661	196.6904422	235.8609989	251.9069466	202.3571905	273.1794944	480.2759533	408.1903672	493.3203216	471.4968517	478.9018879	461.322	488.2935458	485.2437255	377.1611916	360.2819708	299.0416158	474.3296136	353.0241303	302.9881807	279.7982363	416.7360949	211.6244476
LOC100642390	115.9052679	98.20201645	94.58262317	79.95818461	99.42872423	102.3907038	93.11172713	84.503937	174.6400584	176.4352733	123.1388938	156.4715313	175.7831014	112.7549875	64.55862008	72.66803272	130.480052	101.775466	91.21413761	117.1828935	85.22171234	83.46883892	81.30850187	299.7495229	234.8622673	307.8792542	335.8658414	315.9826059	288.310579	299.0171883	301.0616288	139.5792681	153.6850987	219.4657483	150.5166936	133.5112807	154.8254445	195.2610175	109.7898347	136.0151688
LOC100642391	26.42663899	29.08752703	26.6342757	24.19241988	23.89542408	27.98772116	24.22088946	19.79157744	37.89635012	38.68305018	34.30633787	42.01898803	36.44454316	31.52108808	23.32534565	29.87146296	31.42416566	24.09104223	27.60075383	22.77155657	36.95997708	29.01598423	38.73082729	63.0041081	49.26686032	65.2225796	68.08416426	66.56377983	60.00258377	64.68709347	64.98803308	38.02445055	36.31494535	41.26094478	37.88132566	43.99941757	32.85884372	39.62578583	40.06480359	29.89371348
LOC100642392	585.8034007	555.8912884	500.2193	414.7144154	398.6887001	375.0382589	412.5309023	386.167113	310.1599997	315.6479687	354.1213337	294.3240584	333.4253406	388.7005204	385.6786013	317.9392983	307.1362323	228.988409	194.6346004	187.8677984	221.4963543	188.2560183	199.7884483	406.7673147	355.1605082	470.7695181	434.7646102	422.8477549	424.0483233	421.5112666	440.8459537	351.9804343	456.9928584	370.6461359	553.3078798	486.4154391	329.1413334	380.4056534	564.5370583	288.8544332
LOC100642393	4.347701023	2.329186677	3.836910406	2.876041528	5.660994557	8.187283174	5.643164466	6.473368222	0.201787697	0.398730171	0.291956718	0.817460876	1.269312263	1.066941939	1.47405955	2.446729006	0.85748844	0.344813224	0.437063874	0.908917429	0.696200169	0.657658872	1.576837693	60.39348878	35.32775515	45.97759726	61.06195186	65.04655515	53.10852241	67.03439296	51.49888821	21.74483058	19.83665452	30.75422353	25.81856216	13.93773711	20.95981759	20.17571544	22.08820608	17.6410827
LOC100642394	15.40418296	10.29924374	13.10005968	12.5652869	9.577002674	12.06741432	9.257149673	9.495165546	4.318731777	4.404223284	2.942838631	6.009720162	7.284765125	3.45080378	3.572552355	5.378396327	4.873144423	1.249694615	2.038032701	3.043417161	5.033737053	3.756721893	6.175044551	51.2244664	31.50005128	42.35640965	50.18684273	51.08119899	41.34506805	51.51649298	44.3007077	28.66835212	23.12924112	26.56546046	36.55911939	26.67300928	29.82197716	26.68041032	31.41393943	19.31504054
LOC100642395	2.39489587	2.580282363	2.898826421	2.624957164	3.928854635	6.15600464	2.561945142	3.959533021	9.960256859	13.55312652	6.767490446	14.90282612	13.772378	6.91273589	9.333272629	22.42618556	8.242859598	12.82441784	22.47625081	18.7068715	53.4209766	51.28985104	64.97255791	34.47445887	20.71364847	28.83452068	26.76513314	31.14747803	25.73308503	25.3468685	32.01420132	20.03359794	22.55988723	19.60776964	25.74778586	21.86116228	19.68505922	20.70754728	28.22294955	18.38262936
LOC100642396	12.37420882	9.714617656	12.25255538	8.714986781	15.12678488	15.42115896	16.43370238	9.582797024	19.06737347	20.28575611	17.52297698	19.86576669	21.63493035	17.2229604	11.13414694	14.59296264	17.7774231	15.81356265	19.24426439	20.17603908	21.47609864	19.17356318	21.56530104	23.65188195	18.49598232	20.39302508	20.40813362	20.06878749	20.19653533	20.72363943	22.93774794	17.11894965	16.37204289	17.67263874	20.43947723	27.20664739	18.37601678	25.48980677	17.65497049	15.76472364
LOC100642397	81.83501156	64.83965703	62.02765792	66.74235332	48.43688684	58.32616302	63.56885211	50.81350746	38.2918377	46.35490941	47.06096508	55.00190114	68.92433275	76.02379933	53.83794414	36.07425059	61.68554394	16.35668957	18.72650456	16.43032593	51.83114156	30.11280287	53.80768812	43.08921233	31.22545602	40.32479928	43.40518934	43.92332936	43.83887909	42.40846183	46.00573791	59.09896186	39.121138	99.05907573	56.58769395	66.21136737	63.35499197	167.5983248	38.3314955	55.0277361
LOC100642398	15.91919032	12.92835519	10.99277423	12.15157128	19.84600096	21.42941482	15.49219965	16.24603014	26.72053531	25.77751749	18.29047559	22.38555906	24.39484648	14.50080191	15.76272237	21.23908594	20.1837139	9.109326778	13.49994272	11.22604458	16.85550334	17.37438735	23.3271496	29.73308451	20.54956651	23.5161973	28.4189639	26.59451093	24.84729743	29.63159222	28.90745783	26.64495546	27.66811267	21.47328958	31.98722853	15.21971178	22.28970235	24.02926809	37.85429865	19.42467027
LOC100642399	31.25175351	39.16523326	32.42155808	29.44082577	26.94762658	31.71658951	24.93788109	33.84725905	36.40303908	41.03686277	33.86979897	50.50526737	48.30402338	40.13438362	45.23032274	60.80626132	39.67896583	21.07518457	36.18092042	41.13037435	56.2193007	47.97635445	68.55472624	216.5660213	149.7694253	201.6123201	193.3365471	229.4466042	170.6696359	183.1627588	199.690072	172.1557041	148.8184157	149.2634569	168.2866785	137.9562058	143.156718	146.7059081	172.6518604	132.5348319
LOC100642400	1.317947429	0.761994001	1.324759492	0.981072066	2.144561517	3.372925573	3.857602953	0.941980436	14.16945637	13.41817623	14.5031917	22.49018515	20.80979937	15.67438735	17.81960348	16.79324739	17.76678217	12.47341545	13.82730775	17.49021781	8.538964629	15.52340161	7.829216707	9.82650703	4.874269331	6.820479071	7.658659805	8.415766978	7.173084981	8.12861583	8.780605716	5.639477353	8.060875173	7.183679352	6.609818634	6.339978369	6.391292594	7.249075026	9.500190045	7.40107126
LOC100642401	577.0125055	523.1793829	565.1475311	474.1776306	367.8500058	366.9607228	416.4915866	372.61291	430.6768553	399.2173061	509.1062827	334.0216378	392.7772355	502.2438121	354.7430402	271.6443282	381.0551998	553.9778419	507.7663592	463.6972096	392.8435434	372.6570182	341.0484649	765.8771536	721.8071068	939.9731933	923.1135486	797.0680679	907.208786	855.0030593	884.5428395	368.7579708	394.2456422	605.7368324	368.0729971	509.7680479	448.509462	646.3107531	325.7173402	409.2407383
LOC100642402	3.078955566	2.540334782	2.336789336	2.225115822	1.566467222	2.233108968	1.656517325	1.382766524	2.715985406	3.077012127	2.042704073	3.402554115	4.211874433	2.624502719	4.373603162	8.639839622	3.515820523	3.03902694	3.650306308	3.164965781	21.36477288	14.77749769	27.32707709	19.10768753	13.05967421	14.48545538	16.58983059	17.60290044	13.94160646	17.46345302	16.63509809	8.250900924	6.954171085	9.048991958	10.44057805	5.971396587	8.179060724	7.304033032	8.697597549	5.485526517
LOC100642403	35.05085646	34.30372265	35.01097138	32.39693778	42.00618754	40.44778501	34.30046861	35.11210321	61.01878121	63.30415881	54.36244397	60.38225118	61.70395678	56.51675079	51.20123235	54.15957712	61.24522355	33.27691378	44.04131354	39.59744679	59.9696319	56.89138412	63.43723756	91.64699087	68.72480295	84.4741096	80.90253951	80.25037618	76.1366686	76.92126095	91.23655486	61.12081359	54.62483009	59.47453736	68.00076145	57.95516421	63.33090599	74.85304472	46.96414933	52.0819954
LOC100642404	1.215303318	0.800958345	0.305383635	0.19283362	0.277369053	0.722676974	0.350406319	0.938100308	0.39930092	0.269535497	0.362570546	0.71140655	0.544680966	0.550492866	0.524935248	1.322388918	0.408462324	0.424285872	0.882100575	0.599243831	0.599994709	1.055136086	0.802555218	3.940559811	1.425351111	3.185112578	3.359530347	2.604978156	1.676299673	2.393125259	3.325811941	3.670210085	2.486456552	3.052673074	5.514455919	3.273752034	2.752932864	2.428999235	9.868444101	2.472107313
LOC100642405	113.0247298	118.1516846	110.8510501	103.4466856	91.34888856	112.8622539	84.79986718	87.43094565	128.6501043	132.3732661	109.4177502	161.7697976	147.5120837	113.4870696	133.2585656	181.7707843	133.6773125	125.1724256	144.1845445	132.8661287	194.6992049	195.8947013	245.2883583	195.1921295	137.5062409	173.2823941	191.0274996	179.996149	163.278557	177.0317963	183.7764117	135.3065287	118.2140625	148.6517849	156.0972998	150.8275876	140.7264256	152.2997633	151.2370875	113.2089146
LOC100642406	28.64836049	30.116024	24.61106318	26.48603572	21.00440564	27.8877472	27.06920629	23.55172662	55.46315837	52.39393001	45.81030043	54.74454773	62.66656282	38.10785546	24.83777558	30.6034878	45.92538004	42.33817094	43.05973926	39.13669606	54.59585298	44.31111018	53.95781044	33.67786684	24.35314709	30.63107071	33.18421635	34.84855748	31.40715746	32.74828189	30.16045418	29.14228321	42.20310405	32.10710778	39.25296345	30.60571182	29.13902001	35.46670353	36.57457187	25.21586738
LOC100642408	40.08958575	33.42503038	26.66009608	31.12505716	21.12886979	22.83017589	18.90867525	21.43284068	6.950854186	4.758837111	4.630511417	6.716891764	6.78804294	5.021869822	5.114781334	6.877479549	6.052314888	9.308997129	11.8415285	15.30477637	0.357351492	0.596595002	0.791030657	3.596450595	3.079534288	3.853393149	3.206319631	3.462954813	3.590492606	5.092907099	3.583789959	11.59677662	17.67275903	2.831478036	3.756047405	17.20581611	3.961034908	8.536605294	14.11161678	6.41737889
LOC100642409	90.78657226	93.32528617	110.2127398	85.94499332	89.8976143	93.45940332	95.66275645	100.0899413	64.3249302	62.66256666	61.18052329	77.05113081	71.81018681	69.4720072	84.43529085	87.7709813	66.28121397	49.07105732	58.49728316	56.44349563	114.1027122	85.56814272	107.531219	114.2534402	98.28575615	141.0834528	131.4806888	130.0287877	121.6587725	119.5633752	137.9039733	88.91263225	99.27755797	97.03591164	108.8567047	102.374113	93.0009111	103.0093607	108.1696102	68.42378248
LOC100642411	4.099801658	2.541422457	2.40638198	2.568625403	2.557485339	3.70460126	3.035619305	3.102317385	6.604722463	6.034338338	6.646579945	9.835137699	6.320114506	5.183149208	7.989981729	16.37703192	6.907608627	7.184925421	8.688484113	8.203446473	17.99668127	19.54324087	24.45528596	3.876476049	4.169317179	4.438301669	4.134702699	4.772899438	4.040703574	4.317735898	4.184750603	7.78373116	4.955987906	4.0002745	6.207030471	7.037204247	5.23233382	4.400316039	7.858489976	4.409901679
LOC100642412	8.044652315	7.342125079	8.416357842	6.110506097	7.905481162	8.276465264	7.256740486	6.297183364	19.26407086	20.10330609	14.2899146	25.51748699	21.25772128	12.70758393	15.62816937	18.80453395	16.85005875	10.05525866	11.69532796	12.24341772	38.75529925	29.45715621	38.91574073	27.40204265	20.05730374	24.75198303	24.81707452	24.4243799	22.88821335	25.3638038	25.23984648	17.32513097	16.36882956	15.8080096	20.14853053	10.45632226	15.33433432	15.79398876	15.58190561	12.84754639
LOC100642413	108.3962565	74.55804168	100.0939365	85.54439779	105.2234917	130.0195545	97.29333529	81.45345032	98.51210239	106.1814281	103.2750746	101.7817101	108.2876983	98.26076854	94.7538303	106.7547299	106.046899	102.637008	131.8899256	149.7966211	142.3899573	124.7680491	142.8606798	126.2547006	114.9368232	109.4343775	107.228255	118.417394	106.4144656	114.0320289	115.6177356	116.5638728	128.6749306	98.93883707	135.2379484	97.90394337	102.7104836	142.3013348	104.5213733	112.4020378
LOC100642414	32.83378056	48.09872603	42.26453743	30.50973385	41.35615158	34.41547289	44.96291525	40.99276599	43.7262635	40.79700967	38.33347007	46.3882281	48.06579392	42.21318512	37.42046782	32.37732494	40.1894816	25.75710789	23.40055922	23.44988688	41.66911385	28.29040297	38.6739356	57.74140688	49.37519446	62.46926485	59.7647254	59.39518182	55.2375787	58.02587735	63.45842654	36.76424743	39.21195465	43.27511528	43.01409276	50.85472903	36.35977264	46.03832249	41.03278599	35.41357586
LOC100642415	27.61611168	22.2898709	21.85209808	21.65210978	20.37984998	20.05011621	13.47772292	14.49762732	0.925227882	1.070544101	1.377543106	2.392606543	2.373016614	3.045473525	5.044999758	8.063586668	1.584185072	0.540029723	0.504470019	0.771142679	0.335829025	0.39019377	0.803768191	68.95479404	49.62487904	58.37899793	61.88337167	55.38432588	48.55751614	67.25751767	65.93611098	32.98481562	29.30881916	43.33964795	36.95291861	62.23292592	31.10585655	31.36977826	67.80808495	25.14401851
LOC100642416	16.45763587	22.46209783	17.94489363	14.74948801	12.01687946	17.90362382	15.62709237	21.85886213	46.06165476	44.25908943	32.65989446	45.20054784	48.47392142	26.08989508	24.71957949	26.70713907	33.12047853	10.31765272	11.14121518	12.89165355	30.41495378	22.3804101	32.22006806	39.33773616	34.28891674	37.31819903	35.33393253	40.75988804	32.74685279	42.82452338	41.7520205	21.62874316	24.91911399	19.00214115	33.77149704	28.26829601	19.16189498	21.54613742	57.12883634	14.56231655
LOC100642417	91.05679321	113.5685996	90.26070526	100.1257413	60.31483506	68.72504171	65.88091931	71.14167345	104.9500228	89.31693959	89.33846911	109.2941176	94.17552598	79.6934758	74.37984002	90.87644751	83.12909322	73.57616349	77.19658841	65.03690614	151.2462427	88.29908802	143.5738251	96.86156613	77.5440137	102.1154201	115.8421201	114.6081743	110.9019129	105.232908	93.15884054	79.85773695	83.53425145	101.6934321	106.2491151	95.92711861	92.10309433	115.0971114	106.550918	80.90081412
LOC100642418	1.788624341	1.830881599	1.9406159	1.977343458	3.448052859	2.548673984	1.837836407	2.683264086	4.814774502	4.016454571	6.016984401	4.100655955	4.437106061	5.324483011	2.215830551	3.173933579	5.237012509	6.824408289	6.957763832	6.247986957	10.55094903	6.083542374	10.05360209	0.070996886	0.230903483	0.524124748	0.079618678	0.088348477	0.852252744	0.150468849	0.139420071	1.32025483	1.570846438	2.777195189	0.993776599	0.042443114	1.325814355	2.577946392	1.459163794	1.136277886
LOC100642419	79.2238283	86.76290474	84.69199046	81.44701398	57.29454984	70.20132535	59.57222892	66.92973415	51.67322616	54.85296621	50.18555977	62.26071888	54.29577323	52.53032723	57.34811304	59.63910636	47.7651064	30.77243266	38.7558373	29.04925926	95.73292746	66.45654068	99.87724963	219.4290038	163.1763558	225.6683287	237.8932517	239.1518249	214.4679422	220.7036489	232.8390885	120.2092089	107.5946128	129.9982815	124.5361379	136.1504014	123.7377476	119.727484	116.1408933	90.348521
LOC100642420	0.35075547	0.891687712	0.126434552	0.125415161	0.667388142	1.042166723	0.10409308	0.560674282	0	0.134330643	0.110989564	0	0	0.258588797	0	0.283328512	0	0.130011958	0.241930026	0	0	0.099405428	0	0.574066797	0.161742433	0.484218606	0.427223148	0.760860653	0.274741835	0.476099207	0.360264053	1.392055976	1.251286136	2.119602591	1.509936343	7.10398445	1.011280487	0.44589042	2.534981268	0.495610205
LOC100642421	8.239501266	9.355830528	10.8234992	10.86982293	10.55311068	11.38597972	11.39241583	12.07851192	2.146412063	4.336762055	4.861720635	5.176533763	4.278288135	5.529057148	9.998023139	14.84412456	7.091735959	4.995162613	8.363237337	8.211020289	22.71680875	14.11996194	21.12894166	98.89505376	74.36481816	103.2752455	101.4687037	104.7905961	98.69006239	103.7069416	103.3530268	50.90502409	38.36895504	48.1839878	53.28618699	43.66024677	40.24243181	41.15398651	47.65776795	29.57607669
LOC100642422	20.87957244	18.88694034	22.16522529	19.41420367	16.4004574	18.3782013	20.08735199	18.54205367	32.86292828	31.9475597	22.7063649	37.2345757	33.29850161	26.3746426	20.90242773	22.87919827	21.94686844	18.03742685	16.77986105	17.59658722	43.08573347	27.98577408	37.24059816	62.77328729	54.47887319	75.61652335	69.28115571	66.5358857	64.67123575	74.4795503	74.64246615	30.99903398	30.75860879	30.96443727	30.99394206	32.30962772	34.23776841	41.63206449	37.35387314	28.97958779
LOC100642423	31.72260117	28.19611959	36.17875005	28.37872102	27.26313632	33.29039863	32.70447327	24.1758169	58.28517616	54.82430206	45.36102261	56.61043941	62.14886048	44.09494876	29.42477234	35.52024104	50.02783953	37.37700563	37.92723913	39.26358312	34.48229304	30.44961689	42.65180653	27.01907649	21.73306811	24.50987596	25.05663137	25.9068936	26.48172573	24.60737575	28.20799674	32.35553624	30.53885602	35.76468877	36.43069393	42.73843596	30.54146289	42.1225107	31.07897263	27.10215043
LOC100642424	27.13140153	24.07033051	22.62213851	18.25125037	19.73650888	26.61802797	24.75221447	21.71997614	59.49969333	59.16825945	43.36721378	59.95951027	67.46629479	33.00801255	30.20556423	39.56129753	45.34919387	22.72214174	26.67908132	25.17105236	43.36772899	32.02495714	42.20952225	36.4475409	30.32564044	35.14618336	34.41821484	35.73781279	34.38662684	33.95979782	36.99982027	31.06054024	38.10239112	36.68106627	47.5816818	32.18810737	30.50572067	41.1490609	49.33365663	30.73806384
LOC100642425	36.32413233	28.53699083	32.69673676	28.3389996	30.73498901	36.27363088	29.67317876	26.97728167	45.91760365	49.35796226	43.70182204	47.48927847	44.78060803	38.36337152	35.95812755	42.28725811	43.4096907	37.10363458	35.53372563	34.44333063	81.88886206	56.34350556	78.99393637	89.95356514	64.74478762	82.0258939	86.41290789	92.37509363	79.63481933	85.39437185	86.94469594	46.66908545	46.27338299	51.55892448	52.85760667	39.77411038	48.00746558	65.88836809	51.53624381	44.92449274
LOC100642426	53.22011982	42.86217901	48.80426858	39.4258071	44.61666119	44.82979603	40.8967552	40.4130229	41.19144936	44.66884576	48.29788863	36.92874035	41.04692751	44.10364903	39.06162554	37.10238433	43.08785429	33.85642613	36.36649868	38.13853524	72.38341363	45.99328529	65.12556224	69.87088663	54.02051765	67.41487627	66.71800728	69.258974	69.88766562	74.35800915	67.06307061	64.66341901	53.52735217	72.32781756	74.54449927	68.22173535	66.47800597	73.29556167	59.07713927	52.54991423
LOC100642427	0.049161977	0.035189475	0.054192482	0.061023345	0	0	0.024085998	0	0.231047662	0.036566534	0.127363467	0.866680762	0.456011077	0.105233467	0.075587002	0.590601352	0.175803485	0.071536949	0.065406367	0.097723983	0.115240365	0.02701369	0.133825946	0.072814752	0.048532483	0.072281282	0.093101129	0.069132611	0.02752714	0.140191534	0.13260383	0.129039627	0.068474893	0.085824172	0.169262071	0.189526262	0.158007582	0	0.563811581	0.030864877
LOC100642428	110.2924815	109.5928227	98.64669717	98.39557511	90.15341314	101.5941261	89.61675768	93.51795937	74.55317834	75.5336712	75.05298809	90.9878506	81.98144662	77.0847007	82.01911365	92.85433755	83.06209792	41.96800873	49.00879722	49.93458918	60.97999743	47.31080856	63.85736405	96.45416461	68.42611305	88.48596904	90.67671957	106.1689438	118.9384689	94.6295498	88.63318342	162.5810851	157.4910681	210.7514539	182.1540102	233.7255574	177.6859936	189.8815028	179.2470073	141.4048924
LOC100642429	40.97396953	29.50791847	29.37804443	28.83237237	26.86766455	28.92447967	28.15551025	25.37741297	22.89376809	24.34313114	21.21052702	25.56453361	25.23100045	25.54836369	23.50750683	27.96546032	24.91750136	16.53156372	17.55911548	20.83120636	28.26300704	21.83575912	26.42992727	157.592163	112.8474332	152.4175812	167.4604402	160.6889347	158.4850268	150.8551027	161.0025431	62.50951381	64.46011268	87.34042247	73.67594654	86.1320338	67.30252532	85.88196751	78.86884009	58.45553028
LOC100642431	18.88879074	19.45641031	18.49429997	17.64022367	13.68672171	17.87592538	18.77759028	17.99376402	4.972650496	3.590276615	5.565611461	4.040493089	3.265341351	6.881559381	6.417304376	4.115101873	3.762989125	4.00979922	4.664499416	5.678663558	4.309099601	2.571857799	5.217944296	18.80971982	8.285175321	14.43235501	17.6996687	13.82995654	17.79077706	15.18218066	20.97780446	3.825052373	6.756908157	4.913585941	8.053190612	4.0242728	4.642574687	8.313711323	4.332128912	4.662533376
LOC100642432	43.58341607	40.34194122	34.5640418	37.69160093	34.09759749	35.39758873	34.83116002	37.01268964	36.45160987	33.42961367	29.70512481	37.52317926	35.94635703	31.3804608	21.58310903	29.56805228	28.17101018	26.06729751	26.53564807	24.98865746	54.57673157	42.78197786	61.62601412	96.44356677	77.31055169	99.35309064	89.29571872	87.41062548	83.34009708	99.09734629	96.91507331	43.82041618	43.1854347	43.25544556	48.0951963	45.43535945	44.04941085	56.57683437	47.28790913	38.37493605
LOC100642433	16.08000146	21.24848401	21.33303551	18.6865135	19.81192066	20.53865338	19.55731941	20.88942392	47.80728472	52.22975613	39.97525152	43.2801355	48.24073478	27.35501681	21.72928501	32.32009568	35.15580758	20.21094908	23.48416078	23.38619325	41.17546512	27.93048837	43.16542223	37.3147567	33.24476259	39.9078955	41.03796451	39.17282393	38.35573992	41.73601419	42.37861572	21.99731232	22.59182807	22.76708514	24.65567233	22.66413979	22.81461768	28.38919297	28.07315936	21.45319574
LOC100642434	81.4701466	73.78928115	71.87054115	73.29674124	45.91883833	60.33059001	62.9539103	52.7578655	41.669858	43.71492632	42.29953874	50.61599852	55.74773662	52.63043386	56.76381738	54.13995274	48.74276417	31.11510935	31.23168936	27.41223868	35.83827764	26.31563815	34.81663016	72.06650041	55.44175943	73.466292	79.21843756	73.32111734	71.17447172	76.3702273	73.82029822	55.22376835	54.88599917	60.28789078	74.43702964	57.59718708	58.4634871	68.1760942	56.3512823	47.77426649
LOC100642435	10.45198943	10.65391244	12.05239477	7.727144249	12.49351066	10.72381393	10.25673567	10.20325072	24.62737975	26.32457052	18.11247929	19.37501469	22.90362111	16.21224586	12.17108845	12.06137549	17.59081287	13.89421589	14.81418525	13.4082036	31.00350813	20.84229193	30.2837528	28.8802705	23.18856657	30.04160264	28.98367122	32.20663287	27.13313714	30.8425026	30.99830873	18.7377498	17.92801189	17.24622853	23.37514732	17.83872922	17.53292506	23.38014557	23.78020137	11.58398897
LOC100642436	3.855782109	2.703487016	2.779404779	2.871577582	2.701875467	3.115857257	2.032458628	2.649898823	2.215498244	2.26668229	1.181104281	2.207528728	3.366305513	2.063537202	1.308520477	1.821966695	1.868113647	0.202771663	0.33439777	0.338192332	1.721998018	0.839681298	2.280443365	24.94031106	17.75545712	19.65126676	24.22550942	26.6785731	18.3272535	24.11805002	24.06859525	9.090837888	7.103160256	12.33033791	10.03195444	6.541613826	8.11530042	8.53565285	10.76638648	6.336118517
LOC100642437	29.86254175	22.66331257	27.01718925	21.57514101	36.8951714	41.27009993	34.93244679	27.98517052	70.17154874	71.72071428	52.50464233	72.34952009	80.69935111	47.30535566	41.5687697	48.92824386	63.7776446	25.0814654	30.8378505	32.56263796	52.17967948	38.96764804	51.66276765	59.93518259	45.63966195	56.80979503	57.32997745	56.94214893	54.82915812	59.54892212	60.6453997	46.84166773	45.65898898	40.2367868	64.71865348	49.23846529	46.25647308	56.92993583	59.47715865	39.21793812
LOC100642438	0.415514861	0.770619861	0.257593919	0.441012087	0.851484549	0.827714844	0.9152967	0.84607233	3.12684317	2.783989149	2.021131397	1.660490004	1.442745141	1.513450084	3.15839355	1.728288997	2.571447602	2.898240582	4.059825212	11.96002126	0.621272869	0.743517321	4.958125777	0.554893428	0.279339002	0.230892731	0.325759585	0.42394025	0.78082056	0.59100552	0.360559346	0.646166649	0.336053259	0.283702719	0.937080756	0.559437587	1.228294441	1.720018235	0.564382121	0.731990905
LOC100642439	10.37488674	9.510940183	13.12767873	8.246201405	9.979396062	11.53813012	11.74686819	7.697336631	38.75498771	38.52758464	28.93915569	29.09337943	32.76135799	20.01272225	14.08271997	13.31615047	24.12520907	15.11638996	17.16995204	16.94753041	30.08624746	26.12059152	32.37521295	31.00216556	25.26228645	28.50615712	30.65146876	28.94825205	29.93271747	30.83299372	33.86716056	15.04745461	15.83073338	14.7845389	19.51570694	12.00738512	15.94491623	20.78890024	17.09805423	12.13818585
LOC100642440	17.8390364	12.80804541	16.05017196	12.78801674	14.54281929	14.76763659	12.24242316	12.71888534	25.51849937	26.67115915	21.42330224	30.35674707	28.85745182	16.95978023	14.73417171	20.42126619	22.27662427	12.19882177	12.57555373	15.2958827	21.52209279	16.44298863	22.61395016	23.76677502	19.73820479	23.62470066	23.73106706	24.84788744	21.46851839	23.54205656	22.96801373	19.46626947	19.36710956	17.69681711	20.27143259	24.73709965	19.93307456	25.1958575	21.99674963	15.65982438
LOC100642441	4.945119756	6.627608343	6.611633269	6.541578983	12.56782133	13.32902776	11.84776968	10.79680879	10.54307736	13.58280429	15.24394813	13.5987898	12.71857746	14.30507182	15.8950624	15.79547848	12.48036772	8.554277158	13.11789925	13.33952262	20.70423962	17.29622255	19.63563719	55.26602126	47.0265258	54.18117809	53.44217274	52.08128143	55.10980454	58.22245824	58.69071107	28.88135102	26.48727211	26.26204046	34.6629748	32.53467444	27.24601439	32.81072153	28.80558226	24.43490617
LOC100642442	25.31381662	26.27454049	23.91962776	15.24809065	42.06604226	59.26766785	20.97751704	91.68146012	66.25698172	66.66335419	63.53256829	55.59068711	67.12208456	43.03782195	89.42300926	124.0504278	48.70079785	39.94421799	28.74617054	28.87004039	38.38852582	31.23828475	30.81819352	5.005290667	3.630457582	4.586534763	5.373744163	5.373010743	5.833221127	3.893240106	4.098058241	117.5860993	15.8646145	17.58441198	22.71735772	55.69177952	36.34055042	11.68852094	16.87816764	9.950091052
LOC100642443	13.07262339	56.32419156	14.39432264	19.69236387	762.815082	2810.231423	401.8436417	4991.331351	2068.347144	1940.99212	1310.405429	1471.541052	3696.42852	302.1377609	4934.622734	10194.20307	303.3654226	12.52725104	8.410108842	12.58078243	84.53396438	43.32340681	157.2052042	21.90840065	7.166856382	48.17862185	12.38286996	16.69739976	523.5556442	16.81061214	8.665663278	4714.727217	138.3423911	341.6552454	1504.544957	460.5672052	5322.101203	366.2384355	3480.425837	38.45764106
LOC100642444	0.07198815	0.086191958	0.148352559	0.07925805	0	0.130903794	0.061711631	0.052458701	38.94825592	33.1487067	32.04087454	35.23878433	37.74173351	44.36792083	30.34993157	14.64322399	61.51842189	46.93070253	30.5510258	47.27180181	3.687057641	6.075972516	0	0.15615492	0	0.050821682	0.077362071	0.048460571	0.057736548	0.355484704	0.056101501	0.051751964	0	0	0	0.433217509	0	0.113296475	0	0.126386601
LOC100642445	69.78686057	49.18924656	57.85621992	49.76866735	52.25982156	39.37779162	41.88941542	40.73921039	46.46552324	44.98410841	50.23467575	45.30283438	42.79322765	48.04480729	40.21251032	46.57316636	49.11457652	27.62615133	33.61153688	29.1949061	37.62115086	35.77444899	39.66814329	88.64503208	75.6516112	96.3363961	93.82338149	85.56387813	85.57172205	98.80963113	94.34821766	51.01085761	52.41893199	58.65935974	53.72471349	64.51485976	59.24793542	69.35776024	60.40004862	49.15707255
LOC100642446	0.333248558	0.12809827	0	0.112908199	0.305706183	0	0	0	0.096198635	0.210589776	0	0.138753463	0.191300093	0.304911991	0.110190155	0.112151175	0.510653327	0	0.095981429	0.281807819	0.109556239	0.078256305	0	0.270058388	1.127400127	0.197802464	0.149774751	0.062619902	0.374009053	0.199465423	0.144953019	5.301957897	6.011911552	1.441752428	4.624376338	0.798475046	2.588752243	5.327793951	5.286737773	2.513411025
LOC100642447	8.180960237	8.183064174	7.484964335	6.418702566	4.498813194	5.881633513	3.872714035	3.28215184	1.772046094	2.218672522	2.000765761	3.660283758	2.821231742	3.245256995	4.703710479	6.966325674	3.78590511	0.593285553	0.711831761	0.86588728	1.453649393	1.942918245	2.96027554	38.75011836	26.2324286	33.90498958	43.6178007	33.11502349	31.44719591	36.87994769	34.87917204	22.73284296	15.32510636	19.74127828	21.40819094	17.63188866	18.54471016	17.19716067	21.85518064	12.4824737
LOC100642448	14.33107555	15.32223661	13.56755474	14.03177752	12.66350757	12.84512846	13.63366891	10.76348006	7.71996855	6.896598735	8.628813981	9.023848774	9.24836136	12.29554325	10.05546165	17.13239914	7.720293931	11.84201491	10.72821417	11.07028097	8.917867108	11.10871224	10.03527114	16.3584792	16.62119314	12.43497775	16.18489987	13.74211429	11.53576598	13.56063325	17.42205733	22.05111055	17.21385167	19.91460534	20.4452631	26.77289214	13.43021603	20.12973998	16.56925832	13.84342547
LOC100642449	662.4216189	711.6084501	580.3392127	523.0809472	569.3682161	601.4707805	509.4323342	436.6487232	119.0034941	130.6715495	164.485035	218.2737185	166.7510987	215.178466	329.0755784	392.1973733	190.9010775	80.29261568	60.40268475	61.93793488	27.07603676	47.94800921	39.38488493	7.124838801	7.842698816	5.725473101	10.17609742	13.37799357	224.6589665	8.752618726	12.14388093	1377.708108	1428.864588	1573.347692	1524.063477	1575.276646	1545.572979	1166.491322	1412.874002	1125.352071
LOC100642450	40.30387866	38.16520308	33.53470244	34.68057826	65.5462993	75.76147391	46.15947266	38.10901085	51.91341296	57.56945957	48.18908453	44.53797904	54.61588645	51.66201111	54.91765207	75.59251487	58.36208844	72.83173868	67.86599869	76.31946595	15.85946832	20.60079951	20.53941016	58.90380459	39.50470667	58.33561173	60.60245057	60.49432642	72.15538673	64.44367531	57.11033199	64.89942097	49.60261142	57.20750953	76.60754212	38.5196201	60.54418095	83.01677698	50.63318941	59.32864642
LOC100642451	40.50914449	35.19334039	30.8720926	31.35185004	25.64110982	26.11669105	22.35284406	20.86671098	35.20071828	37.44580307	40.06871154	26.16637705	32.87631055	33.86137545	24.57950514	17.50448016	32.40694291	27.28062653	29.30393904	27.75440243	34.49662468	34.34618677	31.04735074	31.90715932	29.21288766	38.87475307	36.29218526	31.2894638	37.09301283	35.40140216	39.13835268	25.95438673	22.92633808	30.54927843	22.64129779	32.82788478	27.68866644	38.63221943	19.92244511	23.43067588
LOC100642452	10.58981682	9.804621089	8.75304984	8.882662675	10.67942894	13.88646618	11.11851525	10.35397056	17.92032872	18.74546423	13.50997494	14.77699842	12.99236419	14.40530415	8.473884883	11.59490454	13.32778487	9.388531148	10.54295605	10.46645037	34.66543013	26.38461608	38.46039876	20.55635449	15.26637641	17.26473918	20.72761374	18.34198176	18.46209001	22.5112866	18.75689731	16.63293183	14.94236408	15.00768557	25.23862901	19.40039345	14.1055557	19.47681688	18.63649733	16.34025186
LOC100642453	3.885247679	2.507325978	2.058901377	2.790334961	2.282684887	2.508812015	1.477922335	2.416110859	6.972807838	6.782578573	4.217215191	7.536001896	4.407950567	3.394749541	1.596245659	3.865066987	4.152848196	20.03847736	20.83764008	30.34178907	54.16856116	13.45962831	89.25264382	8.900798464	5.414430102	6.956097339	8.391027595	8.392528683	5.745295854	6.453947216	8.580289563	9.248575511	6.189489267	4.725021683	23.16198301	6.602305755	3.450735229	2.169625695	20.73450617	1.748147605
LOC100642454	308.0877882	296.9181879	305.4758485	259.2277779	286.5953272	379.4400189	553.5539755	368.2533023	563.9234507	510.503935	513.3076876	534.8501289	477.0320185	737.4932336	489.5602736	344.7592382	538.258279	321.8053846	254.7100197	271.2387034	220.8430363	258.5198221	177.3881577	314.1979357	245.6174685	325.1758661	325.2196425	306.2311196	294.3061227	321.3575876	320.774086	385.1908392	450.392181	307.9509251	378.4137983	191.6844762	340.5250904	506.3819184	456.7954534	246.9989872
LOC100642455	43.59732485	57.84992075	56.20785164	43.03402194	46.80662709	45.33151156	38.20709842	31.15413605	59.15669126	48.38991688	50.99703336	56.52591769	54.79427823	45.3223675	56.08309591	55.26310398	39.37994151	51.94048677	48.90703968	43.26378345	66.66418887	51.10057714	74.67137677	157.3780967	131.7980474	180.2631975	187.0797095	181.0520221	152.1714421	167.4702159	180.0473727	82.42263003	65.62009535	76.53336032	99.86661733	54.49226792	63.98421003	82.297216	93.31573956	56.87628467
LOC100642456	14.36532734	14.1192051	15.55943223	12.08055154	32.1619286	29.62977128	18.85294037	21.39173089	20.67853942	21.14777604	18.67414753	22.73757044	24.97110813	19.82026707	22.09663675	32.82308003	21.5429021	15.1374751	20.33551566	22.18067195	41.14130759	33.05278445	41.01499806	57.56457221	37.45159941	50.03326577	51.76485187	54.5780113	45.8161055	49.66210362	53.19878408	37.34933964	38.48534967	38.55985384	50.54527188	42.77432388	36.39472009	43.40661237	46.56261678	30.38390682
LOC100642457	24.29129049	30.25794306	28.8322332	29.90165838	43.76514046	46.86890731	38.46443223	38.98089505	32.94242772	36.53583209	35.91498307	48.64937535	47.98781148	66.11062705	50.74361701	53.38232125	42.83965544	22.21290049	31.16075971	28.75539336	90.19684438	61.11614828	77.0514606	94.85713312	51.98345853	64.31825717	81.10024134	76.91966346	67.65406482	112.8422298	73.91317029	57.75113521	54.74814586	63.48604539	73.35714825	57.17148831	57.81738329	79.7623974	69.39441814	52.53125667
LOC100642458	30.55451394	33.45212841	35.82378361	37.87253085	25.62165224	41.52611341	29.19639456	30.25095074	12.93048787	12.04887814	11.98758639	12.47755023	10.94378148	10.72911443	16.92865134	20.415877	12.10762883	12.38659103	13.76651166	12.99564591	10.29066104	9.773469476	11.30680301	93.76616055	56.32309134	36.29136704	90.74940578	84.11437352	25.37610154	36.51983488	99.63670859	84.8780746	43.41545079	46.72528113	47.30885233	41.53354368	24.60973265	67.50238069	42.46052602	53.78004569
LOC100642459	5.078504125	6.361320266	4.010628068	4.422388232	9.462869656	7.04987601	6.820943383	6.075276092	5.085124633	4.437438761	8.370568583	4.337809899	5.320170745	5.617123062	7.322570208	6.883993768	3.555279155	2.79048686	3.459350618	2.469576123	18.0019466	12.63519163	20.21473911	5.081967708	2.662030991	5.89058552	4.063600303	3.519377738	5.214963639	4.67075878	4.893389431	6.158602974	5.565855962	7.309770253	4.492775789	4.872954196	6.311637766	7.035346839	6.757906431	4.095887798
LOC100642460	3.574925748	3.766431106	3.475417116	3.835701463	1.851509824	2.37867303	2.038117568	1.973709737	0.168664652	0.158783762	0.130912904	0.454018259	0.519584598	0.613291854	0.495279892	0.61609027	0.319575435	3.268638606	1.881244926	1.440200201	4.019281877	4.410750984	6.294263697	9.43906566	5.530342559	7.493871866	9.313981915	9.556441232	7.381580995	8.96491768	8.619517458	6.978461008	4.96885275	7.17334335	8.218127357	5.032799168	5.936750329	5.564752045	6.86791119	4.816320578
LOC100642461	105.741875	126.497115	112.3419915	103.1205115	73.24689337	99.7253465	92.01328665	97.13994451	123.4913553	111.2011721	123.9568044	112.6910364	102.3831289	124.8068811	101.5039844	106.1264188	108.3263324	133.1695739	107.5297597	102.3782878	126.040538	112.1581677	124.2993002	137.7074342	118.9266547	164.1178568	137.3268638	135.5328557	151.9202958	142.3107174	138.9041103	93.95780546	114.7576938	115.9398279	113.5018143	130.001869	107.2910485	133.183375	118.80311	96.17292147
LOC100642462	21.4392599	40.50805515	17.98147688	30.27900272	15.53026688	11.00532336	16.221638	16.62729648	17.19547268	21.3832518	15.31156321	30.60312471	28.57824163	19.14866387	30.10335897	37.96894752	15.24827895	16.14575173	22.67317571	14.88966083	60.15761941	33.46613617	50.83990917	53.72544452	46.45803427	66.82797744	57.88818977	64.29885988	62.46448292	66.57195003	72.01477847	34.35041533	36.31887307	37.62282411	38.95226139	49.00636661	35.54020483	35.38306939	48.86803263	28.61462669
LOC100642464	63.32046055	51.55573116	50.91993792	44.34241313	50.45233885	54.9587439	50.62051232	55.92373845	87.7165502	78.23805035	80.678787	86.83406654	80.46471769	72.22080897	84.42671429	94.48548199	71.47282742	53.57109819	65.63177429	70.76580316	102.8220676	82.01741483	108.3948164	121.8574113	96.57734717	127.2253792	120.6150489	121.8542389	119.3056188	123.6932552	131.6944873	78.42881303	83.70491719	80.54310918	101.7790089	87.93191239	92.08661225	97.49693386	91.45305924	67.92516038
LOC100642465	198.1907507	140.7800783	194.6638509	145.2973567	222.867403	242.477401	203.9626818	156.9399285	381.7363083	393.5151082	394.0546177	342.2648178	361.9963455	321.0182531	273.8742396	253.0045907	347.1870067	290.6499209	328.5617163	291.6098741	471.1361793	475.1471801	424.7334018	337.639562	270.3943049	293.3673633	293.6048552	274.6883722	293.7216926	313.5413447	334.4848925	308.7084924	305.6066752	297.3686822	300.1870249	239.5859242	281.134967	403.097561	230.5952118	270.3905583
LOC100642466	11.84308176	22.39686346	20.38499271	20.91683757	9.613245258	14.03882129	19.4353329	15.89886727	28.02285362	25.9795488	28.06615132	17.0193757	25.18707863	26.79810963	23.5397685	18.99221736	23.08537203	15.53341401	13.55422863	19.40022874	36.89266042	21.73789143	31.46498675	57.40879134	48.86538915	63.64869757	64.23356496	56.02162071	64.58533988	90.2004772	66.32687426	24.21573047	20.78651841	22.43435335	29.65546672	16.2278906	22.91101978	33.16547207	30.69447425	21.57008293
LOC100642467	8.613750043	5.462084788	7.132250117	5.969693819	27.6553564	33.65070679	19.57803103	20.71683416	55.72934617	58.85444211	46.88581856	78.4968911	66.0669671	47.54074166	49.91722921	66.35398876	68.23231337	10.66010219	17.20094769	16.1010401	28.72752537	22.88446145	27.82359282	121.5665435	87.98182498	116.1506541	135.5488053	117.3400053	116.3572783	131.3580895	117.2074917	52.73818533	55.1183787	61.10464295	60.14064168	45.28147936	50.06944956	62.55696761	73.92021765	46.25676005
LOC100642468	59.9669457	54.54159139	54.35575899	48.05967176	86.90395208	91.17997095	73.99655852	70.8465953	168.3601111	167.0877574	146.2835343	180.7946527	168.7082997	129.4276696	112.4832293	131.0587603	150.3524511	84.39000749	101.429123	99.07327282	195.674651	144.5096128	177.2912106	213.9851643	158.2329608	201.1467438	201.2737309	211.9206636	199.2592229	196.2357225	217.3530418	124.658509	118.5416741	130.403906	137.7541652	126.6961446	122.0188162	159.7370686	120.1360715	107.1905674
LOC100642469	0.779254614	0.180304773	0.958902277	0.585202177	0.338589973	0.340843475	0.065888627	0.221962388	43.14398157	38.04945852	25.87494095	35.00569253	32.23116028	14.44211964	5.916446485	7.682091983	23.63771357	0.640772501	0.513952233	0.739695225	2.029670056	0.618273762	1.55019029	0.491332206	0.21781373	0.805675563	0.483411184	0.206080442	0.482592764	0.864526446	0.118977581	0.267998595	0.391712194	0.433492086	0.572552353	0.78293402	0.467188575	0.293962772	0.354989896	0.065166146
LOC100642470	176.0459288	131.647155	139.5047288	146.8167393	166.7904068	175.4720867	148.1605549	138.9943965	137.9375569	137.278049	116.6254661	138.4616366	134.8976634	113.0187411	90.95324372	103.5266004	105.0960785	102.8237775	104.8981605	110.0745619	117.2046442	109.7047994	121.9463234	123.3821245	131.1473076	123.8247729	116.4414501	119.0539604	110.9643558	107.2715056	121.2288715	107.3813367	122.5108113	107.2896344	97.7892581	99.66135854	105.6798966	111.613218	89.68891058	117.0943226
LOC100642472	25.51871081	33.28695456	26.77390475	29.17305958	20.64577021	25.88934856	19.06374262	21.00151461	33.68858185	30.24221006	34.81859785	25.67819271	30.97691255	30.46694228	24.55934413	24.30900419	31.87530027	21.46615727	22.4021373	18.29437786	82.78394569	51.31642883	86.67277821	52.15365107	41.13274441	48.78327484	53.10679535	51.89154909	49.06110593	46.49315416	50.57506828	36.66168477	30.44596238	37.70805421	39.26065041	32.19640363	41.78451739	41.6699496	33.63997706	28.34736499
LOC100642473	68.03346432	57.8836474	51.0851241	55.25960411	63.87496098	68.20804496	66.90289408	62.83081179	53.83287941	59.35312221	53.77015844	62.8171102	56.14316901	53.59078673	54.92542243	63.77297925	60.45182341	33.80388996	34.13173669	38.85421303	64.08807977	45.55231538	60.60009823	77.19851963	58.6462549	72.50001092	78.97731158	81.82849244	75.36738858	80.62156634	76.04086283	72.99935787	86.71630103	65.39201389	121.7358547	86.28732724	83.61541523	92.11011077	117.5126106	67.63988014
LOC100642474	17.31095079	15.58253374	21.2540326	17.44221987	9.421896348	11.4562551	8.729922202	10.35712739	2.100516604	2.050156264	1.635514028	3.198905469	3.573196742	3.212959464	6.393681792	10.60280045	2.892612116	2.115653892	1.861829302	1.892421326	7.23951227	3.50584579	6.615594331	92.40506464	72.53388905	103.2372981	101.1122258	75.42446305	78.14351233	112.7326476	92.3450534	26.89335764	20.62436821	31.13280373	27.02318685	19.21252245	24.67168892	31.63945197	30.35300866	20.22609878
LOC100642475	17.97275865	16.66873544	20.1565125	17.01264339	22.25454853	27.37170342	23.65224697	16.93910526	32.50945107	29.6696732	30.02440719	34.13343477	29.09251573	25.5997623	22.24108824	24.8488285	25.1806475	20.25665454	25.40284024	28.485754	17.02294629	19.6402261	20.53703716	51.38077959	42.18297607	42.13402317	49.74752734	50.87268668	54.75484699	45.70956317	47.82354711	38.99767672	37.0895531	45.21410732	46.9919221	28.9339589	44.12005032	46.99673963	67.83684906	39.34693956
LOC100642477	4.361296035	3.099379644	3.929923326	3.526596845	13.57676587	15.41983191	10.60336093	10.27777931	14.87760635	16.12965853	16.48174738	14.49547171	16.85068344	15.80717682	11.21878134	11.42785061	17.05241487	8.878821382	15.07267175	13.88059329	24.99184492	23.11608132	23.55115903	67.05341036	52.95399259	59.88295557	66.82190976	58.54524889	57.44847887	67.99065215	69.44822401	27.36981153	22.39460581	26.70280888	30.43947006	22.79779922	28.1348643	35.34597137	21.06577085	23.24020081
LOC100642478	11.380969	18.06998009	12.94492455	11.63781437	8.791119356	13.4881333	9.399172972	13.45604612	7.325750542	7.546091197	10.61806715	7.75529948	7.152212189	12.67017647	11.0155857	8.288636181	9.993772795	2.970994214	2.947528019	2.232960582	12.03698143	8.689927862	13.1159238	1.746952177	0.947927575	1.29406143	1.658231082	1.351002209	3.759961222	1.918016095	1.348971918	16.36384111	11.05339569	8.618383836	16.7660502	19.23872864	10.08460469	26.97246143	20.7619959	15.83910987
LOC100642479	16.72424342	12.57144589	12.57130862	12.56981082	27.17398009	31.26122079	22.61046895	20.00520013	27.67256304	31.20144563	23.81583558	33.51713924	38.99785425	24.94324082	23.19559728	30.49712674	30.5253319	14.50800611	22.05876285	22.93661512	35.73642176	27.19435796	35.89909902	57.50648651	37.67722258	45.69375222	49.50337052	52.02687119	47.15855834	53.45278431	52.23633749	42.23397958	36.54909573	44.01342007	46.21126638	48.64347443	39.0572756	49.83668979	46.7844331	34.89027624
LOC100642480	4405.536628	5173.793258	3350.624323	3255.239705	2479.473882	2714.598177	2502.670801	2657.445141	684.5171899	659.9595882	843.3798397	911.4072118	668.9411542	1204.161434	1329.868146	1054.567472	768.5969676	1622.955895	1038.706044	984.5682012	522.552178	666.585237	663.630845	40.2198163	46.36589449	33.79395538	65.11304704	71.1816684	1211.552956	39.76237123	57.76832785	3690.823132	3282.506259	5784.303	2822.648209	6756.440392	4427.672689	3653.022031	1675.058709	3316.123849
LOC100642481	12.82995858	11.03357788	13.96292863	17.63135714	8.183566081	10.98066677	7.259178665	12.9169055	33.20267411	35.03778818	26.17983164	30.37127342	29.51659533	21.39129458	13.40449266	17.58247999	26.69278703	17.85477482	18.67384336	18.30922539	37.01932286	28.77511736	37.46581833	28.37635128	22.99203885	28.93218633	29.94370914	28.52312784	29.78972525	29.39295362	24.00772839	17.77003491	18.52411636	18.38308024	30.52910387	10.74538702	20.26299317	23.1054246	16.76985396	15.70394117
LOC100642482	5.625199598	3.843250838	4.54754495	3.548605717	4.275068782	5.877326001	1.694137006	4.039030202	17.11182089	19.34797471	18.43250406	13.58623894	19.37775065	13.23176563	9.814266594	10.49293323	16.20920456	4.328808457	3.865812146	5.037940345	4.955491136	4.295963398	4.588708875	16.08297167	10.05787896	13.05054037	15.22580819	16.20003267	11.28224915	12.68049174	13.5389552	13.64634935	13.25003523	9.800542676	13.42729487	15.50240792	10.06942533	12.33160692	18.76411096	10.92541014
LOC100642483	28.04557763	35.9445287	29.30253277	29.75575211	50.54321524	59.25551973	40.30404537	44.33938608	30.92977739	31.04169403	34.1073652	34.59968381	38.39982869	27.24442389	45.93792885	57.1971419	34.76813842	6.044016197	9.21692787	9.629540812	11.42064757	8.694047071	10.69774756	73.26440079	55.48790373	56.95800214	54.0870684	59.78253097	69.53454272	49.37353021	76.81627458	184.0203616	134.8971518	139.4631983	141.0580113	274.6217216	157.8364122	138.5005362	83.55884044	102.2902333
LOC100642484	0.402515052	0.098427058	0	0	0.072900328	0.151064043	0	0.061518183	1.02803363	0.884552748	73.38371745	2.395845652	3.136701154	2.350814301	2.042105005	0.990757883	49.25085407	0.632531947	0.362562795	0.451654315	0.302800097	0.562787882	1.173353725	0.952838938	0.290611401	0.989127579	0.797905269	0.891321976	0.929881917	0.877249418	1.350684768	0.833229309	0.861604183	1.074848293	0.870367825	0.708617421	0.074088533	0.584244195	0.775256283	0.359026884
LOC100642485	50.90295099	54.33580608	66.53963311	43.41040934	48.56231524	45.43998225	53.93167642	49.37677896	75.03781395	80.55886414	67.30926671	60.79397406	65.07898081	59.69255947	35.99778901	39.52154699	64.61150327	37.92260842	38.66427733	36.60737569	73.96342971	54.57831281	74.60798893	70.06506562	64.03546784	76.1738564	74.36042229	75.32308045	73.92975411	79.62152427	77.21922643	45.60341892	44.63339185	41.9817972	58.69465951	38.74050156	44.72498849	59.02765449	43.02236591	36.73821412
LOC100642486	33.39310765	25.56191592	33.81555906	26.17226662	30.70806094	29.28561177	28.57766436	25.78337947	38.77468429	42.48765908	31.72357122	38.89228012	41.64541647	30.2785486	25.07143028	30.28014079	34.64268173	18.32942376	22.56594936	21.06393312	40.00302171	25.97277097	36.26183451	41.41498891	30.25324527	38.72740038	40.57504475	42.42400339	36.94946594	39.82214838	40.8034983	27.79413556	30.1219282	29.43639975	34.67629508	33.50995118	29.8160778	37.99390511	36.39651891	23.76939957
LOC100642487	62.22138827	49.94210615	64.6969801	59.07476676	52.98965044	55.94945116	53.53215834	58.72344597	152.9900656	154.0382747	92.98723594	142.2295623	179.7312049	87.84540646	66.6051665	62.42183347	131.8261819	34.73379348	33.09653818	29.461803	61.03884372	58.33935336	70.22524086	74.32894025	70.59650608	88.34316457	79.19951749	80.53181097	75.28373343	90.37139634	84.09173997	45.66257836	50.18532991	50.63721525	67.07126603	46.85369945	53.45717848	62.51746768	51.90530182	45.78735873
LOC100642488	0.496819403	0.061611782	0.053061658	0.110573516	0.403692115	0.559998736	0.311243081	0.684943254	0.487941519	0.654712907	0.790558931	2.351600586	2.254772529	2.692198176	3.478064363	7.222225689	3.462977964	2.178083486	1.709430024	1.800044079	1.604968784	1.766623434	2.059387551	0.040680622	0.039744103	0.040004845	0	0.075728675	0	0	0	1.3297917	1.066284933	0.639195567	1.34006319	0.192775619	1.453670469	1.101669094	1.204218636	1.077718395
LOC100642490	0.755034652	0.326513153	0.459793806	0.780636654	4.920791328	5.827981576	4.336571363	3.791825055	0.387863132	0.388983944	0.128207289	1.020322653	0.978197955	0.858208867	1.291359437	1.89442255	0.796728764	0.338221949	0.315709286	0.483771311	0.32427277	0.259344418	0.743468305	82.66986379	54.96331	70.901558	86.78028254	74.14262088	71.83852392	78.19421768	77.85433443	33.27388924	22.51021265	32.00603357	33.36033571	31.9982936	28.12837936	25.75663465	25.95530104	18.98477533
LOC100642491	0.631559699	2.066207102	1.0709104	2.118817846	11.3140052	10.61082704	6.032788576	3.554230794	11.75966305	11.40707579	10.64074354	15.07723517	16.19653228	7.566198111	19.73559089	12.24682287	13.84560115	9.831327629	11.32731493	6.877795645	1.447008313	4.769226064	3.187580204	1.042016941	1.061709719	1.336288949	1.505641104	1.075116113	4.983906581	1.078434909	1.328693952	5.27259945	0.620680095	1.03373526	1.492446444	0.605767343	19.54893158	14.06918692	1.19048782	21.68752076
LOC100642492	7.506220225	4.874691032	6.957040875	5.140760701	7.617529096	7.676733065	8.291850868	6.523735469	41.534541	41.34707698	34.97206554	49.84584199	39.87379434	17.23815779	12.52217822	19.81515861	29.97386633	5.055041275	5.404477009	5.486135302	7.017125497	4.62174714	7.322311193	9.043525013	7.149024319	7.371094408	7.800121879	8.666636353	7.151550097	7.32941117	8.22612434	13.75754599	11.07187057	7.823527675	17.69347134	11.93143656	8.513087447	10.67916745	16.38696265	7.785834929
LOC100642493	9.251213346	11.21488627	13.20528775	8.566952056	10.57374862	14.51098791	14.2719035	12.93105925	16.44940445	14.56063643	17.56043089	13.60175951	12.09125585	13.03556715	15.21939508	13.59706764	15.67591064	19.79415544	18.7764754	25.49025765	29.1595152	22.93672987	30.54121023	37.22276898	35.93819192	40.68768269	39.95234391	39.93925072	33.98943173	40.73335255	40.06576132	17.98861251	18.76960426	17.39194473	22.52993798	16.03836287	17.38476515	24.13619783	25.97663141	16.05718731
LOC100642494	56.10574398	45.71896463	50.7659987	40.93208783	35.02479002	35.61316122	38.54709863	37.21984765	50.48713768	51.08347524	72.64614035	39.49539029	59.04797257	68.75789458	45.8571101	27.49163719	65.73935742	29.91516206	28.09189401	30.22690755	17.02299647	16.44333186	12.76301161	62.82343448	51.0751717	66.60028115	65.71879508	56.26541711	64.78883565	66.29054514	58.78343018	37.79107419	40.13375128	58.27738938	36.63078591	55.42763279	39.02518426	56.15927783	36.496079	37.21587441
LOC100642495	159.6315123	149.4562792	166.2540237	164.7340939	196.1556019	233.9170453	186.9046952	139.7471868	237.2159936	249.3968818	242.991889	220.6994132	191.9520626	191.4372141	157.7057557	175.6697691	185.2158784	277.6007967	299.4649331	313.57625	412.2134479	312.4676909	370.2491422	180.0608326	200.8295418	166.0996743	156.5571808	165.0283282	155.0327398	162.3680307	169.0518307	166.109012	208.5131687	135.4289136	241.4875076	121.3941731	157.8447256	205.589547	213.8248126	160.6028977
LOC100642496	45.75014552	34.545772	34.01081096	29.07320691	26.78873353	37.66765652	20.88290633	23.09827441	15.72244196	16.30335796	17.52288094	20.62058158	19.68445273	21.06224118	20.99045506	24.83384085	25.21655836	10.03488965	9.853814291	10.3994935	21.84006652	14.58658631	24.49093009	41.91566286	34.89429333	32.08843641	37.56418027	38.2475361	32.71520418	32.22035664	38.31273513	44.10500955	56.52558958	57.10090589	51.92328497	32.18001083	40.42230787	50.91022476	52.00842792	39.38060017
LOC100642497	1.053228428	0.738828299	0.336734265	0.888017867	0.781690748	0.583973322	0.390556859	0.198587867	3.847999427	4.335848252	3.052154293	4.575126909	5.002064956	2.097633091	1.911984471	1.072236853	4.466326034	13.84087744	42.59659149	81.31475433	100.3416481	0.587325341	333.5846014	1.183647769	0.644151505	0.916592533	0.773934925	1.046994766	0.611765524	0.698516374	0.796634575	0.469841346	0.688424406	0.987562754	1.493324001	7.039486309	1.099339226	1.652745271	1.782565385	0.865235111
LOC100642498	3.82924383	3.212308916	3.367841909	2.896468062	3.958508012	4.664455454	1.755279981	2.562591433	1.503765356	1.87120898	1.745947077	3.336133915	2.113135008	2.238683181	2.372304003	4.786981064	1.965953271	2.920289121	4.048574421	3.983911627	22.78274777	17.51520854	25.66439575	23.14354443	17.41476386	18.74686087	19.99147716	18.87557385	16.2659537	21.95755072	22.84479413	8.174334979	6.793895307	9.757411648	8.363584697	7.957139018	8.737999536	9.755429711	8.632255631	7.271906529
LOC100642499	35.00533636	30.57191326	29.6775643	24.61371609	35.76254077	35.10444605	36.70575021	33.35936764	14.86277033	18.25481573	18.66621198	14.38833219	17.89698917	15.71147942	14.84567161	21.94028015	16.80472355	24.86568841	30.03151598	28.19130525	75.64283308	46.02575017	79.03674909	49.93755033	41.32533611	41.80159379	43.83156156	59.56383903	60.00494097	51.97451429	38.94307579	36.43521169	80.90539099	40.00809518	71.87422358	22.18480475	31.72963112	42.35473166	38.67032599	26.15125511
LOC100642500	97.73218403	85.12337964	87.37759704	70.8814218	47.01754499	59.35191738	56.57254492	71.07847282	16.84487244	16.44712206	18.32383191	36.31407033	40.72111434	33.10673868	90.04088355	194.1949485	36.04330476	43.99698371	57.55684	37.70250089	10.98695395	32.90213471	12.03674685	350.3905229	221.9566856	329.6882919	287.0930692	275.3761727	232.3451081	277.561165	327.4499068	389.5299917	227.2879286	219.9428569	237.2286784	249.5731928	214.506314	152.9043663	238.6766199	109.040642
LOC100642502	20.48873118	24.99434132	24.62214693	24.1432673	25.53437674	28.03170378	24.19943139	25.24358384	15.7933138	17.67520138	14.14592168	19.0884376	21.17326636	17.96940814	16.12220394	17.16115051	15.60809807	17.78469193	19.34159253	19.96083752	29.56542923	30.08642505	33.17021833	109.2312622	79.52719513	107.853339	106.7752118	101.5934893	96.09041467	122.8521222	107.256948	42.13108241	42.78092443	41.36764273	50.17371914	33.58867661	41.22880252	56.97015937	54.48292957	36.5923336
LOC100642504	26.8507274	32.1109049	32.29713594	19.69889996	43.01146172	43.14544593	27.55025628	34.01995648	22.99746878	24.85347448	32.2569639	28.75184606	24.24451515	25.30126081	31.3884018	19.5483135	33.76911165	5.258021214	8.035968144	10.44048833	4.700199653	5.65749899	4.275417438	392.1342347	257.6308235	379.6347615	292.9688712	286.2337525	257.1015197	396.7801173	439.8319649	201.597506	102.5828987	166.5125136	156.2290215	91.77872229	139.8206181	133.4044067	100.8800319	97.82957799
LOC100642505	36.05457344	21.2161499	29.38619829	21.35158178	54.7668656	57.33772769	41.63630824	44.45949166	49.07290112	49.98090222	45.85776018	54.76864485	58.1153903	42.95216682	45.9141465	65.60666204	53.90713575	19.01398478	29.90622028	31.2387237	63.51831007	51.28716812	67.97415137	77.85142855	61.11752043	65.965052	78.12057196	79.13075686	73.34761601	79.28628484	70.16250212	89.05324373	74.52002975	81.33256709	93.34264881	86.63757795	86.37105647	89.54043762	88.89388926	69.00998828
LOC100642506	49.36126081	53.32154971	48.01175591	50.06523551	45.34733335	44.17223017	43.54347755	52.71396378	68.90059376	67.44252606	71.98643632	55.46331416	68.90608527	70.57797781	52.20169352	55.78420013	72.82246822	31.35955561	38.88867496	33.81133928	57.77138567	56.59916825	60.54820182	80.49069609	61.09764246	74.8456705	74.12458537	76.87903174	80.80601399	82.32301937	89.56410407	66.79901427	61.86167283	50.49977041	65.71614386	48.31625993	62.7988503	77.83132177	47.35896316	49.82109892
LOC100642507	31.39097743	13.59396237	19.29511084	11.74377984	17.28822191	15.08422819	16.51389886	16.4172216	29.70501754	35.52383618	21.88598662	31.58140387	38.00364488	22.22719164	15.10122572	21.30498286	28.90711	3.240167525	2.811904134	3.41487474	22.16957586	10.36484335	15.14641483	27.41119208	23.55609653	37.63412249	34.36758407	36.41631544	31.75396828	35.96886156	30.3654745	18.34884166	19.18182101	16.9668033	31.45831188	30.44895219	15.09787784	16.36121675	40.3446189	13.69829224
LOC100642508	0.729832327	0.223949333	0.082166216	1.579167718	0.205863542	0.220122733	0.068243948	0.062074465	1.697404292	1.100799132	1.069991103	0.955890041	0.958459977	0.790757668	0.903385212	1.607474511	0.804494553	0.887016104	0.8060771	0.556704047	124.3965555	20.1108388	175.6667565	0.092780634	0	0.04547182	0.038257643	0.048079105	0.148671948	0.050690792	0.027671929	3.274688441	11.29194613	1.04020528	23.92430741	0.031092891	3.085894087	0.585984174	10.5497325	0.358004308
LOC100642510	12.61368017	11.0234934	10.55215915	9.267726292	27.17827661	28.64255853	17.62511871	17.22050861	23.72063075	24.19546034	24.64357981	30.47766755	28.44012041	26.22062884	27.55052422	37.43032848	27.30195397	18.03652095	26.86032615	26.9732962	36.86314377	34.0707451	37.08053007	68.918597	49.33886709	57.6951944	64.6299246	65.21290451	59.9136204	65.9223912	69.53889865	51.53884956	48.97840548	55.36586777	59.6032528	48.96034545	45.01289227	55.87058103	56.00922179	38.45575276
LOC100642511	180.0242822	177.9570911	148.8485172	167.2041848	147.3936391	164.4017093	186.8065924	152.691459	238.0717012	211.0730335	223.4334879	266.9801804	210.9832929	207.3278533	205.7180986	229.8605591	191.0319405	331.0397067	271.3805596	285.919468	278.3785064	256.0129616	305.5998607	156.1492224	161.5315276	179.4483523	167.1967501	176.7548081	165.270542	138.8284569	160.9556742	149.9777953	174.6114216	156.7029977	173.2468811	167.4770402	160.026183	168.2897232	180.6089013	155.514536
LOC100642512	2.169355142	2.261545267	1.392887657	1.671110437	1.99835006	2.512628364	2.087331105	2.231744211	2.549836229	2.919468943	2.948417536	2.409381554	2.909423551	2.111619827	1.976772475	2.527433559	2.020514741	2.143527959	2.675173215	2.45491834	7.640074579	4.344512318	6.585430539	7.231987911	6.929523767	6.891621687	5.490048257	6.563934124	6.012549902	6.564512326	8.301474846	3.809696961	4.274024029	5.134490222	3.141192428	9.508844047	3.104113642	4.960962986	6.73461686	3.017758176
LOC100642513	2.535223455	1.670494464	1.731597169	1.297478547	8.166707197	10.50974494	4.078093904	4.315716268	5.138363507	6.420447577	5.762947305	9.15873546	8.841261108	5.656859793	7.494157523	10.34450119	6.967949741	1.537766172	2.539330159	3.106286921	5.439147248	4.896654669	5.426970029	19.89573831	14.32629846	13.39685983	16.38382655	19.09403532	17.73929648	21.67086832	18.25294491	6.410729679	3.862607676	9.690748576	6.497668986	3.613393715	2.41949426	2.02684167	4.203647518	3.243726069
LOC100642514	105.6839054	84.00897505	86.58727667	75.37707577	96.68333388	107.673963	96.31803664	84.57061076	106.3025847	106.6035557	117.4938912	99.78198984	115.3565087	105.0359895	73.8003634	76.30227896	102.6857953	52.15063337	58.1223692	54.71514807	100.2331321	70.00965202	81.75358802	109.6341652	95.58696764	110.2748987	107.7037806	104.9783085	106.7414348	102.7885602	112.4923452	88.04106295	109.420408	98.81133359	83.95515663	69.57382469	80.94433368	154.8050606	109.1511161	94.58554015
LOC100642516	2.087701381	3.180917522	2.191978068	2.976352605	2.301757909	2.799731591	1.951853936	1.708664654	5.532894734	7.301149012	7.937700045	8.000060705	6.329662182	6.512050808	8.798922201	13.15321833	9.014678913	6.116709051	6.504098289	6.237341618	5.666589132	8.125410972	5.131384347	7.786774198	6.554784081	7.923238559	9.996260169	9.254574014	7.442909983	7.529501278	7.951016701	4.346964647	3.336181258	7.782823771	3.75279691	4.033634482	5.039500505	6.512398034	3.91970725	4.986139742
LOC100642518	39.75473546	36.76805142	47.13812705	41.74900268	31.82994294	37.40595823	46.42767161	39.69248373	52.36076312	44.23933607	42.87532497	43.81962539	45.51218442	35.75020095	27.69608702	23.28302295	41.96985756	26.72586343	27.16292685	27.89927334	50.8741663	39.02008027	51.05932516	57.06755983	39.50794554	50.72051693	54.06485128	48.51435609	46.57837581	53.29027655	55.8728294	30.70751319	24.77805447	21.13717155	34.38139845	26.29530865	29.09036933	44.5485295	28.71929243	36.25527363
LOC100642519	37.65240209	42.25729251	38.91259911	38.24208642	34.99632995	35.67322091	42.74220348	35.8468611	40.81342909	38.40322007	33.50824876	36.55103091	41.50163562	31.14344077	24.8845289	26.83280021	33.4770628	25.74521098	28.84613992	29.58883314	37.6876382	36.03859287	41.12250846	85.57434221	73.77653167	91.7368262	94.06405498	92.5406869	79.8879476	96.47899763	89.40097809	56.49172748	51.12677111	48.78024119	70.836827	48.81718319	50.78334219	60.09316857	55.17894475	42.00493686
LOC100642520	17.43105201	16.57821288	15.3392986	10.20711773	14.68042908	15.27388596	15.21028302	13.44272904	16.14334489	16.94013344	13.67298613	20.264256	16.8988853	10.55267158	11.73175856	14.57620688	13.58216935	8.057506877	6.76372714	7.576325437	15.5778115	14.44403797	18.89820923	25.91564709	17.50978671	28.15047339	24.64812444	26.68936025	19.88860941	22.00154437	26.75732423	12.38245185	13.36951454	17.80550437	18.53914942	13.7031934	16.36996367	19.64594672	17.95784293	13.03947991
LOC100642521	14.22519026	14.90904571	13.23897819	14.97475402	15.27526393	15.28454125	19.79556163	17.13366893	14.87131897	14.64946682	11.32673193	14.48928191	14.52625391	13.39425158	18.56431516	21.87470726	14.45505897	11.46130709	9.605679904	8.979512581	8.515355496	8.430540466	8.479975891	18.15165755	11.90327799	18.45622429	15.96089095	14.70101763	15.29700099	14.416572	16.93161984	18.12892898	21.88622264	14.71328672	19.26392841	22.13494571	15.70876174	20.41590474	32.77142673	12.91828161
LOC100642522	12.7456914	9.166445643	9.799958865	9.723711868	23.06529417	27.09189752	14.08223349	17.4996983	26.15288264	26.93639152	23.14163903	31.5723784	26.89852369	20.43515886	26.03408439	37.76969515	24.07591167	17.05153612	24.309757	25.99478993	58.39211446	39.21408793	58.24744468	59.30016827	41.10248113	51.29144891	56.75759861	57.3688832	55.00825972	58.4844082	55.16094854	44.68868673	37.4475817	44.92762485	50.09145288	40.85984987	38.86676013	42.14226404	42.36429368	30.19638508
LOC100642523	77.83446952	70.18025762	75.68860159	63.04681527	54.62860809	58.42812179	56.35131338	58.50139257	59.32661614	61.42450898	58.04916789	52.26968125	68.55007551	77.55171588	45.461071	45.37314921	49.7068469	54.5137031	48.896341	44.70127035	46.9426515	43.86931636	45.56478206	92.76742539	76.22185837	107.354437	99.46050072	96.24294522	97.29030161	97.05593131	98.01047343	43.81166183	49.38254239	56.42144705	51.71630355	59.42959632	54.58226578	87.64766581	50.71156632	50.05291095
LOC100642524	6.54572167	9.294848116	3.221278872	5.888965573	11.27284116	10.83648787	4.23466015	6.724459593	31.03555501	30.243649	12.98894488	27.34224962	19.05474141	10.16383324	6.279283051	11.86337561	14.26783897	3.821501903	4.845482007	11.30509081	6.678586071	2.590236504	31.81810012	2.220577612	1.302049592	2.183142939	1.61707875	2.119252225	2.060447776	0.839887825	1.849236375	3.121267417	2.24131468	3.067909276	2.368560573	5.747472466	3.309293751	2.882827547	3.997723681	1.54520724
LOC100642526	5.944787944	6.569477017	6.264003183	6.578003475	11.75318416	9.788784499	10.18590177	10.87492456	25.00090845	24.72400927	20.97217846	26.63595885	24.52252653	20.88067915	23.83440947	36.06753648	22.80196665	6.103010409	8.906163002	7.727408132	9.309227331	11.17989102	7.755919576	19.46573041	15.53668107	18.72832206	15.07451951	17.64806278	18.94271666	18.53538464	21.58399204	20.24063608	14.8188919	12.08047716	16.31665543	19.97134529	14.19638452	18.65106094	18.21831911	11.76166028
LOC100642527	12.01823666	11.64163893	11.3095347	9.517974542	15.17102329	13.33586294	12.60876515	16.50202986	17.07206023	18.12972556	10.89299001	18.32203534	22.81814374	11.91351752	10.2256182	13.22541867	12.22399118	5.404534827	7.091212568	5.711856032	15.71372871	11.02693112	13.74097132	24.15596729	15.99780274	22.99619167	18.33273644	20.01461694	19.33590382	21.74440144	24.72400304	16.54379568	16.84115919	15.54121536	18.35833136	22.71517542	15.77942869	17.92603962	22.31207084	12.85331925
LOC100642528	37.61488766	32.21766733	33.35194778	22.6742345	32.24916414	30.66177899	30.44835892	25.48420935	47.07057631	49.83592028	50.64177961	45.85929011	38.10199876	46.24522786	36.24230533	51.75137946	41.16288115	40.76433079	50.5022463	40.1211905	65.01286478	53.62759616	67.69213372	45.11068904	39.43536396	51.38056338	45.36537361	41.25411889	43.94676551	42.37018099	53.49982943	38.43599724	44.06695961	34.95191404	43.89448348	46.0980353	36.62514162	46.54242607	49.04938547	34.44683364
LOC100642529	22.88584055	18.82126733	26.83430689	21.09540378	23.22420589	22.73354728	22.08504258	19.3822424	50.93726353	52.42745874	42.8474832	36.95997791	48.03707805	34.56945827	24.05205541	25.66044421	42.01179716	16.76828074	19.05675708	19.78881989	26.91679429	21.34924215	30.94592272	49.92073875	36.8068711	49.10297951	50.63046263	48.21066903	44.82239847	50.31143296	48.78312785	29.36162743	30.76210691	23.84503139	49.16158074	28.47945789	30.31769487	36.97817477	34.02386306	24.96291055
LOC100642530	27.7186332	35.94784214	40.64260081	24.5645699	27.4318188	28.62944149	32.45789915	31.73403385	39.44382132	31.76417653	32.22748983	37.83126222	36.25741828	29.45151558	29.53187301	28.05036901	33.65085494	16.76933553	25.45650509	26.82877092	12.28920025	26.31723822	5.420784723	53.01290387	40.78277714	64.19766142	75.7869722	81.1781638	59.02986251	68.8555912	61.61286397	96.24347488	80.38006613	53.18044262	68.25774653	5.871214892	56.61145596	30.62931396	91.94733014	28.02384997
LOC100642531	99.98287083	72.06152699	68.32548378	83.20004049	63.02050009	65.09455604	77.24249119	61.51634568	83.27057566	83.59674447	80.09645745	73.16302274	74.50440438	55.84631602	56.77174455	62.28186182	61.27225787	54.27042526	54.61404814	52.4420985	104.5495248	93.59414189	91.58700846	151.5227654	120.7229391	155.7032474	138.1642417	151.9612167	123.5298297	126.0746276	155.7492157	74.29310808	73.2245327	78.01426139	82.41273399	80.79977248	62.52218178	76.11725508	85.65023259	55.35326868
LOC100642532	9.185476622	9.948774333	7.715148597	8.034455461	12.500065	12.95031708	9.833397882	9.631021546	14.60990969	15.61544176	12.28961018	14.30128262	17.11988316	11.73743584	11.44052904	17.16479914	14.78893507	8.222747151	11.83286311	10.78398183	17.32982049	15.7818265	16.97813236	35.57637867	25.58226504	32.29847557	35.93642639	34.23113265	32.40183629	39.05238374	36.13552546	21.26935577	19.59377587	19.45901103	27.86950848	21.96402537	22.50980014	26.86622378	27.63461397	18.7889351
LOC100642533	7.948583254	9.825838281	4.854979717	7.06861311	2.123191538	3.233258528	2.577341983	3.79761429	11.07675452	10.14393335	6.337434717	7.570077253	8.23377787	4.861520764	5.493908055	7.67114717	6.724618762	54.68214169	38.79047475	70.04761817	37.09165806	40.29936211	111.9030789	1.857192382	1.562194905	1.858313469	2.064870118	2.904609467	1.522590777	2.013815789	1.818839144	1.61076241	1.343290539	2.36970557	1.381214133	2.176708775	1.196143139	0.807973693	1.592819764	0.862178825
LOC100642534	8.922460592	9.314992103	9.446697119	7.931995124	12.25241366	13.79881597	12.30332555	9.828207632	16.57151379	15.73129694	13.94154697	17.11635688	15.73566769	13.07726171	15.23362061	18.22831438	15.35960452	9.16909794	11.07998255	9.076050554	21.53794112	19.26267703	23.24222239	29.31992298	21.69185965	30.47733247	28.04073253	31.13956668	24.97103843	28.89942811	29.83423029	16.72578161	17.16536372	16.98277367	18.09869251	21.13715848	14.94931805	19.93446456	26.49075718	14.10546873
LOC100642535	4.428776982	5.379077282	3.542364238	4.054114983	3.773674863	3.119658499	2.329540755	2.049898108	12.61386461	12.21451268	7.340194807	15.52224546	20.3312128	7.189593453	4.016103244	5.445369642	10.47015274	3.097284642	3.161061793	6.390583928	3.068943248	1.078223298	5.953738652	29.30246073	17.25775041	18.90569458	13.25882478	13.3663449	11.69333433	15.20364011	21.78174031	23.29560832	8.193767593	12.90480089	20.6914655	27.50388547	12.51147603	6.257002732	5.916323213	5.968926763
LOC100642536	38.16376201	31.24822515	38.17839835	35.34619224	47.19193489	54.62868295	42.22045977	37.02058528	92.97466465	95.63869694	76.39937526	101.3695998	97.93870385	74.10557505	57.44146716	65.78840025	84.13683212	76.28154575	82.01433281	85.0960397	89.19944714	82.49963639	91.33548671	64.70474307	55.23185299	59.0973903	58.63798559	57.30914553	56.91472474	59.37132698	61.81079832	61.66053196	56.70270838	41.73023593	63.52589579	47.11305494	48.82532051	67.64128071	56.50497338	52.6292172
LOC100642537	1120.249636	1646.395044	1295.968905	1351.505165	1539.515257	1967.214141	1799.66428	1859.07181	1468.539122	1515.144498	1585.899408	1525.227242	1479.928863	1642.289106	1775.916246	2385.810691	1571.391955	4248.21118	3232.224868	3122.931002	2855.598286	2583.50403	3144.902526	959.8320732	826.0736512	974.5827569	935.0519088	1067.235856	986.40408	991.2125717	949.2372042	1103.674256	1449.168573	833.8493447	1785.539543	1253.298359	1018.590546	1405.348229	2439.984352	1042.990849
LOC100642538	71.17172207	67.62772469	66.1877127	56.71665327	71.39476308	60.18816141	76.35979938	70.75011922	53.31259003	61.08899389	65.07644115	45.54113879	56.69835386	72.00284159	49.99168965	44.75839784	67.45924305	48.33993972	46.55281203	45.93178279	32.10043041	37.9793234	37.88182405	92.73765697	75.93758798	93.14975391	95.42830158	81.03123089	85.61038355	90.07497082	94.07802293	47.29321927	43.40582963	50.95319093	59.1990983	44.71607293	45.86883794	75.34166476	59.94189438	48.83635642
LOC100642539	1.423507146	1.047313292	1.176115463	0.990149786	1.056282871	1.237905064	0.430142557	0.499673315	1.106516099	1.367093337	1.065669263	2.684435156	2.135911291	1.102458873	2.698352399	4.876893292	2.554340053	4.83606732	6.374645046	5.935473279	6.180158367	6.964612883	6.134723812	0.669825938	0.5242606	0.394763069	0.427430042	0.578724082	0.387584457	0.407388784	0.570909581	1.047549551	0.905692176	1.16617087	1.077669778	0.345199021	0.945902352	0.700405731	1.052557406	0.612775233
LOC100642540	4.264981649	3.907128297	4.205667067	3.472047592	3.958039939	4.462849491	2.678282273	2.551088337	3.901045842	4.169056062	2.966669327	4.849252638	4.786988502	3.390234796	4.920765572	6.668371754	4.455802277	4.138166616	6.146592399	4.981609973	10.32736096	9.448049758	10.06973541	14.2822566	10.64095564	9.73542608	12.69025728	13.0923943	10.50771619	14.48174198	12.76155116	9.532993024	8.777301033	10.08339944	12.64889542	11.65282936	9.61676517	7.979722931	12.16322714	6.186878178
LOC100642541	38.49910158	46.28917301	38.18334848	37.68471435	39.34046308	40.20307799	36.19660453	31.14760256	39.65908878	37.54917215	38.56422969	32.7073284	32.9406282	35.90895014	33.35394218	31.88007497	32.30894684	27.16654043	32.81888854	30.18512654	43.07078236	43.69125759	42.86067176	71.58487176	59.82572677	75.40132145	67.93743652	69.20068821	67.45505676	72.59068317	83.32713478	49.42090578	45.27700058	53.60658894	49.79754708	54.36458074	51.77376153	57.41683949	44.16053239	42.08423674
LOC100642542	12.75786038	12.14207166	15.22493788	13.96366652	13.08809271	12.88910962	14.31217951	12.61480235	28.29220581	30.68354812	22.82007264	30.45149086	33.35588852	19.35731335	18.4006634	24.04069807	24.40843585	17.98209052	29.05336057	22.59171481	41.52862052	38.4341546	43.36386169	27.10747252	19.37747637	26.86247795	27.41894628	29.84720157	22.95078937	26.90807224	27.63107931	18.38187429	16.70297646	16.6802172	23.42568491	15.69072915	18.52126045	20.43652375	19.52441447	13.17273228
LOC100642544	586.5414146	733.2441236	670.6958159	711.238234	497.7146646	635.4147205	587.956346	564.803083	1105.651854	984.3142853	1205.28682	922.4012027	855.5710746	966.4297197	890.9776207	825.218224	791.6009972	1800.526193	1344.654482	1284.103364	974.3777736	1046.313952	1038.235828	541.3368989	531.1041424	644.6140037	634.975747	587.1067306	648.0008538	632.8333726	528.8647841	542.6574542	606.9836947	553.8903547	641.2697104	596.9847882	572.7418982	675.5858224	589.7157558	633.4472704
LOC100642545	0	0	0.325062621	1.260269074	0.300198727	0.583496268	0	0.235895617	0.482680224	0.529509136	0.875360295	0	0.480493029	0	0.276383425	0.281390532	0.321004583	0	0	0.470641806	0	0	0	0	1.835617591	0	0.105421391	0.541856222	0.162174222	0.14151202	0	1.278672773	2.062938526	2.573027325	3.971378687	1.873960626	2.849543628	2.929848948	0.920542043	0.694141429
LOC100642546	0	0	0	0	0	0	0	0	122.0787563	125.8826135	73.25786624	117.7633649	124.5562686	47.32107866	10.33881533	18.41597154	81.45088706	0	0.053378004	0.052456298	0.061162317	0.087572718	0.106997764	0.040245775	0	0.039277411	0	0.074765977	0.044392077	0	0.043161301	0.039055569	0	0.089232556	0.105324015	0.046992076	0	0	0.102634505	0
LOC100642548	0	0.042616399	0.038615729	0	0	0	0	0	1.576510059	1.100972828	0.884460654	2.01420023	2.28246674	0.998458624	0.833429252	1.629723731	1.45375938	0	0.060367404	0.059327175	0.309142931	0.073715269	0.120465336	0.96369704	0.892124396	0.764259004	1.599481663	1.823539659	0.737106956	1.279921052	1.083585031	3.169056388	2.043988093	2.668907398	4.878906074	2.383320471	1.921591009	1.93965316	3.42240381	1.89720266
LOC100642549	149.3889867	137.3729254	146.0446854	108.7315582	108.76668	119.9106281	127.7389566	113.8792833	83.29784021	81.84651215	84.81724169	103.2696897	75.10622112	87.9949067	97.16329967	103.368274	75.00727542	98.80022199	107.2097241	112.5621036	137.2282636	110.4015686	147.9980175	195.8690562	161.5840213	214.4081172	203.2463172	203.930448	174.8538866	182.92165	199.5483342	124.5319986	129.7701116	138.801263	144.5595726	133.665467	117.9332878	143.9713286	157.6300864	110.1233771
LOC100642550	12.74241403	14.4209563	13.6700381	13.71547228	10.59017727	14.33316144	14.95556825	13.25514014	24.90134674	23.69872788	17.65403117	26.9236914	28.57096343	18.43582682	17.50350333	23.44836418	21.48442475	7.306117036	8.141148525	9.164599079	16.84141362	13.87045715	20.08232414	38.86977573	28.54853588	37.25615549	41.11438064	43.06044176	36.5060852	39.83051695	34.27696409	25.99007659	23.82939048	24.47188886	32.38233004	20.01570164	23.28469215	29.17824293	31.97394478	20.53849997
LOC100642551	118.5006157	116.7802175	111.5068505	88.66957425	89.43911084	88.51576015	97.11809213	97.83493327	85.77467404	96.7728947	99.55682658	72.16763688	80.15705039	94.49437901	68.33028756	76.09791771	86.97003126	72.80314872	61.52411491	66.2645389	56.37987216	50.89545441	55.32867991	101.8357489	70.65087269	96.26641304	105.7858531	104.2306702	105.6610535	95.16200372	101.2310224	79.77577228	89.6815367	106.8815093	87.43680689	114.2785805	88.84287856	124.5721895	93.76311072	84.77810933
LOC100642552	1022.85282	1193.85803	985.3228214	1105.286816	1070.648486	1392.436174	1386.349837	1183.091577	1308.837377	1284.326946	1420.754765	1405.160195	1352.855157	1337.423549	1592.684645	2293.605441	1251.660282	3177.797487	2744.319073	2759.65325	2043.978599	1996.414717	2316.66229	745.7748681	672.0553825	795.6678624	738.0538481	808.9454951	831.3335062	730.7256538	750.9112372	1458.180594	1390.637666	922.352103	1788.498898	1340.643084	1081.327716	1233.440476	2326.691971	1027.673498
LOC100642553	35.79398739	38.15455392	23.96213387	29.91761434	24.81397717	29.31979255	29.06147947	34.31605885	44.85387803	42.59316775	35.19645097	77.16035427	55.42039241	53.39726345	86.93383299	87.8025062	52.4636878	18.92138266	37.34276116	27.57882312	40.97796582	55.87226742	40.82762135	86.94390723	66.68396252	85.00649362	86.59596834	90.75324498	76.79812378	75.49568332	88.19195785	65.19285926	64.38289305	67.49497695	60.95802635	75.30667366	68.73540882	57.44968517	81.51021653	53.32772143
LOC100642554	1.686788249	2.010121968	2.731991968	2.271131331	1.285451285	1.053813581	0.703809241	0.599176526	0.138678447	0.284093113	0.288373503	0.258956501	0.156734541	0.503890835	0.454854943	0.324533976	0.184933338	3.244554327	5.388759602	4.867238214	39.27462247	30.45514735	39.35918339	1.874905684	2.378631242	2.627651062	1.376165182	1.38007208	1.027772483	1.289170742	1.690135706	0.765022431	1.338745799	1.622191136	2.116738251	0.598533552	1.16981834	1.076187693	1.374313262	0.906215496
LOC100642555	14.88767412	11.26559921	15.70304383	12.6493787	31.91650787	36.2409094	19.06874793	23.15357081	34.05774366	44.40688812	44.30461202	37.53370788	43.15213716	24.38276342	34.06520492	43.85964896	31.61189544	59.78043008	60.37077703	70.10070603	149.7798934	106.0370918	181.84908	49.05138372	29.51500228	33.42278241	41.82866292	43.40796992	33.7403532	36.57745016	42.22037654	38.50664777	26.73139479	39.71408571	35.81178697	19.69506296	32.51851952	39.4328156	27.52296626	26.02657998
LOC100642556	5.613637247	5.565535664	5.422282846	5.632165887	21.68162131	27.11136869	14.27991106	12.8962034	18.36903853	19.25924037	22.15299683	23.41776428	21.50233153	18.36893873	28.85440936	38.91285157	22.70971987	9.957358881	16.16456087	17.39385596	17.6951723	14.57251988	22.85131373	103.4119402	77.87520706	89.03719899	95.70992429	108.7262626	85.46300721	107.2434162	98.92433438	72.74696191	63.33578475	56.3220824	82.18758336	64.6246025	55.91390376	62.8130492	98.2081142	44.52509149
LOC100642557	27.44294875	43.99517616	47.87756008	43.11611221	48.04584745	38.16515865	49.92062907	46.22299975	157.437615	157.5029945	111.0575601	120.1909002	144.1466596	78.18631831	54.43704459	65.9028501	96.14792404	40.03624663	41.11312082	41.00254302	86.64246165	69.1555814	81.95858763	55.63623333	49.55244425	60.87449576	61.24360213	59.72683354	57.78762293	62.89010657	68.52952325	39.89929909	35.11556227	35.89435953	40.72738142	33.33815863	36.82599407	45.70102936	54.44994398	32.86445722
LOC100642558	44.29282132	45.19778696	38.90057703	41.50607506	33.88976814	46.46766982	41.17798764	43.06257027	81.52146819	80.65183365	63.18597915	72.85635194	75.02477592	51.33137221	50.44278467	57.22782136	60.33035426	34.56277347	40.96396654	37.19955232	62.84553192	51.27311755	63.94247232	98.01899263	75.67772175	98.89486469	95.28126951	96.81082792	89.38918328	96.38203883	98.41530313	59.24660041	61.75025154	59.80819974	69.9500581	64.74082211	57.84240919	73.8751372	78.21321938	50.50191295
LOC100642559	1.224767659	0.328399337	0.280625352	0.24507754	1.601206243	3.741821262	2.366832745	4.149650413	11.2970937	7.679567686	10.93592876	7.214994781	8.474041348	17.32890891	9.617595277	10.0643096	12.17490373	77.05689047	76.19236757	84.74118186	21.99410497	37.26532337	18.62365642	0.131260622	0.127473292	0.127934944	0.084906912	0.182322989	0	0.25912086	0.071098862	3.701366238	1.805024305	0.85282286	1.222251516	0.990599371	1.752226025	1.536980029	3.558871357	3.660518807
LOC100642560	63.14602499	65.62440599	61.71060882	64.49658902	42.44562365	54.02851985	61.35741952	45.93125475	54.96264303	54.14506261	59.01236735	42.37711153	48.05844891	57.15820175	46.83704223	42.74934387	42.28513451	64.37162064	60.14281388	54.03503307	69.10817397	51.73441353	66.94087359	93.85473508	82.61195378	103.1175681	99.49552679	94.18532819	89.58749911	109.7835457	102.7583581	49.67832425	42.68194046	46.4662389	53.69351733	51.29841618	43.23965796	65.10431271	63.03622811	36.40648014
LOC100642561	118.5843253	96.0009708	102.2423256	86.58941318	117.6614108	122.0073248	113.9866355	109.3744491	151.0898708	153.2374892	133.3845922	155.3761464	155.2414237	114.3231539	91.97618187	107.729223	119.1056707	71.268068	79.58100736	76.00284358	102.4424295	90.39733977	109.2166091	140.5969841	119.6165469	147.0675777	138.8080497	132.3568638	141.6545793	140.7581218	149.7246272	128.1824494	120.6964986	112.3198959	128.433174	138.2299278	123.6929758	144.2803341	117.4563012	101.05242
LOC100642562	37.05831274	31.58438116	31.25495328	23.34661113	29.94033173	37.6546368	23.65023332	35.43393946	31.27401923	30.40021658	26.38902274	45.75420521	35.83781422	43.35159624	70.78023066	100.3016373	43.79577112	61.40832714	70.83207864	81.86249236	13.03607674	53.56351816	17.26412417	13.98190978	10.3411628	12.59654238	12.26578294	11.58676951	22.35819759	13.15099104	14.1464171	117.1459565	31.04236756	55.93469189	57.49888373	96.10922031	67.98538882	67.03055956	52.82019653	52.13320649
LOC100642563	26.21431614	30.42298771	30.50222689	23.35588695	30.68553214	22.86028625	33.05204977	35.34164391	31.64729854	26.78363504	27.55294584	18.26981781	28.70078608	33.97160903	23.09737859	11.650385	33.15893811	13.73095031	15.32052819	12.57763873	20.88395166	19.63924014	16.70358512	38.53726592	35.76739584	51.83480664	41.89577494	38.21351386	39.47859185	46.46500872	45.6862935	18.59592379	21.67369111	14.4538282	21.69859525	13.44782117	19.08417803	28.00890914	20.3559582	17.89248264
LOC100642564	0.095109081	0.055973883	0.049236628	0	0	0.124612339	0	0.436548567	0.201065076	0.221116126	0.184195969	0.218203701	0.250055397	0.106867275	0.405154847	0.117794619	0.134128834	0.10684316	0.200714419	0.147964304	0.517016558	0.246287286	0.302051286	0.037352566	0.072759768	0	0.055575756	0.104438885	0.041357927	0.218489986	0.040212239	1.139229217	0.2689216	0.083782453	0.346461997	0.441238148	0.184202221	0.202407545	0.048164104	0.134096113
LOC100642565	25.45411598	21.50699087	17.84108965	16.15070924	25.59787433	34.93592753	20.93538408	21.80377495	16.60294515	16.2826281	16.43858849	29.47394011	25.79725431	26.38155702	27.81366341	25.34051964	22.0154418	7.185496443	8.323980291	7.801395941	45.80399427	20.70209854	41.56592365	42.0907655	27.59154601	38.29414491	43.4673403	44.8911254	37.97926333	45.10214336	39.99477435	28.65587393	24.73768038	32.45721005	33.4216191	20.27736043	25.31437509	24.92848731	26.40004264	18.91638899
LOC100642566	7.112139757	20.9405108	21.52863653	15.47899675	21.68486444	20.09553282	22.0943978	21.06471544	22.70865549	19.96389723	22.34065635	16.27412722	18.19527829	24.39603601	21.43062969	24.71744901	20.55865133	22.63764948	20.29829325	22.34140771	19.48936914	17.02988438	16.76095945	35.22300674	29.73181116	36.65829155	35.15976072	34.5245205	30.39341616	36.3024011	39.07044963	25.2871513	19.56574052	20.96678693	29.10326386	23.92183901	25.16484828	31.80097231	22.7435738	19.51473648
LOC100642567	1240.704592	960.7649978	901.6059526	908.6850193	659.9953319	779.0912464	745.1735983	718.7669335	593.2317379	548.9659415	660.9964516	614.7002036	543.8299863	740.0794872	619.1270623	586.5841973	559.8042191	758.5636727	720.4919395	656.8805241	595.4429297	506.4269449	539.471557	1087.494666	933.776289	1298.801289	1265.49737	1118.421708	1308.372824	1067.327431	1094.032855	498.3511048	601.511334	1108.939046	491.1042929	631.2436325	544.0736255	694.4899239	476.332655	440.0751141
LOC100642568	7.609986497	4.657200183	8.990172391	6.714912443	12.89372773	13.80158571	11.712031	8.136269019	18.4040432	19.47643545	15.54185863	21.33104718	20.83198051	15.22298096	14.84357221	18.56675721	18.0192447	13.77898017	16.01388914	18.80229653	19.70179636	15.81424083	19.81604327	23.36120452	17.30815754	17.84415424	20.42325691	24.24155127	18.12488464	20.3310068	21.68893966	19.41929946	22.38963634	20.57538135	26.40601545	22.89824421	16.59076989	22.56344056	33.6054064	16.40668993
LOC100642569	20.38044133	17.56314022	13.93981999	17.23967985	11.17541605	19.89546037	12.57214932	15.3898556	15.76648705	17.62238207	11.91309374	15.54218297	24.20347127	14.24090161	16.45094135	20.62872219	16.74779215	17.29555725	13.6103557	13.00686047	36.99459356	25.59675807	44.10890986	30.58051435	20.06208109	33.65149909	27.67274677	30.96675671	24.35967109	24.3752978	27.76080766	26.47318194	25.64366766	23.65627981	36.8569494	30.28993656	20.49953087	24.58745791	47.81193557	20.80899261
LOC100642571	21.78601657	17.44291233	20.26722358	18.64592512	17.08154834	19.77953651	13.65154962	14.9722411	28.73035888	28.53861931	20.05370764	32.400499	35.18187013	19.48586152	20.40827992	32.3363578	29.27165678	8.804135458	13.50382223	15.24408503	27.79789645	20.70778828	30.90852071	61.74872263	40.45218568	52.47960344	52.46454851	60.07686792	55.44743703	65.4906963	53.19712893	51.93233296	44.19704988	47.12773241	61.07659967	66.08035833	45.23359155	42.82919223	59.7211349	36.26423375
LOC100642572	14.43414694	9.596370083	11.87627793	9.143215799	4.010678574	6.339854064	7.524698368	5.46755734	13.16873797	12.09015158	8.131336783	10.46452771	15.0124808	6.824080245	5.436869615	5.628025249	11.49669031	21.80533877	26.24516382	40.12084261	288.7338773	144.9504504	342.1102441	3.030452605	2.229199981	2.855850246	5.072823218	4.601147478	4.795991974	3.144614819	2.910812964	3.13612627	4.316509835	2.870861739	3.384137778	1.943777916	2.669342616	2.686583699	4.885832114	2.299231469
LOC100642573	3.174953717	2.652444203	7.881124376	1.774702926	4.308598881	2.185508272	3.464752469	2.790683259	3.091186482	3.807143176	3.819200772	8.348948893	6.624496252	5.021150776	12.26240127	12.61026605	9.731674763	2.626286255	1.980261243	3.694382722	9.645810302	3.686194317	12.10993446	0.898754939	1.16363678	0.19719405	0.876616551	1.5778019	0.579987501	1.97102513	0.120681797	1.848616217	1.444075868	1.322686852	1.462599563	2.881475392	1.291186741	0.96705329	1.963328643	0.661706951
LOC100642574	6.04969215	6.82212756	3.92502054	4.052099267	4.994077527	4.313142404	4.188464092	6.19387576	8.418296097	12.28874399	11.93490415	10.48746755	8.052923543	13.58125847	15.40155417	15.95051311	15.54885048	19.61885605	28.97509524	45.84760984	20.47788272	17.55786984	32.87800744	39.9029086	26.25503618	33.78875306	29.7190647	34.64654934	34.09300246	39.68748911	34.09863913	31.70285645	33.89967084	43.24901244	20.79703958	62.92020478	43.38236251	42.16921165	61.45844348	29.31668036
LOC100642575	0.099665365	0.035579102	0.045029999	0.062698947	0.389176504	0.427778077	0.386443241	0.27006824	0.535897839	0.35945682	0.162526785	0.883128585	0.57308524	0.299112446	0.153606848	0.261343267	0.553719878	0.142889651	0.16250001	0.102250166	0.136970544	0.09732869	0.119539462	7.36438586	5.238740811	5.906561623	7.959980336	5.860768754	6.050672517	8.39984211	7.176875014	0.957724046	0.474018675	1.475316259	1.050633028	0.887855184	0.837030712	0.849030753	0.647828077	0.789808021
LOC100642576	88.74840103	103.0645225	118.3090298	94.84689933	68.76527551	95.24171778	79.12759889	73.79370362	104.3880093	116.1751257	111.9285935	93.82080496	96.03302031	86.83997186	73.16324142	82.19841217	99.143084	100.540606	86.15120321	79.63983118	160.9964617	120.3931764	180.735341	101.5994469	86.17732757	102.1676366	108.2605519	103.3878862	104.2445344	112.7629395	104.1798787	83.18168336	82.4899617	76.03443582	105.687787	102.2337786	84.92924693	104.6853087	104.2881593	76.19566379
LOC100642577	28.69955699	33.14955729	24.42688377	30.77760335	22.51839672	22.48312631	22.49766751	20.84902799	44.71333964	44.15247366	34.77061848	38.09069429	35.48169936	32.60351435	18.69635057	19.21969046	36.32622145	17.72292805	15.52332449	12.88678876	31.07030989	24.82325924	25.96151798	56.44585043	55.9314611	79.1174966	64.67446487	67.11880382	61.70004519	67.93843193	78.20529109	24.10242281	24.00571734	29.06269276	30.1893507	26.82263365	29.74159407	34.95307759	27.34394681	26.21607693
LOC100642578	24.60997979	22.85674508	27.91601086	20.41728179	30.81091099	29.08056597	31.8060189	24.07437009	30.41049649	31.28304241	28.04407172	30.40774843	30.66139419	25.82723491	26.49904864	26.07037076	25.47404089	29.00430969	28.35649106	31.16828627	35.15668288	30.15014412	35.11443452	42.26295493	38.27972446	45.54863452	43.06213015	38.08203256	36.90229923	50.08123959	46.11566256	27.99367467	32.45123789	26.47359746	34.25500834	33.72097141	27.41764383	34.52836168	30.63020166	26.29741436
LOC100642579	55.61997517	47.19985974	47.82851216	43.71621178	38.81913993	43.91754366	42.07873499	33.45986766	4.360507503	4.665899102	4.808811806	10.49516674	10.71453322	12.25894432	18.45796992	28.35683553	8.098845242	2.579195395	3.080884151	4.130591849	9.216234773	7.013924077	13.65577128	542.2062487	365.604047	461.1031102	452.4321403	481.7176	369.6685401	418.6974839	508.3783166	215.9933426	162.4375276	191.8718728	205.703235	166.1714226	189.9283806	172.5962838	189.8880775	144.5925706
LOC100642580	29.13243593	27.4860931	26.82538733	27.10894156	35.88385286	42.26339175	29.53731538	27.42124973	60.80670629	60.25867696	53.36437549	59.53692434	58.56066874	42.73137878	39.40014157	42.50693392	49.29999206	32.33736915	40.81438648	34.37990894	76.63569674	73.9751524	87.81134368	83.54249491	63.74305748	73.65001589	82.96999716	77.8347829	76.01169541	76.73058428	78.9838332	51.3454103	48.84335246	51.37276	56.82681064	53.16053424	55.23312251	65.67411084	44.55264723	42.19979386
LOC100642581	33.72278573	29.52529684	32.25116477	26.57445243	50.65743344	57.51719358	31.92370081	41.40413979	49.63444987	49.5279343	50.53958751	54.69502567	62.66360453	46.88545113	38.99530547	30.91994143	54.15815031	98.84485883	90.57792657	87.51529	60.11349098	57.32457135	75.74033416	243.1599585	187.4964638	200.795953	248.9135303	244.0704079	218.6627461	243.7488618	235.4121165	198.8127494	129.6787442	182.2946408	204.2671517	145.6825066	168.2759473	176.3561572	175.1230509	131.8806381
LOC100642583	9.133132616	11.08658714	8.886654939	9.841161584	4.15914432	7.352572963	10.03557723	9.575204079	33.68127735	31.47957931	20.54871152	36.36478163	29.22528403	18.24484909	15.10236346	17.79471833	23.49938821	11.88178076	10.88892551	9.362439752	17.55687148	12.91496212	17.4461966	40.03937954	33.0052857	43.57483104	41.28026364	39.04443102	36.21547745	44.71166146	48.10946728	16.88034185	16.57339926	17.94577218	15.66421632	17.17731201	15.0387292	19.6420329	21.47439944	14.10137996
LOC100642584	1.989886143	1.821582053	1.765042865	1.330254126	2.642130743	2.631407268	2.074060122	1.561775433	9.634802561	9.821678265	5.299016466	10.24035636	9.884885157	5.332772918	5.679788147	10.65268278	7.723917994	1.273969288	2.12978082	2.176448851	7.114950104	5.166325437	8.964089996	5.902953959	3.678523322	4.140282299	4.883622305	5.239391333	5.436541338	4.970410346	5.242469132	3.246845319	5.450465477	7.071938887	4.088922913	13.31564964	12.78435365	7.078107539	3.178744041	7.116168055
LOC100642585	150.6595858	130.8815054	132.7756524	119.1204333	109.1376382	123.1196483	117.2347833	98.45980951	194.7759453	197.167776	185.0953309	180.620144	158.5006881	153.6798919	131.6337409	151.2733897	153.9995058	205.8937611	215.7359862	198.7737327	341.6836861	265.3000269	327.6780446	191.0972246	157.7866782	183.6295619	181.4215103	181.6373357	178.3498579	176.0446465	187.563578	137.3524662	156.2888316	176.2384695	162.1752122	177.4068631	163.793103	196.1144678	141.764038	139.6781657
LOC100642586	11.38900944	11.07145768	9.923746219	10.0727886	4.26026682	6.621061507	6.340526223	7.62969642	0.650473934	0.71048798	1.026068262	1.135926808	1.395932749	1.442454438	2.293776126	2.841612752	0.869984606	0.314946168	0.468461146	0.939095242	1.095127945	1.241634111	1.172028724	71.8142791	48.82152686	67.80635949	67.82154358	78.78527845	63.43159122	78.303012	62.39273066	41.32496224	28.48055362	35.66482028	46.73235839	24.45373083	34.33990051	33.31027856	37.76012609	24.74943663
LOC100642587	0.603707631	2.431889992	1.888060023	2.120302424	0.835540049	0.663925718	0.196115579	0.674947068	9.028358015	8.737190884	5.749235713	7.23125863	8.295604244	3.01560209	1.768498408	1.749243784	7.100576813	60.12847289	65.91874245	28.97164313	1638.281368	1902.042025	1704.225697	0.779784521	1.101078667	1.095032937	1.531530845	1.663037867	2.073239798	1.324278375	1.327904399	1.581485823	1.609090626	0.892851089	1.453767065	1.940796454	0.703553517	0.864395825	1.462210184	0.460122949
LOC100642588	0.322489328	0.338819559	0.301547149	0.132178073	0.908779767	1.059956663	0.587983876	0.607374451	0.278925145	0.224568949	0.185885403	0.658279373	0.484453105	0.152160945	0.800581505	1.128069388	0.66369723	0.221865818	0.448110693	0.644500834	0.715877733	0.777590452	1.170614092	13.15146249	9.722436184	12.95077677	17.16434411	15.38503786	13.50079214	15.86724817	13.33623741	4.558062452	3.21294864	5.910045326	5.22233222	2.676700578	3.634211644	3.153556376	5.345045365	2.555328863
LOC100642589	4.969374194	4.078758413	2.890188061	2.307886456	2.411517661	2.039868089	1.29884131	1.577978391	0.708489272	0.993824299	0.370221537	1.604870391	1.818055018	1.710826126	2.33461934	4.396400916	1.753393695	0.533691156	0.607366781	1.185703746	5.394798502	2.044532908	4.136667783	10.64227239	9.029974724	12.63613009	9.543956215	12.11881621	5.277613294	7.060512683	8.471183671	6.177331165	5.728971004	9.175640956	9.970486879	11.35279181	7.141441787	6.445210967	14.023595	3.721587774
LOC100642590	61.58237556	54.29403795	63.53531644	60.60871361	41.77179892	44.90992615	51.318304	53.4449878	58.12766749	54.36182542	51.99208923	57.29890042	47.09522783	51.49703929	34.66632567	45.49836345	46.39735758	44.93585065	39.26812324	31.27377414	89.24705503	55.78067703	83.9956748	88.70573963	68.88717508	94.03090633	90.82246126	84.57286141	85.36453124	96.31115311	90.39201812	50.95640038	42.13175502	43.64913487	46.01531247	48.90624497	44.20214777	61.17569485	51.26990553	41.18252763
LOC100642592	0.841085085	1.695875798	0.920759028	1.010492676	0.258823339	0.569644253	0.690888296	0.484498876	0.61752151	0.506516135	0.877059681	0.66913111	1.063743034	0.653287969	0.838891229	3.014023657	0.870886713	0.287832548	0.153102622	0.264766845	0.309005589	0.408189342	0.616096651	6.606671366	6.20331934	7.64880546	8.755762254	8.019929223	5.467572564	7.545373769	6.30283577	1.381243814	1.281306827	1.715762574	1.186976477	4.369630716	1.616005799	2.008206719	1.197533432	1.550459716
LOC100642595	50.58626756	56.65877626	46.92297089	58.75217814	16.44783959	21.67625051	22.9400884	25.29987271	2.150915811	2.464901314	2.329139888	3.438451602	3.986178667	5.883076243	5.698641433	9.180077122	3.294639255	1.475040119	1.704084708	1.913411886	5.631260261	4.749323744	8.989150211	148.3226169	88.34375392	133.8498417	152.3057553	162.7744586	138.4075956	168.6630562	124.4882168	83.21141407	70.57135993	92.56443996	99.68403333	81.49831659	81.85452997	83.13184804	94.35183234	61.17951734
LOC100642596	14.87430841	14.88141808	16.23114724	13.26733624	17.89801788	21.58925699	16.47859677	13.61896009	17.67869685	20.84652974	16.83152531	21.76060131	22.48923817	17.72964819	21.20835966	31.83653481	20.5320493	8.888718834	11.07658919	12.37788574	16.4599735	14.69325392	18.27627015	67.4057805	50.75317727	58.9169579	59.05196567	56.70787154	51.47574143	65.20556196	62.24098174	38.63513122	36.39402368	36.1432977	54.21318084	37.23189516	37.71626651	42.797372	59.44084865	32.35678033
LOC100642598	23.05504543	26.8086201	24.78531229	16.26396896	17.23633379	28.12529589	23.52441722	22.25723592	26.23459037	24.68951284	20.60608814	35.17708397	30.98793812	31.61851683	25.68681534	33.9614278	19.59872599	22.92437141	17.64079956	21.36666599	28.02657106	23.08501124	31.75285365	21.29127737	15.54318225	22.49823696	21.81004917	19.00101203	21.0666599	19.35677894	21.12464561	21.0286512	17.0263432	17.44125896	25.09848297	20.40925061	28.00250037	24.32429568	18.22334513	19.19500973
LOC100642599	0.419293757	0.937633221	0.551588845	1.207769151	0.893554026	0.92101219	1.045982192	0.668711603	19.25452463	23.97850877	20.26352135	27.46726122	21.98227505	29.36100721	20.79393807	16.54459254	26.82277986	0.642156392	0.235008033	0.176369598	10.58738928	0.927139596	45.69047362	0.219603054	0.219744968	0.130101512	0.198567895	0.245085892	0.14741091	0.209537818	0.144278184	1.505200777	4.052858808	2.045117004	4.762296348	1.64089944	1.523392894	0.936499881	4.466641748	1.049883246
LOC100642600	79.91988244	50.18365829	66.83759713	53.98865068	86.67198436	95.82057667	71.6765034	54.95076473	110.1069619	114.2774815	112.8386232	120.7691722	127.6356886	102.3237126	98.30622762	109.617216	113.6637273	92.19218452	121.5093642	114.9806687	228.0473822	180.851441	213.0092955	193.5097582	141.436972	160.3727517	182.6234515	181.0243295	159.281911	179.866879	186.0052391	144.1694916	134.616982	134.4613385	164.5501677	123.062837	133.4651019	176.5622657	134.2826699	123.8742665
LOC100642601	13.78488672	12.27401191	15.02833855	9.064085458	12.29358059	13.57748835	11.58171821	10.08506473	24.87732639	32.39420952	21.96354736	26.35592703	27.90746001	20.16254453	15.1650612	14.45233707	24.3046429	8.080612631	10.3000986	9.145604668	21.71656151	15.48802502	22.64122821	26.76620784	18.50718986	23.29897495	27.36544956	25.53627306	23.94581401	27.08918821	23.99423843	16.83168931	16.87427793	16.82970134	22.01856524	16.58676944	17.99913826	21.60938463	21.6553592	15.36947892
LOC100642602	393.5711778	415.489553	432.0299746	362.9110571	403.3664365	348.5327101	405.088606	339.6676769	461.3854357	457.3268171	441.8681561	418.1697312	423.9170077	519.9659784	312.3687526	213.7678441	434.982385	278.6642621	234.533705	262.0119777	88.15880645	125.1738587	81.16619667	747.2138511	577.2567665	784.2979089	706.5335294	599.9511269	576.1773025	729.1775986	776.7248936	349.9297562	239.5275611	273.5668729	242.4865819	386.9184009	289.0688057	562.8584771	209.9509478	300.4508753
LOC100642603	185.3712928	159.8350594	202.3116338	163.9065552	197.7067441	241.203682	203.866878	157.2038495	399.4739914	384.0755617	362.4374841	423.13816	352.5267659	296.5096231	306.7643446	386.8253276	325.7897037	710.9494951	693.8555735	694.7767265	734.6067682	603.8437344	722.989076	305.2311806	256.4263919	298.0155865	275.9186923	280.0754404	292.9602688	258.0550786	295.0495563	240.3547176	282.3068281	274.4652004	275.0759113	143.5006564	229.523775	313.6941872	221.4249313	209.9740379
LOC100642604	10.61845741	10.50761547	7.933523191	10.21042897	3.164550891	4.631770601	3.802144131	4.23098143	0.481432103	0.733123338	0.908838292	0.859687028	1.134174487	1.017566604	1.698969229	2.123538248	0.88732984	0.158143376	0.294228723	0.50721364	0.555084483	0.69646433	1.37760404	43.63681949	30.53605335	43.28628333	49.40003994	43.06033109	41.39090066	42.89405394	43.03468518	17.36936048	13.59288227	18.64536317	18.31161861	21.40756104	18.96866514	16.73263887	16.30008699	12.81047317
LOC100642605	0.323667667	0.576556556	1.679221858	0.884020935	0.758177297	0.742714071	0.267925551	1.468581405	1.517633796	1.089508209	1.530767285	1.816673596	1.817549851	2.342362877	1.933508111	2.232632938	2.179918603	6.270974529	3.341981941	5.261146875	2.561064429	3.575461282	4.536687293	1.388757857	1.261355211	1.201859253	1.31993533	1.506504159	1.180411416	1.241815216	1.753411978	0.919500601	1.198625186	1.196983504	0.829315332	1.756665261	1.580252081	1.493153682	2.413261124	1.963874651
LOC100642606	20.01436361	14.68807993	14.13602355	12.15606206	14.66987111	12.37284264	16.55321311	11.75842771	20.07395008	21.28416721	17.30213097	25.53331345	17.2839353	14.97699166	14.85692914	13.10570829	14.76214678	17.03216966	17.95253241	17.25570746	22.98732916	16.29490444	21.09529232	27.62995479	21.53100548	26.52217414	26.47304341	27.19464853	24.01285388	24.63533794	27.85257854	19.31996405	19.29222728	19.03263556	21.21866878	25.97526822	21.64420546	26.46932889	22.99590161	17.50257255
LOC100642607	14.41095505	10.60854024	13.57945411	11.93860351	14.1645977	16.56814506	13.36392923	10.99838899	26.8609412	28.31066567	30.36029933	30.39101378	30.44229856	29.17687327	26.59081908	27.23183611	29.43616202	18.57625019	26.85200817	27.85154423	69.27052914	67.27775403	77.37551961	44.64397757	31.07548514	43.76850956	43.14202549	40.09680369	35.21333946	36.24843691	44.7380113	24.7034742	23.1678787	37.51761718	28.98667872	11.88786175	35.24855721	35.04484455	15.40487386	19.43386074
LOC100642608	11.491255	18.76015492	27.5497036	13.77374635	19.90607226	31.94120432	19.87160613	10.92192063	19.42021187	18.57475771	18.62901712	18.68160158	16.94309967	17.61295481	13.06681156	16.42815886	13.28512694	42.11539332	35.18979897	35.14664115	29.10738343	25.37734976	36.64204936	10.40695247	10.84545803	13.91052573	9.114094431	10.06746758	9.885851053	9.5186881	9.245977695	12.11263144	14.49420807	12.07517366	12.25774953	11.85649178	7.952960481	10.9657301	18.88938833	12.15993725
LOC100642610	334.6777031	367.9684359	295.4937508	273.4860058	198.5279936	239.6360795	187.6136932	233.6703155	90.64245786	90.8202729	91.90644472	138.5947885	119.454464	125.8089364	159.907331	184.2469604	120.5237818	32.75227861	25.71868096	29.41476604	28.75347059	27.28708095	44.92937161	4.327599807	6.957901402	4.064849582	5.373965399	6.631319128	100.888778	6.284463846	5.747136114	446.5283635	558.2526453	583.8813848	544.0656383	666.2447355	640.9640518	438.6714907	691.0619576	431.0629434
LOC100642611	35.71744167	35.67529293	38.940583	34.31122474	19.70615899	29.44619275	21.80370681	25.71075674	3.329394654	3.67206649	3.481658223	4.653504658	6.197232672	5.006077478	6.14170899	5.962924025	6.362776254	0.507179025	2.005094628	1.679874421	0.581311735	0.548680092	0.942638193	151.1509158	84.17059278	124.4433331	134.2077606	144.0712308	132.4379693	166.6546739	120.9681534	64.88972298	51.07934237	71.38880615	72.90241412	47.08653111	68.07449685	69.94892661	52.84222685	56.51822747
LOC100642612	12.79352821	20.16389402	12.22422455	32.81200802	16.87148082	15.4799393	17.76564256	20.03951726	43.77484044	34.20469831	28.28630396	50.75323641	42.19001834	41.40509438	45.15033983	37.18001961	42.13494899	19.55442724	24.05014127	21.44204419	50.56433889	34.14003674	55.52874069	92.54160257	74.80025802	106.5157871	90.04691408	105.2701518	78.85222746	101.8443057	103.7547287	42.52675579	45.03546028	40.18104984	45.38118659	42.31950098	36.42186882	40.5059311	49.73040119	27.46755311
LOC100642613	6.961079846	6.514772682	6.33084095	5.503442578	11.95662645	10.33091545	9.855966174	9.835964669	17.53499323	16.85395162	16.4304257	19.95821815	20.01024679	17.06763668	21.00825054	30.70610785	18.72732472	9.982084367	10.8878917	11.18525133	18.6720207	15.77133404	18.74827244	42.72851904	34.48377127	39.73735162	41.18624592	39.37822952	37.9274429	41.19150594	45.20944901	24.58584191	28.54607432	26.68917	32.48256175	34.81963923	26.14676957	27.40146672	41.24471576	22.94889854
LOC100642615	0.657671812	0.375501072	0.911118556	0.22683173	1.000523031	1.377831793	0.371506218	1.388493209	2.955707407	2.305472418	1.746688955	1.928150244	3.126097557	0.912925196	1.096822573	5.583645797	2.292518783	3.126990165	4.187455433	3.730033156	6.742044767	5.680275373	6.103297586	5.659947356	4.660320662	6.170956934	4.074543389	5.783934077	6.752477464	7.780080141	4.534816283	2.579333314	10.7577685	5.357256006	6.642771642	6.813975709	2.857996998	3.544689076	8.511138543	2.775864598
LOC100642616	16.61649304	16.7843112	16.3650706	18.45860099	7.476051384	10.91147534	10.22653044	11.92512485	4.734534868	4.980629132	3.128592817	4.18861459	4.390619161	3.798231844	4.35122279	5.349943737	5.119850383	2.416158507	2.113238236	2.113994692	3.475648638	5.572892257	6.629026255	76.91105405	63.46974645	74.67902762	95.70090902	79.83106818	68.19632927	78.9242893	66.60672212	25.3870968	25.617903	35.04834529	33.62453354	35.68457126	24.7349314	27.79056895	27.79762465	25.99558639
LOC100642617	0.303915819	0.347162362	0.422033714	0.231522791	0.530733868	0.39110576	1.123673872	0.316561636	0.339644908	0.149519363	0.185966565	0.098522651	0.158353961	0.169778193	0.155851456	0.15964476	0	0.07218038	0.079509532	0.078263262	0.183573535	0.080304488	0.136073248	0.301369546	0.097936795	0.147479759	0.258441182	0.23380306	0.389153538	0.292495613	0.075602602	0.3495133	0.227673819	0.509221466	0.533211448	0.166308959	0.186424427	0.438169596	0.912354215	0.304047452
LOC100642618	0.416060994	0.120152406	0.410031839	0.346139897	1.131231701	1.139572342	0.78897997	1.181464937	0.052690088	0.057828015	0	0.076097443	0.156294302	0.139631158	0.332110386	0.277035905	0.174953571	0.336081949	0.234832995	0.180778435	0	0.257766214	0.263411947	13.87177499	8.440238268	10.17712835	15.60392197	11.99815307	11.67155733	18.42883779	10.15885173	5.154643344	5.025209001	6.426914181	5.676468872	4.623264728	4.531988183	5.340821483	4.565207065	4.461198691
LOC100642619	0.184126323	0.323755407	0.073987744	0.300920521	0.492905347	0.722116577	0.244338132	0.207418768	16.24871047	13.70013827	5.620219911	12.73105883	5.38676657	10.84280428	0.968666618	2.270765225	2.50147832	2.266711566	4.240033756	2.69638896	9.21069945	3.094168627	7.771678016	1.013311498	0.7588733	0.738397102	0.673146344	0.745293413	0.83390485	1.147237441	1.451355008	0.622968729	1.349344328	0.824517707	1.839484076	1.968222723	1.12256754	2.025852755	1.809415549	0.877028392
LOC100642620	3.122575062	6.106344736	3.751866021	5.149903588	5.026451728	4.928295612	4.03444527	5.904810067	1.648147351	1.420060705	0.918413048	2.639257063	2.227576532	2.163230544	2.617529972	3.369106771	1.584672149	0.741981552	1.036688704	1.352020486	1.774714076	1.179236363	2.776890826	78.3222192	59.56004118	72.33396777	86.37008934	77.08752482	66.12774531	80.73723013	90.86320416	28.47294952	21.64010567	26.79919658	31.68947118	26.24411115	26.16168134	28.05778247	31.17889193	20.83747552
LOC100642621	67.88801562	64.82358992	56.47822441	58.35113274	63.49209288	74.9572296	68.54282654	61.31881608	60.31144028	61.16819595	59.04930767	74.11044406	71.10753524	70.03247634	91.7383811	118.4809533	69.29981538	34.47505972	43.89546549	38.16218236	77.23063352	76.86935584	81.81059864	118.3446758	100.12097	123.0386404	123.3643041	119.7546906	106.338221	113.9225443	123.7705479	93.18123992	109.456557	90.78247712	108.1778034	96.59655592	97.32537625	97.35000444	125.3653413	78.99751063
LOC100642622	28.8988481	24.18193029	26.47876836	20.22470809	36.36004332	36.1537297	28.77296155	23.66732612	51.25655707	51.65565731	45.58156589	56.22556358	62.34307988	40.56658234	44.67529284	61.71713315	48.84063644	24.47889415	30.11126002	33.50024485	66.9120255	48.26392812	66.67325069	47.10484512	32.25655111	42.5431647	44.25873045	45.90338445	43.21863417	45.23878576	44.42835417	49.70306248	48.82699094	42.4632375	70.21058823	66.90209839	44.93596332	57.73936529	69.86599559	38.44891713
LOC100642623	93.17652224	88.34738679	88.99999304	100.3885532	69.63126803	97.39980656	91.60004447	73.31761676	257.700126	231.2471672	255.9167685	217.1444094	218.7907387	206.0380522	195.586464	179.5616475	187.7126821	158.9849918	149.3844419	139.7341202	243.5879066	233.4930909	240.9241644	128.9785676	109.7080572	129.9427619	122.2682535	127.6429682	117.0743987	116.4414926	130.2112884	111.0444767	115.4158759	105.0416135	117.139155	104.3250241	113.1947251	159.1060582	111.4105559	109.7453483
LOC100642624	20.75948805	32.80260955	18.61103825	22.31124893	28.96851558	26.10377383	46.961645	36.30663814	41.80482822	41.90502486	34.8597817	41.82334356	44.30981722	37.01768635	31.32485142	31.81919525	38.62885908	26.2968498	25.03956631	26.10130119	25.79031957	18.50959838	25.25123689	47.02636562	41.21013555	48.93492534	46.32058908	44.40315226	49.60753152	45.9447349	62.71566572	34.54801872	35.23765384	32.47434435	31.35773815	39.08289437	34.28094635	44.12352225	38.23490767	30.98248296
LOC100642625	3.477865017	3.904131442	3.076509795	3.529396001	3.296801927	3.597150907	3.459631686	3.575764454	3.143011683	2.68928515	2.589560725	5.078894731	9.129876722	4.632778824	3.787800543	3.396761813	5.569709125	1.982448045	0.55922736	1.174733221	1.677993466	1.302656432	2.013827826	18.96934822	12.74925757	13.70218044	17.19988861	15.72945963	12.99225395	13.82424816	15.89982771	13.29635403	12.23752447	10.95066892	17.85190118	15.12544162	13.19569599	12.74070719	17.12956643	10.02050689
LOC100642626	70.97054751	68.77688212	66.27615027	55.80364391	59.98487617	66.01970591	62.3743698	53.57563062	94.71188907	89.92429599	79.44734692	82.26782867	89.35066718	71.86554249	46.27635272	51.81364602	70.48620138	65.49975922	61.96444582	57.23062871	92.48067587	69.15511158	83.42758597	104.9074136	86.64499103	116.4447744	114.6582406	108.9453578	114.554649	114.9035517	126.3792904	60.83435102	72.13304465	75.72177249	78.96073065	76.75468291	63.38913652	111.2712307	86.63285917	68.71136298
LOC100642627	86.24514763	73.9947351	67.78428702	65.82384105	62.80402508	65.51691852	57.15584424	61.10963716	40.9420395	44.72475145	46.15482014	53.43419771	51.09816309	45.91610417	57.77030644	64.62601812	50.70316165	24.15166926	32.27556982	27.16887032	53.38737956	48.54260262	70.99871214	85.3920716	49.54207438	69.34044696	66.3620181	80.56397793	75.96292711	68.34303208	70.04255646	93.33730685	113.6902052	109.3279081	123.2299346	138.1183558	98.49793839	106.4536157	160.3803151	76.04646412
LOC100642628	94.00301056	59.4981408	64.94270866	51.4767959	77.3151731	80.2697354	82.34352516	96.49601454	3.533622363	3.913776794	4.496321218	7.929799727	8.906351458	11.97193185	13.53956668	12.78507309	6.967063654	1.383429594	0.90459156	1.2030076	3.268146571	1.886548028	3.664295737	16.98155719	20.961713	15.87236809	12.04590463	11.99052796	21.8099295	13.43843371	14.53821937	4.866481612	4.881261691	24.19477732	4.70358621	9.04364409	9.909463912	11.17979251	4.582461319	7.361594991
LOC100642629	18.89483897	14.30283587	14.76342429	15.28824469	19.22432395	22.02874929	17.25538393	16.67073269	31.53187279	30.88463251	24.8164241	36.43160907	31.27279163	28.26595035	23.97263719	29.0335559	31.99822674	11.01726556	15.26755188	16.18634541	26.99326529	23.34595134	28.91190607	38.93862591	22.54762526	30.68365312	33.89836696	35.99324472	32.78431498	35.50012001	33.02671946	23.98379262	18.78679078	26.47226021	26.53096402	20.3916355	22.15752236	20.93265455	24.87957177	17.17540214
LOC100642630	36.29673345	37.83677786	45.63527857	27.6898061	30.15041132	25.50247564	27.83518272	31.05846342	51.52278799	43.68229974	36.10753066	39.82620003	42.41154094	27.66858747	18.67076015	18.81989922	36.47214832	13.91692134	15.78392275	14.62865548	37.53631234	24.5660464	36.26850372	77.18053009	59.93601363	80.58105596	81.72861471	68.3790062	77.44008036	88.94107281	83.88775513	30.2500336	26.47184138	29.42668958	39.30237956	33.79915329	33.22810713	42.1830765	34.03155315	30.89025914
LOC100642631	7.17543649	4.586189003	7.680332653	5.991442743	19.34619401	29.5583011	21.9472803	18.7989668	38.76975699	41.01336569	31.23477444	41.39708761	48.22154044	28.07465022	25.7824288	31.0446122	37.29522128	13.3252639	22.33012837	20.01939018	19.14732264	16.8017695	20.72304606	30.71477016	22.50904636	32.1561691	27.7590185	31.70584746	25.58794596	27.63914149	33.70700425	26.80956892	24.5977057	24.50613429	36.93408714	35.13876166	20.12658801	28.17674864	33.51728341	20.11679944
LOC100642632	47.73647412	43.47106479	49.3387271	36.09238867	76.35459731	72.00295595	63.05370456	50.36414879	71.41939775	65.5267118	54.94158582	56.14240599	63.7124273	44.00076798	31.28067227	34.20489923	51.73514858	36.95011291	46.92752194	58.56542171	26.34903194	36.28198481	47.38046871	54.19826223	70.51725208	65.67305251	71.34139464	64.29727045	60.63185195	78.41489739	54.54327211	39.9787068	34.96285016	26.73556767	52.01550442	130.8454268	33.79377632	87.20448239	62.51982106	32.38689941
LOC100642633	29.16422588	28.9982684	28.95657389	24.2765657	44.88099292	57.69840007	43.05036022	38.6645718	48.30989631	53.1367383	51.19293787	46.82388651	39.7283857	68.7987127	47.60015911	51.50234338	59.02222261	30.42722164	29.9208197	32.17460652	18.02323997	22.56496091	13.3927304	17.53915017	17.59046557	17.5020277	16.88793842	16.59529164	16.75091217	18.43485969	15.90330547	34.6324212	39.07071879	22.07081958	26.5872387	23.91602456	36.61306506	49.00724185	43.44481458	41.67012857
LOC100642634	10.29496217	9.178671028	7.960166074	8.866082052	16.19057773	16.56802601	15.59708935	11.24107878	16.92589659	17.68893335	15.34592171	17.67615975	18.46206699	16.85114447	12.39924824	12.44196914	16.71771792	15.44282946	16.37061049	19.69379594	17.82056347	19.19463066	21.02756181	21.25663522	15.20771633	17.98938481	17.90060981	19.54930789	15.01902585	16.43053725	20.18522744	17.83209426	14.98982585	13.38058985	19.90289913	15.00914149	14.25660322	19.37597933	17.44312529	12.69521557
LOC100642635	18.90251697	15.34978025	16.02048698	15.76270838	15.03888601	15.98108163	13.98741048	12.44346693	15.80718516	16.67191104	15.64056038	20.79220661	20.60362113	17.91378516	21.06333344	35.10457679	19.817826	14.40820216	20.31411453	19.73812374	40.65683861	30.61268927	44.17248499	33.04904265	25.92024757	30.68131472	31.15924178	32.40977814	28.84507262	31.44187524	31.96086681	24.27427184	26.40521289	26.2893184	32.5639854	24.96822384	26.24315912	28.12094211	28.24784339	20.59702141
LOC100642636	137.745818	146.0027421	157.328478	142.1817646	129.8957043	150.3788021	158.9681927	102.5345832	99.88175764	93.24522339	90.27130791	110.9531822	96.71260964	98.07810837	92.74775439	99.72738119	86.55942526	121.6536419	111.5515235	111.3326402	100.608473	92.07904683	93.61667694	83.15358114	83.29693237	85.09539673	86.82565209	83.36769983	80.23346806	74.46014926	79.32481322	95.86327124	176.1329576	87.32790412	128.1511541	88.2752824	98.51749393	123.2412213	182.302491	138.6008286
LOC100642637	14.13809214	13.45082819	12.52459968	14.09094984	19.83005805	24.25372874	15.76603964	17.25028126	36.29914349	37.09706147	34.94137585	48.53704233	49.20653948	34.23103759	48.91869592	72.37510806	44.6696788	37.02602434	57.95221804	56.76597847	106.1663399	92.67922466	105.3566138	51.13497847	34.62494429	43.05747524	46.06776668	51.03132297	43.44402212	52.48414856	46.17807153	38.49492282	38.34485267	33.06044743	38.3407	33.07117596	32.31844137	33.60915068	37.70841068	26.42570664
LOC100642638	5.092254136	5.224956264	4.496077321	3.900404635	3.026032946	2.522249848	2.74428906	3.89352869	12.62975799	6.127198482	6.498974198	9.730311841	5.359404795	8.803958046	3.7594482	6.937148094	12.44520059	54.99711316	49.43551079	45.59013396	6.755179885	8.841425264	16.84426038	0.756550278	0.749937363	0.632139266	0.638466496	0.699919824	1.078974318	1.148839824	0.709228995	3.533347358	3.71126689	1.155352029	2.470173239	1.908349542	2.494071957	3.483480134	2.498130924	2.566367653
LOC100642639	16.09022001	14.88266026	17.44929362	15.21996731	24.74586862	24.12919428	22.97949143	20.59049006	22.13443546	22.40499182	21.96113545	20.40378981	22.58609523	20.55454727	19.29766308	22.430375	20.78447458	14.92030891	17.00787795	19.00790286	18.51862001	19.71601075	17.30381951	44.44379301	38.59966773	43.48725561	43.72447	43.57932059	42.07038305	45.04959317	46.39312183	29.28197962	27.09131477	26.10649932	32.83713342	30.93412391	27.30041063	36.38891881	32.61581287	22.21891921
LOC100642640	8.126047191	7.608793416	8.838869648	8.882264019	9.319689456	10.76861474	8.32510579	7.788733164	73.21703866	74.92670184	43.68871612	67.94437016	74.77464645	42.18040201	19.01865505	22.00526211	57.35853507	9.08939517	12.18166429	10.53544011	21.82338378	16.03332997	24.1372185	13.97877305	10.46877644	11.571374	13.06633548	13.61341992	15.64498497	15.39344472	12.66586429	13.86440869	12.71354274	10.28207725	14.17696559	11.8816864	12.84752415	15.77881934	12.73034846	10.53557091
LOC100642641	0.892199768	0.612827745	0.819673995	0.838143859	3.253734117	3.451320113	2.509521983	3.140416021	2.691211996	2.181720271	1.049767712	4.177206979	2.915686862	0.884154007	1.661352314	1.905778307	2.344163133	0.263303211	0.02256563	0.155080644	0.517088443	0.092392489	0.203592516	1.508264252	1.4542719	1.27534429	1.744166849	1.393265017	1.711961603	1.512531225	1.502853225	1.542441045	0.94762612	1.523238608	1.6883337	2.148639818	1.425337273	1.992436679	1.914606118	2.210195787
LOC100642642	4.609114244	5.174954636	5.678180011	4.058665675	9.982432004	11.77080662	7.373317076	13.17044833	76.0735362	81.17554881	54.97282261	94.38603857	97.67863687	47.32514475	51.17039049	60.34928023	88.52432451	16.88782541	15.15780644	20.38734751	7.57214492	14.51808667	10.14885661	0.899394409	0.681507086	0.919434117	0.789101861	0.968830859	0.871776829	0.771925481	0.828985974	3.921936269	5.943105319	4.668502476	6.444498972	20.7431442	3.067911576	3.609870546	8.666524815	2.372939602
LOC100642644	9.7622057	8.063416224	4.695751605	6.746352266	12.18010184	13.15644868	4.503804145	5.825656119	1.749365604	2.199902056	2.423192287	2.448486375	1.913981338	3.049000618	2.505672452	3.69008547	2.588617923	4.653501392	9.173960477	12.91513969	8.966682501	17.60559034	23.17436649	15.33053193	10.10611651	10.05127534	12.55239655	12.68045686	8.873981579	8.816441079	14.30791492	2.035629519	3.441086024	6.64538466	1.619715536	1.43974634	5.637221765	5.793496807	0.982192097	4.324696366
LOC100642645	300.2052328	326.7092467	259.9708709	300.4903913	222.527569	234.3762096	247.5491961	249.4782433	223.6148565	224.7370126	242.8743147	237.839043	248.1161467	270.1377934	309.5682166	317.6417871	281.3608752	148.2348334	174.8418026	182.5193782	159.2763948	164.4138009	189.3478194	415.6574227	310.4059738	435.717356	445.0142534	459.0802993	405.9533065	453.8524172	411.3999833	344.3946075	314.2462023	269.1357419	342.7382996	354.0094024	299.4581992	331.5946886	401.6392289	260.5383455
LOC100642646	75.2455217	88.00071181	86.89761824	81.89396674	64.30740566	71.14373524	74.73683845	76.83818718	118.7706947	120.3369094	109.747611	102.8379279	100.6027381	105.7238902	91.93895568	88.849074	102.0354568	84.23415525	68.30897234	62.47731241	156.5183474	119.0991012	164.1346706	135.6050489	107.3668205	135.9771571	132.7985754	139.6523529	122.3792733	136.6771119	140.5125008	93.19695306	85.23399895	88.82748187	100.4772461	79.60656998	88.75495643	117.6569084	98.91379075	70.74441839
LOC100642647	33.03170737	48.3136369	40.12617921	42.58108169	23.81753053	24.83938358	25.59478632	33.99364198	18.95813709	20.44342517	23.1259821	23.30102227	19.48774705	25.63772216	28.37855007	24.07284029	22.1952918	14.15254053	14.37963407	18.67624955	8.751335187	9.223425505	8.647798198	76.06397866	48.08154638	78.4357611	75.3135854	57.82642601	56.7807217	74.53882978	80.01229324	50.82319979	33.18584965	59.69639872	45.65620101	35.12775199	46.37088382	52.88666702	27.54317557	38.89493135
LOC100642648	21.27214558	17.71989065	19.94662811	16.26203385	29.51214456	26.35996424	23.58841849	23.40687607	33.58161751	32.20712179	33.51446649	30.95792436	33.78775518	31.34063806	31.59784691	33.30620758	32.42337346	18.44067024	25.28676278	23.16572886	30.75650744	31.30960689	29.97353269	53.25469447	47.46286705	56.45492975	55.96910201	52.21962598	54.32223917	54.12742451	57.61727687	37.69046865	35.9573678	33.85159141	41.17734502	36.78139871	34.40536716	46.41470381	35.40609736	34.60899267
LOC100642649	45.90122491	40.84663643	59.07288323	34.78765428	34.4299094	44.72076557	42.79403283	40.02471916	52.95879605	53.57949726	46.2332132	44.20939821	56.64868572	47.91350957	36.75772784	35.37542352	46.80876246	28.41881198	28.98330368	26.71651175	37.29185532	28.40768803	36.60645953	49.38961651	40.86499254	56.04840068	52.18048233	48.05106619	43.32211282	58.47788867	55.86808754	36.65989714	40.70011661	31.15845722	53.22189625	38.20091037	32.5652757	49.87963983	50.61147417	32.37292096
LOC100642650	149.6715496	111.0941848	106.7595479	87.07207453	159.6679896	183.3611295	165.3316573	155.213387	274.3128232	306.1247512	284.195637	281.9533612	493.3825643	309.5625416	340.2131445	349.9171544	504.0219527	58.1403281	83.65727079	87.98188318	60.73686553	76.26176504	67.6437799	52.8603876	42.06742889	38.34253191	37.32933238	40.84647034	42.89212078	39.01353546	39.5395603	70.08101626	50.18960614	68.23837721	72.16425528	56.98714706	50.73102345	76.62755395	47.6672101	46.29664432
LOC100642651	24.30303608	21.99501925	23.81929457	21.12397135	23.36064438	29.31269887	23.65099158	23.10487046	11.79017069	12.40780405	11.35552677	16.45117733	18.78635874	15.95594081	21.74769156	27.92117094	20.39176952	17.18275556	24.53561158	25.97293139	21.62318907	18.08656884	20.98656036	172.1462162	111.718333	143.3586001	161.7423262	151.0086703	131.3139166	166.6280152	159.6071748	80.62031641	66.86258166	78.16789008	98.40622853	69.46086986	76.26931245	77.2609196	84.26022677	60.07326157
LOC100642652	1709.803862	1676.213452	1474.007841	1287.539673	1032.89974	1340.104263	818.3140721	938.7616826	255.5179696	303.6751261	372.7222841	406.0857798	329.5531507	453.7328333	527.8748572	775.7337321	402.9232299	98.01385051	108.739299	107.760328	47.95169224	58.77829883	48.10048647	168.2663786	121.9073756	132.8426583	154.7355204	175.5286688	541.0278053	167.8559747	162.3086934	2942.338462	1852.134721	4853.170428	1465.996071	2794.487218	2105.790228	2653.854457	1417.212815	1862.139215
LOC100642653	46.95673758	27.3064242	26.45534967	18.1791644	17.72394659	29.00930057	25.30086333	33.48554026	25.3567682	28.22593865	30.23172583	24.6325811	36.34977736	27.9917719	49.42240474	57.46642722	37.70051202	31.46318408	40.41084112	38.02723936	33.61446449	28.11699842	26.59196087	7.270187592	5.477682112	5.98825113	4.868010656	4.722379807	7.240715242	4.127816921	4.725081962	31.20444494	12.20375883	9.878665581	17.35543491	4.611098212	14.80333458	13.51426486	8.559802671	6.381850606
LOC100642654	19.429626	15.11082384	19.32416355	15.27262634	23.57203223	33.26891079	19.75037731	18.07005106	106.470368	110.2666659	71.01566153	106.4849026	124.7015118	50.84502319	34.72789564	44.02810854	78.84726541	36.2975389	38.25502859	44.58602519	60.63908712	54.00148158	61.67717689	46.62229517	32.11948612	33.52141314	45.4717105	42.70003203	38.44733192	47.65345813	38.08369198	31.30061287	25.37862117	25.02785336	38.59706264	19.76900399	24.88696204	27.60153389	37.30744084	23.16585066
LOC100642655	22.42458082	20.41760176	14.22777228	15.80647826	17.28327109	19.44296902	11.42095255	16.69989506	17.49434628	20.72979286	15.71324978	20.72592407	28.33463088	29.24721916	27.08698317	41.28346101	25.8529289	10.22035765	16.09514081	11.44270814	6.061504031	6.530169332	4.631519025	35.62673444	26.06019958	39.13164654	35.21990475	34.04032415	28.47397609	33.57726257	35.67177202	30.12631182	32.86598691	30.0895666	27.32759197	26.42478	28.22375262	35.85111365	27.01847876	32.14738767
LOC100642656	168.4585243	125.8807467	130.7079055	134.9634604	117.415826	176.62136	167.9295081	121.2443605	103.6265938	111.1466315	109.495246	102.9330589	90.39527584	108.2289408	95.03006883	90.03581498	105.1570758	111.5450724	94.00503771	94.38872871	122.4538742	113.0947768	136.2820124	164.0450724	141.1187887	186.0508494	165.0882167	154.0370688	339.9289977	206.5659437	195.6168818	262.4591749	309.9925661	390.8848885	347.276775	82.82351589	257.2818068	343.5711175	213.9027723	333.7063698
LOC100642657	0.465590859	0.596116408	0.387983447	0.720804816	0.595860454	0.371046836	0.351628437	0.592473741	0.377745446	0.460479197	0.30893391	0.545540645	0.625425886	0.876998346	1.012429254	1.524900208	0.587027605	0.284931222	0.349229898	0.702944628	0.54288722	0.27317301	0.610397393	1.80655331	1.289574439	1.003669487	1.588512038	1.535244738	1.132125891	1.597371267	1.55673601	0.938944215	0.887601438	1.599211841	1.187236289	1.920733234	1.227854764	1.582923965	1.206709698	1.227751996
LOC100642658	55.23191882	55.87361048	56.24312087	48.12017087	50.13545694	59.25282717	62.09401836	54.15595987	86.98440175	83.9086736	75.1047076	80.1543712	84.06444849	76.9030677	63.29509229	79.72842955	73.55502608	69.13352587	81.02469966	70.10171801	83.33178648	79.92660977	84.01006797	56.13869309	48.17925665	61.02467091	54.7176307	53.70822193	51.66183983	57.21121232	54.05080445	46.92381957	46.58248443	43.60027206	49.58069543	51.52232844	54.53737341	54.69972132	45.10050819	75.83589777
LOC100642659	240.3428674	216.5219792	206.4941812	197.0998192	218.4018519	215.1892241	211.3455087	193.2810526	175.7700977	178.4669329	189.3835232	162.1116151	201.6685865	205.595834	192.5337575	167.9647869	173.6592971	175.4787573	157.717253	152.6532205	184.0244029	183.8989278	182.660977	189.4136642	171.6526749	209.2222846	202.7664072	205.1874572	214.4908311	204.9272433	205.9545404	170.7260408	219.1393794	160.7182269	228.493191	158.9574367	172.1224635	199.2561473	192.1430654	153.5398161
LOC100642660	78.5227128	88.01616411	88.12043599	70.10884861	90.20090509	103.0842646	98.00758711	85.14804577	168.2476898	155.3219198	180.4484157	125.8845348	137.7255196	147.1826495	130.841203	131.0353979	136.5422755	128.2305737	122.1093555	124.610983	119.9442903	119.1026585	112.1407303	133.977268	136.3779973	143.3558567	131.4107491	127.1165751	125.5508442	127.4101368	150.3437968	91.06287957	97.35336325	105.807816	81.38532598	70.2967321	80.60765935	125.9031983	84.24239469	89.5102558
LOC100642661	0.557834902	1.702313175	1.027306149	0.543202206	2.550632065	4.191101504	2.65365009	2.985341563	2.626097496	3.879878949	4.170909564	5.894713209	8.875298685	5.622854083	10.74946397	9.140122683	8.564023887	3.054898669	6.777454104	4.038043804	2.024612143	7.171012624	1.695211274	2.377220559	1.339019497	1.672836545	2.254577809	1.730083132	2.580274004	2.636535856	1.887466543	9.453505456	4.040111041	2.358388412	19.35628999	2.652162814	2.440346043	2.687127773	27.84275579	2.77483323
LOC100642663	44.77053338	45.75184711	45.82288042	40.62094798	38.98934982	40.16692853	39.18874669	43.48698199	26.70909529	30.96144402	27.13812597	27.2596211	31.02573884	28.42665175	24.46293665	23.60875296	28.21082436	24.83998018	22.66041811	27.40294428	51.07600474	31.80579909	48.16710371	82.46150229	49.01516661	79.58033843	78.53096659	71.33492493	57.38698903	69.84013933	77.81090876	47.42369727	48.15916928	46.08319451	71.48559715	42.43458085	50.04663694	66.69934879	69.47223058	41.18621323
LOC100642664	498.3950987	378.4130151	380.1309599	331.5906783	288.3785821	350.1445796	375.04799	286.1005046	454.9207374	441.9998979	508.3551261	438.563808	427.9341366	713.0925227	479.5179064	430.1454931	587.0950051	543.0696243	525.0762367	523.3557735	224.4100647	305.1604768	194.0652381	294.3096009	215.7247435	255.6263926	292.0405069	295.3938834	354.8620822	263.6104228	294.7878854	399.2833038	414.2727843	447.9334596	317.4624057	391.837078	409.3929755	730.4037034	379.2957343	356.0032786
LOC100642665	44.10826393	34.0682463	40.41402639	32.27718344	40.20910426	48.30442926	35.33599174	34.95136343	59.33517659	60.65080319	46.15402274	65.6051858	67.24024946	43.78660626	40.98127792	50.62514221	53.62296187	17.79624087	26.32709681	24.39678604	46.82297518	43.31316573	51.01890312	85.21660593	65.23482497	75.65211499	81.70093765	82.22903984	74.02432615	84.81524978	81.45046567	63.17598298	59.69664779	63.16219077	77.29814557	59.30199402	60.86141836	67.81563143	74.39244977	49.54572841
LOC100642666	0	0	0	0	0	0.199398393	0	0	52.0378758	54.29597628	26.69268304	47.49697101	59.6091859	21.25094364	7.190423114	8.44211954	34.55131807	0	0	0	0	0	0	0	0	0	0	0	0	0	0	0	0	0	0	0	0	0	0	0
LOC100642667	3.088517766	7.13802702	2.900143383	1.911115567	1.458567079	12.73756523	3.6150218	0.257724324	1.14295289	0.863286345	0.392335075	0.405723859	0.567200676	0.749209706	0.801473726	1.84117121	1.024044874	1.453064598	0.700830297	0.544717252	0.249589055	0.126094007	0.280328848	0.491878984	0	0.090663137	0.102749051	0.129467448	0.401394869	0.448981122	0.22986251	6.770640955	2.164431094	16.15059678	41.35959444	0.054687652	4.031330095	1.793422409	0.29785703	13.83834042
LOC100642668	34.26418354	31.56259052	35.8685684	31.52540563	26.28140179	31.64276352	25.27358666	23.60914581	57.856302	56.7607786	39.0007634	60.93603005	68.59723372	37.41136201	30.40821501	40.0910111	53.54598515	12.48402426	14.2887322	14.51574561	27.02306524	21.0963712	29.09494616	32.62395343	25.0838872	29.95219623	32.80715471	32.99245744	31.87741694	35.49562384	29.11513101	38.23168906	33.69921933	31.57065017	57.41937679	26.40958129	33.82130741	47.84892014	46.925732	29.83953518
LOC100642669	57.40771709	40.62314002	52.13436567	38.50810205	48.24311066	59.97690055	45.53450114	58.20646641	24.39038498	25.85609872	29.87297879	43.18708211	33.09274538	31.08368977	69.43171422	77.22718452	44.11955254	16.18193582	25.21762451	26.08125642	43.73026655	29.67338368	54.15341193	83.33646477	72.8142628	68.07015051	75.84710462	73.96528804	67.51417533	72.89056578	73.37785762	75.86223756	75.17161193	72.36643868	79.42350437	90.85442213	60.58799533	50.68129191	133.8903511	63.07641161
LOC100642670	34.55712538	39.80116709	47.07774432	55.97605105	26.41293368	45.69321969	39.2001427	35.92866446	63.11446858	66.57510091	67.22000226	50.54107886	54.03020984	52.84041938	45.19206303	40.91612308	38.40185851	62.8641119	54.88503883	47.39562335	38.48112385	41.25575113	40.69320315	57.41964924	58.07825147	73.17429636	71.26507444	60.778337	65.68536333	68.78077457	72.92786717	44.4283041	42.98828984	42.82576185	50.60389907	53.09078746	48.65691466	63.89615051	40.96117435	46.13615058
LOC100642672	101.1774209	111.3958934	110.5564866	105.7839456	93.85835631	122.1166717	126.4338644	99.19455169	197.8552898	166.1114737	180.5123384	144.6283553	195.0024376	203.6336595	171.0294093	149.0589526	165.6850968	125.4397457	124.3446521	111.8562309	176.9663552	170.6036434	185.6762577	265.1869056	226.997519	275.6166739	271.4674808	257.2419177	271.4080033	283.8497541	260.4620381	117.9635978	122.0621664	110.620084	141.3604149	101.6349349	122.6507265	176.5523173	146.7739657	116.2418745
LOC100642673	184.7059642	147.6936387	149.9051583	152.3186849	117.2439084	153.1685635	154.4517164	133.0551988	282.8049208	277.421485	289.4894746	304.7948376	289.227039	281.0484574	281.6457701	282.1975291	267.3013307	187.9389546	218.2749414	199.2128371	324.8963997	311.3746589	301.7041767	225.1551004	190.8120407	243.7575322	224.0795866	253.1609218	224.7570372	216.1129712	230.8043755	201.9601097	212.3674202	167.4965676	185.5576718	151.1486973	148.0682943	217.1345343	212.9769902	150.28898
LOC100642674	25.92128343	24.40268982	20.9512851	19.83452998	31.11125014	36.37595077	21.78893378	21.76650507	14.89043334	18.29182453	17.11905482	23.01142117	20.28001842	17.37019043	22.51432799	42.9902921	23.5779546	8.992590563	12.6374803	13.91501232	38.74769611	25.75420318	42.97296568	29.55985999	22.45831528	26.12483895	28.05715607	27.5532184	25.79766199	27.37891875	26.44031073	24.86800781	22.71682789	26.33533873	23.09909615	22.76402674	23.32371707	24.91585884	31.96102192	17.89251249
LOC100642675	7.935310482	5.019951931	2.479735663	3.584029418	2.602991096	1.616428137	3.326617615	1.076114883	0	0	0	0	0	0.463879038	0.500231252	0.508132654	0.580789303	0	0.432155441	0.42587001	1.880433523	1.056186135	1.64088477	29.92248238	19.83083257	31.71417431	19.31811759	33.42789425	28.40169216	34.34902356	25.75235327	8.67814912	8.165114505	6.900680422	9.269339707	12.62046933	11.89301346	10.45292646	10.20433416	8.929714779
LOC100642676	0	0	0	0	0	0	0	0	4619.12944	4100.144118	4972.146326	7159.565965	5957.98431	3259.922928	10348.73731	10593.21541	6171.645528	2.134689663	1.809539309	1.425516629	0.836332059	1.185219457	2.180568235	0.116985133	0.227007893	0	0	0	0.26137826	0.22780354	0.126563578	0.115513948	0.10487054	0	0.465404898	0.275924314	0.143621267	0	0.447609197	0
LOC100642677	14.02637531	8.230436397	8.996595456	7.997844623	8.146397287	10.31247361	6.282405089	7.440974283	0.199241443	0.583870812	0.538350218	0.863989309	1.241720127	1.609866863	2.197613564	2.474121768	1.318266034	0.423602935	0.394527898	0.646832232	0.839169385	0.866007545	1.130071033	131.4984177	85.72329162	106.8391371	141.0068471	124.9656466	113.9204709	140.1005507	129.3783443	36.79784542	27.42438234	42.62395242	40.61812235	21.60157358	35.94130004	30.07717663	26.84605139	26.14972788
LOC100642679	40.22800412	58.00268474	48.37912601	49.61988879	40.37809754	45.14771027	48.57322382	50.02795218	57.63344726	61.70920506	61.060888	46.26298704	55.14719971	54.65741586	47.35828609	41.91079479	60.92042026	53.32309539	69.55547132	54.52285376	114.0960571	99.38131454	110.2091126	130.4325676	113.8428955	149.1658528	144.3084361	133.8576598	137.0270386	156.1572642	152.6568825	72.14729813	73.57737163	79.27871191	86.04985868	66.12155234	77.25982953	90.59674174	86.48809825	61.34896475
LOC100642680	95.16970196	193.173417	175.6478313	177.0914662	213.0767664	210.1962228	198.3640146	334.8715796	49.30050725	63.19824176	50.80982837	78.25473827	89.17332775	57.46481445	182.7676885	201.7613283	75.6598227	33.34819108	59.84193785	22.84805511	210.5413151	273.2499116	298.898742	41.89590387	23.53210343	39.17680605	36.85113669	48.46600186	51.55866295	33.39888849	35.69187646	1070.985696	223.3274474	167.0002379	305.1910818	1184.325054	375.9618257	270.6219403	427.5044826	166.7242419
LOC100642681	39.60581243	35.53025191	33.24428691	32.0118008	29.74031482	34.43008959	30.00815439	28.65348899	46.90284294	41.53238223	43.88167213	44.90889562	41.39957198	38.04981665	32.64976278	32.03058574	39.91629419	31.71041341	26.66376034	29.38522689	36.26427733	23.62707535	32.67376412	34.55636137	26.37963553	34.35697518	32.17813755	30.56226822	32.36337231	30.45973583	35.36293816	25.24341407	32.37110775	32.631303	26.71337691	31.59143037	29.26011469	46.51068488	37.3863968	29.51614318
LOC100642682	1.235879667	0.590264035	0.262418628	0.812744535	0.688655411	0.679723725	1.54017551	2.657202769	18.01152908	16.91172239	12.05601698	15.62907328	12.85104964	17.56735474	12.16813626	14.33795763	10.27800796	81.74550528	62.11155363	53.13446854	198.3002472	84.97273135	125.4683552	43.4254872	29.34437008	43.83342139	39.91832306	32.70577899	33.42754484	45.6924062	47.36318119	17.47175606	12.87169997	13.16580848	16.38423944	16.69714712	14.26945158	20.59299044	15.87234389	16.22472949
LOC100642683	1.459759649	1.316875639	1.740302854	1.43802531	7.848601569	8.981920304	4.495916811	3.38340803	19.71233507	21.97741862	22.14886815	20.01170573	20.9247252	12.85861605	14.66193622	13.20221767	19.50922343	8.599753752	13.85854189	15.78178052	14.48612493	15.44456667	18.27925049	25.55339531	19.72854668	22.53406676	21.54751858	21.90219556	19.59307835	20.97692132	23.58502542	9.971500704	8.214509347	10.05416326	10.56084262	6.396535033	10.66170045	18.71213975	8.577495014	12.33635372
LOC100642684	0	0	0	0	0	0	0	0	100.7618665	112.1347582	51.82686523	61.58421082	129.1516202	29.12953043	8.301015097	6.198478211	57.51709617	0.274192311	0	0	0	0.105139984	0	0.08678704	0	0.084745632	0	0.080558678	0.193464599	0.084458118	0	0.086297913	0	0	0	0.102454723	0.106792165	0	0	0
LOC100642685	2.024719136	1.580319492	1.958000223	1.515564396	9.701245415	12.55676533	5.290388487	8.143137211	11.42785415	13.85891682	13.87104469	14.64214658	14.43207664	15.04228598	21.3129002	36.44496704	15.55870912	15.66005157	20.47966938	21.75687189	30.33027658	30.45255562	40.45312769	43.78464647	29.21613313	32.49971047	36.46190316	35.36075109	30.61319573	40.87068167	38.56757754	25.27986189	17.71180928	20.88144676	20.37639524	16.82355172	17.55626862	15.51283545	28.8569233	14.13164029
LOC100642686	157.4112448	130.6560607	137.8850966	108.2324098	224.3025208	260.3290024	117.0274118	139.5854242	45.18996479	59.08912476	62.59925025	113.5230919	89.89560957	69.08939532	149.1333818	237.1045475	97.31899437	20.94475731	29.15686675	36.39311069	40.82452786	25.32739015	37.60359875	245.2902968	174.5284172	204.075968	226.7460794	242.6930825	211.9120855	240.979625	239.9264113	372.340028	382.3275841	220.8210952	693.1836323	318.1313599	204.4660706	208.4356224	724.2658534	161.0258564
LOC100642687	69.95085434	43.11067787	81.08165275	49.62692029	69.9076402	53.6838544	89.16828011	62.41732193	36.34408541	32.42748617	43.07135321	62.04926583	83.16354677	90.63178848	116.1319026	184.4609394	86.75496522	46.41972959	65.4079746	74.0611671	95.87353609	94.74843649	119.7855054	130.8529109	74.73159203	106.1756523	130.7856888	94.56538258	117.6569524	119.7547481	107.702777	130.0838529	119.1297456	113.8246027	161.785832	101.8228558	138.5049057	124.2113838	132.8816	128.1550541
LOC100642688	2.462026246	2.063380685	1.989608898	1.196288623	4.658072005	5.999836318	2.821015309	2.679446017	18.10029855	21.99133927	11.99212287	22.08502741	23.66758062	9.742541118	9.971520237	13.82990289	15.21105246	6.07168191	8.308267885	7.452022573	13.81980088	13.53401665	12.85516764	11.96698897	8.113475752	8.730100335	10.50421491	9.182061752	9.185123148	11.66011164	10.42472461	7.956834771	8.336658927	10.7247443	10.95222439	5.593588096	6.056563756	7.20124515	9.898176778	5.352643718
LOC100642689	18.43188945	14.63544157	17.32197873	15.09063103	24.86513224	26.0752871	20.8408736	18.93266731	26.30550677	29.4583099	22.7083031	27.88538073	31.96011961	21.55714256	21.1995921	31.15137368	26.77855804	14.47906937	17.65626766	17.40329609	40.08795567	32.56219124	43.00434807	40.62440855	28.3215029	33.91633267	35.65176741	38.14444363	33.26177068	38.83193092	35.15734454	29.97752372	30.17527377	29.7246581	40.17771187	26.53142326	30.58791482	37.07803304	33.67812514	25.12243792
LOC100642690	34.42296542	29.3706948	30.8784532	26.64448443	38.72843724	33.51021274	28.14863823	30.82872575	34.09364011	35.2548946	31.23718542	37.12522538	35.57591175	32.99636408	26.61943594	28.58874025	29.99117837	13.37970756	15.92548882	16.71930893	30.27042649	20.60398314	28.73196037	71.38074209	59.43964816	74.48677044	74.13252596	69.62309112	67.35441322	78.89904112	78.77582948	40.99169364	40.59781236	43.51564181	47.36320118	60.23582997	44.14213226	58.50897088	45.7011747	40.63253466
LOC100642691	23.40200454	25.45901117	28.47451674	25.11897052	21.64149558	29.31876725	23.8454964	24.51171357	56.16030598	53.48242508	47.9822158	64.66894392	60.28489317	38.82572154	39.90630753	52.04415359	45.27112562	31.07983762	36.78689034	37.22896611	47.10941411	38.5701231	39.68212163	47.54404923	45.25053336	55.7461391	49.84705967	51.41000687	51.44426879	52.11245303	57.09217347	31.64945469	35.10090209	36.3024627	36.31208697	41.32204449	29.23467816	34.99425511	46.30006494	27.41312573
LOC100642692	12.55865861	11.34391558	16.33180106	10.84639897	22.49685624	22.07767387	16.57991529	12.91571398	88.99814432	94.57237446	49.43310791	93.39150252	105.1048567	43.32417994	28.41747006	35.97115093	67.85772371	31.54902485	38.41459111	38.213269	41.0400004	38.37645946	40.08982809	56.63535193	45.0869613	55.80781529	62.15246445	59.52767876	51.91836208	61.19744786	56.39818994	34.50875666	28.06290104	28.24429847	37.19268079	33.70880194	27.75579742	39.1972305	31.79849362	26.13135336
LOC100642693	19.98434731	17.35593706	19.41962242	16.88188231	36.74412307	39.08495739	26.21896955	24.95966278	52.78444546	57.9006509	43.65813815	60.17101433	65.47817395	41.34872022	38.59078855	55.82346498	55.63203519	23.78046174	30.85834015	34.31092593	37.99015422	38.00285523	40.85552246	55.95699474	42.87338202	44.36808272	49.32171151	50.41214367	50.1568183	56.34672231	51.1218486	51.20921099	48.85343715	41.56515157	60.866687	44.15669889	45.09637021	53.12082392	62.13916251	38.2987346
LOC100642694	33.9822544	39.43336419	37.54390549	40.54112246	29.6690869	34.82908622	37.84411893	32.1461793	139.364452	129.2575957	92.01319236	132.4568269	157.1632998	66.78280051	66.88612794	77.8035845	93.98745635	19.35841244	20.39523703	20.44752195	54.83608887	36.90910662	77.0502268	41.24636201	37.15448468	45.69863084	49.09862987	47.94932417	52.02481606	46.1849175	40.82261283	38.53656908	59.08061616	42.11755168	66.62760658	27.56570729	42.07500443	38.99638598	67.33889997	26.68766967
LOC100642695	0.946445229	2.208304265	0.751134408	0.985087037	3.994243997	4.650175419	1.094655071	4.454271915	0.442733595	0.729340446	0.606005411	0.160624471	1.101529459	1.763119151	0.764913246	0.780994356	0.886667474	0	0.221687589	0.218035582	0.12702867	0	0.556796975	0.383888866	0.075274746	0.223553364	0.397077591	0.356308095	0.3419976	0.751572512	0.66062986	0.151729481	0.069531703	0.086318535	0.101716019	0.182175885	0	0.333737151	0	0.092935127
LOC100642696	15.35356068	15.98341059	14.95522111	16.8917966	8.908953755	13.0628896	14.3439141	14.15193227	36.02394444	33.60377431	26.61833168	34.76038347	31.42310972	24.47674242	23.3569261	26.88564857	25.71119696	12.52833049	18.04735731	14.29521979	32.84133854	23.74131847	30.68939843	24.11141791	18.87652736	25.50084734	23.57444348	24.90954725	21.79230001	22.9847294	23.38693743	21.46772337	23.11117686	17.46886872	29.13297647	22.93977681	17.93958865	23.92904309	35.38255892	15.0548973
LOC100642697	36.58374062	36.11732262	32.51874324	34.83527883	48.42659448	54.733038	44.75853006	43.13674585	46.46623631	44.74104578	48.71210657	46.31993784	47.90933134	47.88037843	55.71494702	47.26892789	47.48857943	30.82598889	38.92053411	44.82330346	56.69188583	38.03256534	66.87133572	63.85910211	56.90987926	66.86377312	63.35120303	71.28435434	62.72426044	65.65271487	63.0896568	61.92153171	74.1133424	63.73216542	76.04715727	47.42683289	57.74168371	73.29837504	73.59954475	53.997647
LOC100642698	13.97705493	15.81534301	12.91219052	12.00444503	13.96687954	12.33923939	9.820766186	11.02118324	6.499961634	6.825011566	7.628436333	13.12284117	8.552703265	7.937279543	9.224783012	12.64679729	8.976026759	3.347508137	5.471298739	3.619798447	17.56757738	14.11809968	18.67831086	19.59327057	10.35460212	16.64519848	14.42399747	13.83236823	13.37826949	15.76466301	19.37484439	12.82660969	11.57643276	11.20504778	20.15520007	6.479037681	14.73888118	12.15114369	13.66613784	10.69639936
LOC100642700	46.40260279	55.51982495	61.13940748	43.29820876	43.42540382	56.56306899	57.31201258	38.105575	77.99816162	65.28555797	72.14828593	87.22985056	75.61115224	62.07256723	71.06107028	59.07928037	67.6213473	50.6468731	74.07777074	71.77816642	85.06941432	69.27999069	71.95690317	45.38256348	44.65037811	29.57069785	44.64568071	50.10454856	46.7413562	41.64514038	43.71301381	55.68872945	40.10977917	35.34433669	60.21831277	30.34633913	42.13807097	46.92583515	45.4238125	37.25668273
LOC100642701	108.4613776	95.67746758	110.4743446	82.06593657	82.73903671	80.74292553	82.97974373	74.85919437	67.34644332	74.43272854	69.12837338	59.80454431	69.29829843	71.92282853	73.054225	74.95699213	77.12407981	48.65174381	48.5935227	49.39503675	85.0715391	67.74594881	85.21112307	138.8203003	111.9444432	144.0970994	147.5137097	135.8123099	130.7376605	144.9174733	141.6140297	91.66635325	85.75716621	94.99620153	104.9882503	103.3932135	92.11797253	113.1319295	87.95312531	82.44527643
LOC100642702	47.26056914	56.45214498	49.41679859	53.16252074	30.1644158	32.38479087	36.69784388	35.63279319	57.85788724	58.92373699	66.3398195	54.54371142	69.92028497	57.37548457	36.5643691	36.2144137	66.17526242	54.74865614	41.88738392	38.50329496	91.28792106	79.81215774	94.01006538	54.25924969	52.42476205	66.61421403	69.0319329	63.76429074	74.72288803	68.86574301	60.69655257	40.62433772	46.01584748	47.21861238	51.27056429	58.6042004	52.6406341	75.03851504	52.37408697	43.50445515
LOC100642703	17.67355059	20.66155357	21.7943872	23.09899627	26.21456051	26.29197221	28.32389552	26.08353136	34.31467402	33.11004262	24.4236638	35.73342188	40.82145009	26.96559928	23.675943	26.31752635	31.97870983	14.48400823	16.16252259	18.58012229	38.30341182	26.72613376	36.41523916	70.70123659	57.12250995	73.43508253	69.27621785	78.29217337	67.35526145	83.69961178	80.19224069	52.7417995	46.51492988	46.26793865	54.94764843	51.18725234	46.23442798	55.31433559	59.19881632	36.66309818
LOC100642704	412.0268227	442.291302	257.4623294	506.1712469	120.8064111	145.7001569	172.8862124	144.5176091	4.739466471	9.144639698	12.40543082	26.88254827	11.11331994	45.38041542	55.07572419	50.71331071	25.9219066	1.645756507	1.176629544	1.828320393	0.386086147	0.272998186	0.845667847	49.4402	2.123682444	1.675540285	6.899938595	60.94943258	7.847759052	3.711998439	1.208968013	1.781958172	1.50366415	1.525253189	3.588543644	7.84137628	1.951104982	1.349078741	1.751031868	0.508202856
LOC100642705	7.113199199	4.378501335	6.530669241	4.846943503	6.267855831	8.191273414	7.743495678	6.454876044	26.80372061	26.61329908	18.08686434	22.44267532	27.60968568	13.39930544	10.13610785	11.81444949	20.5701894	5.574911635	5.739831492	6.768409724	14.91338271	10.34729893	14.44925441	9.832454121	8.83949594	10.21307399	11.05480821	11.48993053	10.99076577	11.4674163	11.00163002	9.148753527	8.728800898	6.674922553	11.02762549	6.224659959	7.864146642	10.537003	10.90258315	7.583493834
LOC100642706	16.05154979	12.56901101	14.46016981	11.78957842	20.10272882	21.82985544	15.45118607	11.60979644	21.10573805	21.43710558	18.28448356	27.68594364	25.3542193	20.12103007	25.33257669	26.43172187	21.79808448	30.42078395	34.25107574	32.92088749	73.81073446	52.8422709	70.02301405	43.02158023	29.92463245	42.61804076	36.97365595	40.45969612	40.62088987	44.40486275	43.02203825	25.21459381	24.96737529	18.8075375	41.19445287	14.00444936	26.33163823	27.93132878	38.42552007	19.01833488
LOC100642707	142.5947039	139.8456762	112.5742179	124.4603425	117.3059767	125.445823	111.3385979	100.0432602	158.8824711	165.6731253	152.8023435	162.6316954	171.1529397	140.6782256	155.6971069	171.5904499	154.3675607	148.385559	148.3263834	143.7054701	211.9043631	204.753017	262.1055471	225.6289912	193.7375569	232.3980531	229.0421372	254.5313144	231.6091023	240.3930505	228.0435235	182.6276108	162.6961058	126.1939743	188.3455256	146.1640027	163.2076669	193.6174208	207.8026535	128.5531149
LOC100642708	122.8421383	87.41889885	75.26396574	76.44262833	51.20324967	48.07365582	56.17173344	60.25909657	85.52944567	83.21230768	90.48670535	92.20047723	80.99030572	93.56411837	71.66365369	77.84701944	68.82914536	78.32855997	76.16679777	71.65236915	50.93567912	46.39545278	52.62340696	68.65314089	58.4959407	75.10580142	77.44471534	75.40665064	85.224337	73.66383045	69.57885038	80.97373426	93.79268326	118.4540463	115.0687533	160.0075048	140.1895142	112.1255946	69.32689909	81.03620576
LOC100642710	1.71611482	1.853651272	1.043378566	1.073452897	1.416152865	2.632016727	1.923102192	2.121074378	1.98847364	1.317823064	2.13886606	2.758177453	1.997650151	2.276787353	3.08149393	4.396367639	1.154818083	5.117165816	2.585463355	3.244798854	6.555301602	1.894700044	4.187828563	1.291320111	0.704402801	1.51562779	1.666751566	1.325608858	1.545510692	1.555801821	1.919357654	1.283302307	1.201731787	1.944823615	2.42485884	1.990206254	2.117690937	1.952236952	3.705282479	1.312765204
LOC100642711	19.76625127	16.4634897	21.4605859	15.41975303	11.56230807	14.63136316	11.67493411	14.17273724	7.174565088	8.20824466	8.721466347	8.829011	7.58521175	11.78389316	9.296666876	13.97921912	8.038177821	14.05587372	17.67228487	15.73396112	37.24833696	37.49033477	45.56791157	19.35608259	15.91548743	17.47638596	18.2036875	18.38733816	14.83331369	17.70444867	19.07376215	15.39910166	9.690210071	15.75448322	10.02749657	13.08871208	20.346896	26.54728262	8.025285606	13.46877996
LOC100642712	0.136889458	0.048390167	0.138263081	0.175253037	0.113411154	0.113336203	0.107466778	0.061728844	34.15199232	32.46145595	23.132177	32.93525227	32.62382844	23.22158935	15.58585072	19.32301024	25.00277252	17.79107233	17.78653936	18.78220908	20.97971248	16.10015409	24.4562615	24.87319612	23.24591987	26.26840147	24.77267644	24.6786282	23.56293012	26.21099417	27.66336219	19.15586768	20.13160251	17.96216728	24.4049656	21.51583026	16.88339508	25.76099555	25.65722723	16.42674523
LOC100642713	5.35724893	4.498708669	7.468080394	5.455629009	3.605801813	5.590089959	3.519246032	4.401361052	87.75871974	97.90522833	119.2908066	52.64742337	63.00406783	85.12399472	34.90612086	36.19245869	74.74309347	56.98576098	53.6776084	58.00210522	78.02748639	70.63835008	78.6902326	115.0889699	82.10221986	112.4939557	151.8548504	111.0556745	124.1733217	142.3364067	89.83560162	52.46821417	64.11911777	40.53974287	88.81636855	19.30146856	54.94855545	72.1516633	25.59827534	39.78603443
LOC100642714	26.86499882	27.11785653	27.53452829	28.8855952	36.69717344	36.49332952	35.88506109	31.31643576	29.27069903	28.72701451	22.36794276	36.27002664	36.79085995	29.29017439	26.12399961	38.66672856	29.27674582	13.93727628	18.6878098	20.56346665	39.42258145	26.82835329	41.12512479	65.13864855	35.46699483	50.47182149	54.11477871	59.6454052	46.96782282	52.24517089	51.34757052	58.45341033	53.43216009	60.64250217	62.4616747	51.95911359	54.2485504	64.26418387	78.43661529	49.99055397
LOC100642715	0.870227268	0.299669022	0.279472683	0.333679416	0.300688145	0.554388052	0.602946982	0.333987935	0	0.225562432	0.135944988	0.234857288	0.127325754	0.170687134	0.085288346	0.568189531	0.128921581	0.221799519	0.33552056	0.555281978	0.540034102	1.13970597	0.550509131	3.513655188	2.448921033	2.530719283	3.714905783	3.082587442	2.181387623	3.602434582	3.876534639	0.596860723	0.629908168	1.704521978	1.231592249	0.418459722	0.297449135	0.910131791	0.646022639	0.429099039
LOC100642716	17.79729163	20.01228463	19.7371688	16.93146005	23.65925044	29.09214574	20.30495764	17.51628974	34.52620889	35.02468153	31.3518294	39.05288205	45.47972934	30.01362337	29.19132092	37.60701506	36.60338679	22.19828751	26.25808209	23.9601835	58.59197817	41.25861851	59.94191619	70.15199848	48.2967697	57.1341084	64.84930948	66.00085139	60.93008855	74.18223912	64.98690273	47.42260389	48.0884604	41.47107217	61.05876555	39.42302225	43.23212297	48.75699705	61.58361148	35.75364964
LOC100642717	0.210360257	0	0.327369741	0	0	0	0	0	0.106193731	0	0	0	0	0.111962618	0	0.124185589	0	0	0	0	0	0	0	0	0.072862819	0	0	0	0	0	0.081111478	0	0.067151625	0	0.098412162	0	0.183357152	0.080869775	0.192917687	0.360709004
LOC100642718	2.757498088	3.212691626	4.896512281	2.796276834	3.931910389	4.537896576	4.496109322	4.30309078	34.91243242	38.61612452	26.52495614	30.55005642	39.06250712	16.34980934	6.00497057	6.354362433	28.90164777	3.533089958	3.296870914	3.047677594	8.212467255	4.412475191	6.454002336	8.254221143	5.613456142	7.728710042	8.69694975	6.76111024	8.656420768	9.072108531	6.71137165	3.30179345	3.859510046	2.713221986	4.586085762	3.721022994	3.255163099	6.138533576	4.263160879	2.673721779
LOC100642719	43.14267172	28.7981423	41.36834828	29.4728474	56.11420352	52.78814861	46.71988023	36.22316753	55.69307851	44.93645695	66.65894411	86.45541036	67.22516508	81.23467821	112.8635023	124.5399787	86.13810638	80.33113607	119.782488	102.5898761	168.059288	165.7787632	182.0026936	16.82500465	21.11632258	21.2187665	14.43549439	17.90955727	16.58071422	15.94723898	14.22897342	53.50950978	48.09043442	27.88928093	44.5701006	35.17224898	28.2655037	71.92185157	63.37673125	32.20109672
LOC100642720	25.01385228	23.00245926	24.15183757	26.53044766	15.95928135	19.78542975	19.71393504	15.82784589	46.49000709	49.88924658	32.12936351	44.86095197	57.63341516	29.76728192	22.19040239	32.66182578	42.80599624	17.1083187	32.3202425	30.91174389	60.17124356	41.27008447	59.75072792	49.51638535	30.88987226	43.04512004	45.1714846	50.56870597	43.34601138	48.18206391	41.51666001	41.2946822	37.48091123	39.83896538	49.57496682	43.37514774	44.24839908	47.02648618	42.62396003	39.91865201
LOC100642721	0	0	0	0	0	0	0	0	0.064488179	0.070782747	0	0	0	0	0	0.377117205	0	0.13675663	0.256027058	0	0.146203567	0.052367362	0.06409473	0	0	0	0.105459759	0.044030046	0.052387176	0.277675274	0	0.046500284	0.1281955	0	0.125413952	0.503872804	0	0.051388434	0.060896031	0
LOC100642722	11.71727901	9.35275157	12.5439882	9.949979602	9.089474959	10.21520878	7.453979208	7.990124528	6.171656814	7.106019214	5.744625449	8.636824508	9.034405432	5.596196759	6.440255999	9.55443367	6.941105664	3.555082605	3.759073495	4.588774122	7.496603576	5.229795268	7.186520493	47.65035715	32.59457842	38.71988578	45.95724254	44.76971293	38.0351796	47.48598313	43.25533052	22.90736855	20.00366308	20.20307333	29.30230732	20.71932359	21.38898581	22.86791343	33.30562276	16.72928852
LOC100642724	205.5351478	198.4768933	125.4557859	127.6591505	75.48485232	87.84767272	83.25647469	78.87180277	133.2300691	130.2759152	117.0268488	172.2175096	142.9750211	120.0710194	128.9480554	134.4111201	116.4346965	173.8983326	156.0933247	143.687038	91.08860936	85.6835141	76.95522434	249.9479716	204.3343368	263.6262128	282.6458588	291.4335369	289.6377073	221.3185354	260.7914296	153.960659	166.7394739	375.3110366	147.6644856	257.7398622	187.3389543	167.3413331	169.2768737	133.3982736
LOC100642725	3.999774821	4.824324453	1.888610149	3.875378908	3.484082262	3.534535501	7.877567388	3.077567827	7.870685398	7.392805443	4.408096409	9.537953019	11.24897765	4.036208656	8.826236659	8.198534439	6.722779906	2.87356532	6.27430084	3.581176541	14.5211199	6.594182106	10.51359159	9.316049602	8.318739489	8.307522767	7.763650118	10.37279801	6.445534205	7.072194861	9.722817777	7.746837537	8.044242069	9.996020342	4.263103632	10.89777579	8.55885445	8.826464325	10.0844077	6.538009406
LOC100642726	54.80866707	49.13687809	52.96480646	44.28052909	62.27613492	72.46000457	49.26436874	48.81025631	96.61776444	97.66832228	76.70747931	110.0186968	113.2058948	67.5186104	65.43974425	98.91763044	91.42200339	78.01478807	83.77292778	97.14877884	108.1383007	87.44948465	118.4476729	58.73732673	48.87108515	48.39738329	47.84939239	52.93045494	46.80321311	47.18235288	55.5862029	81.91092486	85.27989877	63.79496437	112.1704466	84.48305406	70.62620217	87.50399925	144.5970704	64.01203457
LOC100642727	14.07417073	17.23917912	21.32697202	18.41008726	17.44219598	18.5884733	17.2296599	13.37865598	100.9754231	109.3998349	66.79642594	81.58764762	103.4196372	50.85614161	29.93112913	30.32880317	77.59897068	22.92156393	20.55794737	18.59876306	51.77289602	36.63508783	49.63304331	45.76433296	30.47978931	41.95188009	38.32285217	43.36536228	37.9736201	41.6924635	42.93847119	21.61675698	24.27107567	23.73516685	29.954943	23.6926687	25.02244569	28.82919121	34.4877794	20.9028179
LOC100642728	27.75502326	33.53231326	21.74185408	28.86195825	29.08153769	28.59650044	35.87246746	29.18003115	43.89712885	45.49760203	42.82975115	48.02152198	51.39053283	55.73447749	55.72351805	55.61828821	44.37968658	40.83282504	45.11484208	41.25831497	52.92602986	37.68315395	48.82199237	86.4159256	71.03620477	90.12882968	78.44036368	82.5491147	83.92579795	84.92265788	102.0803933	52.67898663	58.30643315	50.69508686	63.0330927	54.80264274	43.8004906	58.86775753	72.77150257	39.77903678
LOC100642729	20.64047707	22.04562019	22.98990658	17.37717159	13.6734432	18.5888662	18.97025081	14.19143338	17.35057508	15.57776319	15.16555584	18.53178144	15.37625064	14.04976245	14.5576447	16.59959857	14.53102599	15.50880147	17.12010509	13.87821996	24.29661247	16.82141786	22.74446888	45.87047411	31.77189464	52.05161467	50.70671742	50.69379416	43.71416489	47.16800837	44.68875558	23.63149082	24.117364	26.80714342	29.85688131	31.98073857	24.34643738	26.8719514	38.22158425	20.11992302
LOC100642730	27.97401577	25.50936914	25.62774083	24.66444144	15.8970563	20.95431212	18.87989906	14.29990106	70.17092175	69.26048235	50.18245207	54.37522921	45.48187317	29.35308674	17.10397876	22.65921149	37.73725264	31.66450418	40.73493041	39.32290175	139.1720039	77.20614705	129.8999363	257.6433434	195.534983	246.1920791	256.4249009	233.4476489	198.3756753	225.9100796	260.9746586	71.34074922	47.18942791	64.74141335	70.68312466	33.07700215	67.81881373	75.32158462	29.37506042	51.17760633
LOC100642731	16.0455011	19.01025578	10.87450308	19.08805859	14.03588082	17.02615189	15.2213123	12.00115957	30.05325709	30.34675665	29.84810492	24.86468287	28.19669528	43.01624001	28.89031905	28.25749628	32.32756185	217.9815129	191.2565271	176.8612383	102.0256336	201.0849843	58.68139591	37.14132678	29.72849449	33.6016759	31.91952986	40.48896645	29.86834508	32.07942638	38.13988965	22.55717131	16.03040025	21.46165471	22.51732255	23.31004027	22.26922444	30.55253498	18.98938354	19.22876815
LOC100642732	1.883764243	1.174419993	1.419470863	1.878806439	1.083426322	1.520158776	1.179468776	0.796677579	10.87455743	5.677258202	8.88148389	5.717338782	5.313276029	4.914599029	1.932924355	4.440359068	11.52922881	17.05479202	349.1262405	376.9267751	1.663238976	2.29993367	8.551650555	18.92140713	9.869398141	14.95113202	15.16922854	17.82136868	15.49786875	19.79453429	13.63898192	11.86265709	12.66451587	12.80567157	9.69835701	16.4584284	12.16286129	13.98708647	22.51986488	11.13620069
LOC100642733	844.6923541	961.5815911	792.7567469	1108.969697	869.581939	982.9368437	1039.048782	972.8214266	852.2815564	802.130561	871.3900886	767.1135523	814.511597	877.6523957	853.3069887	1100.147676	806.5054689	2053.307461	1728.215345	1797.602477	1328.062707	1378.780518	1496.693707	458.9353424	387.6783203	508.9252256	442.8333017	493.4378149	459.782251	447.2318209	445.383677	593.2871291	692.5738024	384.0157084	821.9942412	593.2566471	500.1666346	674.5249434	1109.854749	533.457874
LOC100642734	29.4304378	21.31270989	20.73621157	18.46666677	29.13338152	34.71972065	18.01244112	21.52465523	9.950164699	9.931542222	12.50003947	21.14172439	13.49383965	13.22734738	30.79767886	49.36456647	15.23246316	14.15807754	14.70500321	17.24740535	22.88855545	19.77577277	26.82856392	180.7092861	129.0172182	157.5488592	159.6232204	169.4950343	151.8007389	218.4316089	183.9303424	51.53566471	39.94922998	56.91718222	63.9011504	63.04377904	40.41037954	48.80660001	77.15263293	42.95459127
LOC100642735	0	0	0.039990316	0	0	0.035465021	0	0	0	0.091593609	0	0.060618	0.082522709	0.044244726	0.047918549	0	0	0.133456626	0.12472051	0.16340173	1.207142676	1.092245413	1.38843598	0.21483551	0.212379435	0.151363491	0.23075129	0.202475306	0.206100963	0.150000002	0.23089679	0.280170138	0.169881917	0.175623037	0.37340745	1.156027764	0.194579625	0.067948857	0.161832005	0
LOC100642736	5.537552883	4.339369372	5.13039996	4.115109804	9.860751565	11.38320472	7.033803256	6.864824345	9.569822127	12.25771453	8.329633399	16.65210374	11.83737033	9.313240392	12.71937839	18.66752663	12.12487057	5.809073495	9.400542044	8.901827628	23.93381288	17.70314569	22.86520789	25.92390656	19.30277063	22.15142282	23.35734053	27.90211377	24.13958173	24.92176657	25.45134045	15.97509745	19.98860238	20.34236746	19.45837481	21.66389499	15.32036569	15.72638037	19.54787363	13.62924807
LOC100642737	3.478148765	2.900391225	2.636731323	2.674412762	1.538571367	1.54159911	1.474660024	1.388367117	0.132798993	0.238473194	0.286013324	0.354481105	0.455327317	0.340555064	0.376647528	0.72814534	0.36268862	0.476699208	0.518884186	0.486264436	4.735441014	3.475828276	5.582331886	18.36547221	12.79448387	14.77250109	18.43126201	16.03247795	13.70415486	18.03799873	16.34402446	5.628393585	3.954985455	8.246339793	6.10826255	3.999403014	6.822007608	6.125090815	4.752474696	5.143601378
LOC100642739	50.26324963	36.9449395	30.19511988	47.0928646	61.79576061	62.7781907	28.70272807	19.4916969	82.14890996	91.22420008	63.65426766	116.6545284	88.93429429	122.9551969	72.22223891	55.23707372	54.71176222	67.67749013	91.4670419	76.73679698	41.76101216	95.20717002	67.62074493	42.35078482	29.6983161	31.0716516	32.48883902	56.86479981	75.85683377	33.36489771	46.82311691	43.03982507	185.9113151	61.04964998	199.595627	5.10079957	76.34496902	63.16365468	92.50480082	50.61733891
LOC100642740	51.3224361	49.31715357	48.36611264	52.46689266	51.77851857	52.57497555	53.76333627	41.52018468	80.58567547	73.34641706	68.18674392	64.38505758	68.84395071	64.61134528	51.46282228	51.36371142	56.45137836	49.59856856	55.54343319	52.80639278	106.0536586	72.59854258	99.65021839	141.4963367	115.5214976	146.7052413	141.9777435	142.6079798	132.6703543	133.8328101	142.6427791	74.32819691	73.19370512	74.07814639	85.22517301	74.53699414	73.26499419	104.6209835	77.07319924	67.86573109
LOC100642741	161.5704581	165.3077236	134.4457749	137.8622118	111.1499446	137.0582961	123.8349248	115.4476323	154.5310908	154.2156323	154.9757112	157.5482585	131.1645129	156.0268964	128.3590421	126.1269468	126.6064843	157.0447798	133.1819424	119.7877336	138.4608492	112.0056896	109.3333512	127.3520571	116.4647703	136.6247814	127.5013294	119.3421498	122.8165907	111.5198206	127.7283315	99.44786816	119.4159789	120.9062047	127.3120213	136.3628185	130.0654837	158.776864	118.8851778	121.9535815
LOC100642742	0.568135594	0.370268428	0.360538225	0.532449057	0.796770445	0.672681152	0.534982769	0.579448631	1.685487537	1.836436335	2.172844843	2.36242421	3.174263117	2.32946567	1.8256157	2.62706727	4.113964276	2.021705321	3.127005731	2.438652805	3.458893972	2.215523157	11.05447624	4.383126417	2.329173437	3.556098201	4.24166309	4.006080585	3.636442963	4.741480816	2.607206664	2.404107489	2.008197394	1.939840214	3.221229135	4.883161454	1.626154764	1.883840714	5.764833049	1.402597102
LOC100642743	22.4471888	17.65341567	18.51332533	24.87348959	40.28341519	35.95161026	35.47035025	32.37953123	146.5878589	127.9786075	138.5124857	122.0765101	134.6007618	86.06372768	37.67489644	46.96543669	118.6591111	43.96909258	44.46299545	50.36441229	27.53927012	28.31408081	30.89409433	45.7187322	44.39731043	47.99189628	48.42451393	45.39436166	51.70911353	54.55713887	57.82045516	50.26692964	44.81171936	60.5616622	49.15847118	29.70275095	40.97992202	71.47803988	37.82415072	55.29373416
LOC100642744	11.58349304	11.52101871	10.23412928	13.12768851	5.212811617	6.71802291	5.202229563	7.046740338	1.368121144	1.230443511	1.036888555	2.326062765	2.391379438	2.423619205	3.238975788	3.298358447	1.924771682	2.69024951	3.573631604	5.316909793	6.644441534	7.311357712	21.71857844	45.10675171	29.60998175	44.77905015	44.27789632	51.75892843	37.93152914	40.56978574	41.44936551	22.81452272	17.32736364	26.53890335	24.88968441	35.78534204	19.93629993	19.54891231	29.99547842	15.95249153
LOC100642745	7.014927791	1.216775209	2.309811269	3.875815985	3.433262507	0.95277118	0.824320709	1.574954877	0.463669776	0.10201611	1.100156282	1.205671613	1.471186857	1.079818783	0.853299006	0.868656223	1.108882092	0.098743163	0	0.547599231	0.741127668	0.378884945	3.432413225	4.386736652	1.811426226	3.44311756	4.318636016	5.403808775	3.884749839	3.383381535	4.067477998	4.024253438	3.453082464	3.63507921	6.778458495	5.384468466	3.270330241	4.366396323	9.983755592	3.572039544
LOC100642747	5.294642876	11.35072237	4.606983363	3.940247164	5.754126492	8.387773213	5.795925955	6.921948005	8.262752067	5.528546858	6.482388153	12.24832908	10.02656252	4.626199968	11.11331746	12.538084	5.639984317	0.828861266	1.33853429	1.109479988	16.99178433	7.519839924	16.4414684	19.75073991	9.228203906	9.913494169	14.09545802	16.36070343	7.689177246	10.04130308	15.47414859	11.90539824	7.922181943	5.629998661	17.73521025	16.205304	15.56898495	14.72027306	18.28305167	14.69034016
LOC100642748	128.7713279	93.14730866	90.63348703	81.90339552	123.3690673	149.8579017	165.9428116	131.9009486	48.37761744	40.39628001	42.56863086	60.39460551	47.99492528	52.03437647	84.70514933	77.97019969	47.37543324	12.65674735	9.502402075	11.86786031	12.40976728	11.04819967	13.32685791	10.55170856	5.377472133	9.907421858	4.570693655	5.130408787	56.4001069	16.91566209	10.80822116	103.9762604	119.2452898	232.3688851	217.4896776	2.419181823	110.1544166	147.5776394	67.67629712	129.7300941
LOC100642749	16.71221754	17.879411	17.69763884	15.02136754	13.73748609	13.57761984	21.44554249	19.73016535	22.93214659	22.48614218	23.59444894	21.61430926	24.39900687	21.15406961	17.22200535	13.61267517	20.80303984	18.38924535	17.72843759	15.66962844	29.04635942	22.03912498	30.31833992	27.23168258	24.63434173	29.52300037	31.28284556	28.63137003	25.54930383	32.67442628	29.05501908	12.59581815	14.35094584	11.0295229	18.52319173	13.5622707	16.59089375	21.88356966	15.01883395	12.98827246
LOC100642751	18.64082337	18.12794427	19.54905121	15.83800266	28.04606614	28.76501416	29.25609398	25.08260288	44.30084039	52.22904023	41.89643081	46.17480727	49.06366005	34.9217732	27.09117779	32.91654872	43.74160096	22.04659105	24.92809003	25.83590918	43.94753562	41.87533659	42.5849851	43.41268117	36.38391246	42.19512709	41.63379266	38.66329944	37.65173183	47.2997504	44.32849424	32.57924761	28.34584095	29.24948567	35.51682266	42.63265808	30.38767772	41.55207017	33.03819983	28.28597539
LOC100642752	86.2173918	98.46907755	83.90634401	85.25341143	58.31179134	74.73624907	60.34086383	61.40676827	122.4629675	118.9275241	132.517645	113.8317968	110.0902598	126.8723397	83.6276173	75.77411301	115.3490314	102.6802852	86.98520172	75.46782358	90.27378756	67.33240611	91.56363517	178.8772068	154.4467627	220.4659323	212.9889129	196.5209507	185.2442379	205.8633551	195.6467451	87.59908808	105.0003369	115.9443562	106.8640237	104.8188185	118.1261818	175.1017874	95.20185181	111.6403082
LOC100642753	57.48113183	57.97499285	64.39863555	55.00562973	46.9125311	53.06033475	54.98462129	47.53525728	76.32895451	77.08502826	68.10782538	66.20972136	73.98326061	68.01163163	78.63765621	59.40554621	69.38430762	30.14039478	30.08927822	29.53039932	56.5234222	47.58156786	63.684251	97.63741359	81.91574843	102.8077663	101.9410731	105.5327156	103.889404	104.0520384	101.381579	75.35219247	78.98675313	60.704993	95.83176043	76.02304904	70.40893929	99.79699102	102.8027785	56.53224728
LOC100642754	33.31601905	27.85445657	36.72152974	27.2379791	24.43079552	30.43886807	24.56640807	31.14889628	42.62430159	39.81525712	45.91593425	51.36267754	44.52118661	35.20672642	74.89444439	81.88657143	60.16718677	18.9200365	31.17393193	15.37871884	220.3253054	177.3774767	265.8991155	35.65599668	24.98610083	32.48569876	39.04563732	41.22365398	36.59492541	38.83855077	30.97089966	64.38708477	47.10391158	41.84188268	55.32471834	52.30347825	41.55196366	27.84701734	77.5144706	26.99467985
LOC100642755	73.7867521	64.9458475	52.42954728	55.1389728	52.65189123	55.96564383	50.37832317	54.94461081	34.04585008	34.11670056	33.77593283	42.43331502	46.27118641	37.1792329	40.14958288	45.74362765	39.00145719	26.55576344	33.02349428	30.47193877	54.48427329	47.37929434	53.83799637	78.63450594	56.70694359	73.53167719	80.13960585	77.04077791	75.59200378	78.28751328	70.45194338	65.44679989	65.50456254	63.73265542	72.83399969	79.35044342	64.65863726	74.34394624	84.31207082	52.20865764
LOC100642756	30.38037388	21.43091163	26.79442512	21.88290694	34.74258793	34.97380309	28.96692647	25.73590589	45.40442274	46.48236606	37.92372736	49.6855445	54.40489109	35.38551315	35.47209588	41.43232099	43.49040034	22.20442202	27.51380594	26.42729392	57.9409678	44.39079798	61.17598357	62.14757488	48.66438925	58.72094649	58.17351753	58.37680599	55.22013215	59.52466884	60.62109995	46.36423418	46.90085079	41.81972705	55.5573144	44.59744592	42.30926492	52.59037967	55.49557289	38.39653478
LOC100642757	216.5637422	217.7912342	193.5451813	194.7482247	133.3985267	199.4440102	192.4086811	175.3986734	413.5482644	401.6452821	431.7367241	368.2567232	357.2652637	359.9790659	329.4092833	363.0600365	341.5626232	296.2527452	281.3674337	260.7213425	337.4347903	337.7300571	291.3195236	192.6871347	158.4875484	210.9742979	194.8420599	191.9316696	200.0288113	175.7198535	194.0322218	214.9617489	246.4347448	215.2003632	249.833576	224.4532956	199.1806091	257.6765957	264.3723412	191.0839231
LOC100642758	18.44257544	15.88471967	14.23502299	14.46283772	29.6497861	35.52278781	23.94482295	23.5422582	28.6265127	30.42096851	29.5115896	33.15778654	31.53182219	28.40540323	37.55529014	49.74524396	32.56033222	14.37796369	21.79923472	21.87996842	32.18023376	25.84284541	32.40928748	87.30620312	64.19531763	74.88877165	82.80402021	87.56759635	78.12814541	84.07352674	84.8806227	78.83990967	70.64923393	69.12575066	96.01815557	88.49778968	71.15059073	75.25583607	108.5369434	53.56584514
LOC100642759	2.181113592	1.566176192	1.494998265	1.829764541	1.015878032	1.253723404	0.599524721	1.06962722	1.583007457	1.550779863	1.424813516	1.292691129	1.720662764	1.174320235	1.043382039	1.506775847	1.608845378	0.505878648	0.609518531	0.60198117	2.050371401	0.650136123	1.173987011	4.71905408	3.802927507	4.209351054	6.123253559	5.611963672	5.557816634	7.80568893	4.317295682	3.03375428	2.01307197	2.985540122	3.009676914	1.842996622	2.43298143	2.751165759	2.912807394	2.273002821
LOC100642760	2182.342917	2220.945559	1579.185342	2377.599075	1883.239534	2098.193029	1894.628483	2254.710249	913.7212892	778.1406553	714.6441528	1264.733512	832.8466958	806.7514753	1348.284805	1506.207776	572.3915076	317.652207	256.438193	271.662313	89.41725279	144.2241822	88.55057717	8345.071173	6691.905549	9762.441074	9371.359508	8518.551567	8775.978643	10124.84179	9101.089953	2472.268136	2860.148386	3167.010942	3655.31408	3434.841077	3857.796604	5178.857931	3462.301301	2849.796468
LOC100642762	13.71998049	9.990774966	16.23365701	12.43611853	17.10356543	19.17725021	14.965671	11.93253096	32.17031426	33.81365989	26.01354039	31.32554047	30.01716063	21.60933658	17.02494956	22.59295998	24.98711157	21.10147161	22.41117017	24.25295874	27.2595506	24.34418148	27.82625451	21.22870645	17.88756223	20.24708477	21.92660606	20.89885162	21.94742045	22.50577484	21.86580603	19.66380657	20.02725863	15.51952501	27.90232941	17.73734378	15.1000355	22.75773776	20.92708237	18.10364797
LOC100642763	16.64150041	19.50664755	24.96975388	19.85697743	22.93956085	25.0488866	23.85805949	22.09678628	42.52311975	45.08950556	34.8934309	44.58681455	50.50954326	33.0295478	25.63267128	37.78425605	36.09633922	33.83932742	40.46109406	38.39833297	82.52957395	64.63499006	80.02096824	54.63239338	41.47229236	51.39993449	58.51426369	55.4629651	53.41953245	56.67920444	53.9864045	37.80439026	38.11755991	30.70526466	59.62210139	22.45698061	37.8819739	46.81162334	36.1081077	31.41852769
LOC100642764	24.90685079	29.48600439	20.56462656	23.65927092	24.57010997	23.57822724	23.49171881	25.98909903	21.59539486	19.9122006	24.36197254	26.45668435	27.82547873	28.47571062	41.74220788	47.34686023	26.61786842	6.987828036	7.243578482	8.025785806	8.674001108	7.665733513	9.920298957	134.8136956	101.7655064	148.7184622	125.088994	143.8224676	119.1493521	125.3574704	141.041725	66.34282545	55.97762925	66.31178186	55.11788166	73.68893608	56.59661884	51.55816895	54.87029119	43.56348858
LOC100642766	38.04785223	71.31398769	65.9139171	64.5813485	41.04596062	80.01785063	84.96277463	36.6880482	81.90958126	92.14404782	74.96262679	79.1732027	84.86012014	76.60294656	59.2697917	51.64896627	67.2322434	58.21868712	60.04565655	56.21455816	93.16006082	75.97017544	86.26754729	64.55642264	62.9057161	73.31263147	67.21332257	67.2487505	72.68369011	59.02700854	76.07884087	53.01558271	57.1906727	56.03775858	60.12476238	59.05084989	60.5204624	70.54086859	48.93090836	56.61339462
LOC100642767	91.89945839	117.1530654	79.95988002	79.68719109	55.75626803	56.55917794	86.99853741	49.94990215	57.67372424	64.66401822	72.82982109	89.37498414	80.56576179	70.96804474	115.694121	184.8192171	67.91030122	58.26894291	64.86466807	86.45814653	40.2010377	57.78019664	66.29571339	59.12369549	40.7285321	49.70205878	45.4345976	47.59757834	54.7776825	47.05522113	56.55973716	154.6226308	123.2808734	43.53387342	174.1370499	36.99901574	98.60098851	77.33414399	61.57878189	78.03463038
LOC100642769	0.715863952	2.230394109	1.198455824	1.626016974	0.333408612	1.046454077	0.654747947	1.104849423	0.953736664	2.534238339	1.110818617	1.232978913	2.049845875	1.435964465	1.336191062	0.703897487	1.596879937	16.56440742	27.97427654	51.91964189	3.23276192	10.76271249	17.73031681	3.848224072	3.30949885	4.493259169	5.928408185	5.082842185	5.056498567	7.077003545	5.16278738	3.556218149	2.498013272	3.493195429	5.758010711	2.05158987	3.078699644	2.403184838	2.104299859	2.336345524
LOC100642770	112.5555028	113.0508043	111.57472	129.2458398	126.6424414	125.4410672	125.827212	103.3545845	117.8390183	125.5618985	117.6678987	123.8399342	122.5154439	126.0760031	110.4723993	161.2597003	107.8382851	227.0897514	236.0581139	257.9436078	151.3553731	168.4243335	168.8195632	118.7405442	96.00641644	119.4190406	124.4624924	126.856433	115.9235965	117.8787986	119.63408	132.8455732	105.1062427	98.57676976	132.2249009	290.1001188	94.68365281	123.9734215	123.7706117	100.8747926
LOC100642771	11.94875968	9.713566824	9.121018945	8.734878292	19.9817247	22.65871407	12.97423299	13.57332097	29.03396388	29.72491437	21.10540826	39.84878885	29.53398195	20.74245914	27.56825036	38.40513937	29.10042332	14.22813449	18.68222395	20.65300456	44.6055007	24.11762789	51.19080567	29.91828914	21.64405743	21.73560181	21.20243057	23.69183474	21.70614936	22.05777854	25.73119369	13.30358463	16.97580458	18.14210741	17.37370147	12.48987136	16.08648723	19.55484204	25.75623751	13.62139506
LOC100642772	78.86719571	67.6793358	67.49154941	62.81544658	26.32132763	35.07314261	33.42260607	35.01361535	16.2928918	18.17813819	10.70081165	15.80818288	15.85828	22.06170082	18.74010302	21.40713638	14.04114121	15.11336947	10.3297546	10.43345488	15.5061923	20.35395179	23.86667027	32.65858141	25.0353836	27.50056784	28.41156793	26.6328914	27.52563596	28.91935153	26.11712007	25.80386942	30.7176533	34.1746287	36.06011124	28.99762211	33.46570571	22.74802677	60.43407246	21.18897158
LOC100642774	89.71242833	71.22474387	82.87381095	71.1281238	65.04289242	81.34592804	61.51164307	56.6258653	82.92834316	87.41062931	65.65739586	101.1317781	99.98496738	64.66312004	66.74734871	97.95314009	76.37316557	64.20475625	71.50128974	75.64336134	131.5180989	114.8215594	139.5513587	133.2688191	92.36907056	110.8636646	125.0408738	128.1050094	115.5726652	137.082309	116.815291	115.2977428	120.0342643	110.3358763	176.1073053	122.8398585	115.7966091	126.1488209	137.3648673	96.77903777
LOC100642775	5.970868799	4.353184822	4.290835753	0.973049337	3.388693077	5.169147633	5.240919005	4.839595922	1.853664273	1.697958256	0	1.344759558	2.770497324	0.986115771	1.428372475	2.542349361	1.236543232	6.930330214	5.528225093	3.938370747	94.78956836	60.383307	93.47156461	3.971733901	0.842336622	2.313253332	2.378852213	2.371335332	2.650230973	3.183383381	2.448517678	4.16885352	5.855269763	4.170961093	7.1060631	4.576780963	3.535072848	5.808624665	7.371276326	5.242823344
LOC100642776	60.47260368	73.23765136	31.37098129	35.37121709	37.63793991	40.09697021	48.01157367	48.86132549	42.42796112	44.97971749	25.95361239	62.4374379	48.6783575	42.05901952	30.88619714	21.05683653	43.17084292	0.184113279	0.258126936	0.253782478	0.09953776	0.070748879	0.086765729	0.67109516	0.778690041	0.300131376	0.501201083	1.13950223	6.255306463	0.296992192	0.728305447	43.47152908	31.85487248	37.10080682	52.78170292	38.46500862	66.04770993	57.95942474	39.73898642	37.52256221
LOC100642777	51.47775385	61.9179366	52.44246424	57.10838782	46.9214798	54.85616464	52.6322468	47.87012228	90.80940145	85.61104926	74.30051679	79.46570109	85.66429777	63.41555004	72.6296998	84.45843195	74.39501673	39.95900084	39.75142246	37.63830527	59.05965192	50.63386344	59.66701534	138.3610624	119.3957163	147.1133077	132.0804738	144.8660667	128.1700459	142.1887883	146.2390225	73.70894079	74.30593565	79.3626241	88.01419805	71.30482036	68.39527773	82.8870372	107.1445299	60.27131909
LOC100642778	0.025102911	0	0.053330164	0.058558605	0.022693022	0.024071921	0.067504182	0.115926309	0.030414412	0.067038007	0.055468821	0.088374829	0	0.032250012	0.104771438	0.142553101	0.040539364	1.101190498	5.316472154	16.8139145	1.81308386	0.074270823	25.14135412	0.598426262	0.595600828	0.318173653	0.695168665	0.603238191	0.565957981	0.665854317	0.745409911	0.188670764	0.192118628	0.132506537	0.093616498	0.282483612	0.146632231	0.230639262	0.486640687	0.231629402
LOC100642779	3.921406102	4.672860211	4.740496609	3.910530152	5.869786605	6.559570175	4.117310956	3.855475168	3.106083465	3.385536611	3.638644246	4.546412397	4.446453893	5.451987066	5.65759771	10.04084645	5.419672693	6.289599926	7.362130632	7.669879384	20.86104421	14.60158862	28.03724028	45.20817146	30.2465548	36.70724456	39.95614499	37.5865708	34.20178265	44.50705446	41.73598037	27.08462064	19.60316516	18.71943716	28.4086951	23.85730275	20.16314946	32.37906027	21.09947753	15.49429452
LOC100642780	57.85776742	61.24485668	67.79637279	65.60403987	42.49504195	53.66144296	51.85330142	45.56082394	64.94138898	57.56890259	68.5581036	61.86302723	61.08024923	62.45318371	65.2736706	66.44246157	58.05641666	55.44475598	48.5274797	48.29294621	104.8033827	74.23134255	109.8850552	107.4101811	90.28181532	116.4548208	128.7545362	104.8289767	108.9712497	118.8328285	100.6676601	74.75110585	70.7314064	79.84914333	84.81345064	70.05608648	72.25576365	81.65744834	80.86341447	62.14190395
LOC100642781	1525.835533	1675.298879	1543.965086	1376.567226	1648.72438	1865.363188	1678.717449	1664.551141	1353.676997	1413.3967	1439.259925	1444.526556	1500.308686	1402.964572	1693.084163	2224.601494	1429.04723	2004.694343	2060.234788	2145.911919	1841.137273	1677.392938	1857.811212	1570.103232	1188.514598	1458.0301	1410.731993	1568.140235	1400.817881	1489.784239	1469.11924	1790.529188	1670.414877	1175.575349	2364.448219	1705.558408	1278.466833	1597.008123	3098.598127	1226.361668
LOC100642782	44.38174764	44.41849679	45.75988126	50.62628219	18.81338016	24.02054914	24.38469786	25.16306227	3.25845634	3.521584742	4.264643743	5.553774981	4.036696174	5.484285047	6.261260772	11.52558898	4.403984509	6.036756441	7.027232754	7.350939435	27.70976107	23.83280368	34.83192109	140.8287289	103.8461077	139.8639966	166.1407432	164.5038614	139.2698637	151.9485448	139.9750583	62.48523248	50.86570503	71.34769943	70.79928315	58.88148503	55.33695941	56.63627654	75.71310549	47.57516169
LOC100642785	11.77550893	11.38338235	12.59865308	11.70584331	20.32227034	19.41895495	18.1137312	15.85710805	42.89863515	45.43443076	34.67617565	38.21098541	44.4149199	28.28115537	20.59345468	23.00827299	33.62503767	17.33770444	21.80620136	22.37978379	37.51858201	30.22084619	35.46004773	49.93360174	35.37178674	45.40778774	47.21283284	46.54026688	43.94586478	50.03529534	50.88051604	30.01784753	29.06246049	31.08724358	36.89304534	28.31100897	29.54448283	38.27561926	31.16395758	26.43300156
LOC100642786	104.2230891	85.81998147	123.6863814	91.10392593	100.1072144	112.0543355	100.3036781	78.41110804	169.8769888	168.1838782	155.4497635	173.4486753	157.1841396	116.6851229	107.829858	112.4176916	140.8996864	124.8027707	115.8720326	111.9689616	127.2054832	123.2006888	118.3095466	120.0669371	112.6327387	103.9628221	107.0326252	92.78269791	102.6455821	129.6575369	109.4595391	88.43505801	98.34873673	77.43326143	88.43437235	59.82776488	74.07471205	103.1370885	86.07346618	82.0249434
LOC100642788	18.41565367	17.63918695	17.6059314	18.84392338	32.1409918	35.85940005	27.11694337	26.31300861	53.6588156	54.50452976	39.54043814	53.73805982	59.97311986	39.37260598	33.14243885	42.97106006	48.15851147	18.71510982	27.63686839	25.9335889	49.10213246	40.41606464	49.46389084	64.15144434	50.43331663	55.92577313	60.47121159	62.17844966	55.81069252	63.94520717	63.27695442	48.90591457	52.55458773	50.68098534	60.2822582	42.57005508	50.77305231	59.81211831	57.15243538	44.79406582
LOC100642789	30.46632493	31.74176881	39.85463065	29.67851575	28.00771059	33.68351674	34.89471621	25.08097491	385.2552517	385.6908306	220.4782059	328.7761403	367.3574858	118.9257109	54.00136279	73.23561443	197.642052	18.80021168	19.04609608	15.76785614	29.12918999	27.31738145	30.15270439	41.03484327	37.94043416	42.38364305	43.93498824	37.37506561	41.26927143	53.43508993	43.89425271	21.32102897	21.29519382	22.03791388	27.04004799	16.6755729	18.92420104	28.95158161	17.34886406	19.50914137
LOC100642790	33.22820053	33.25287488	39.42808824	32.04851898	31.71135449	33.27468228	31.90390867	32.53899945	33.33951425	36.79617309	29.96371152	31.81398563	39.45907619	29.85687391	26.98413138	27.18159647	33.70250727	26.71102601	30.91052308	29.95586226	67.49009098	47.87768523	70.43539959	72.16402375	53.1691672	68.5556739	75.22354122	73.45437991	66.60189773	78.01356977	73.09687996	40.35101971	41.6364464	38.89445822	49.83729283	35.75650669	37.82746947	49.64699299	48.17491477	30.65401448
LOC100642791	111.9825549	222.5401839	114.1007816	203.3667682	83.23328171	153.9878742	202.2924734	188.3047485	182.5056503	188.456099	192.1918253	162.3483182	185.7806091	197.6186032	144.9131931	139.50986	175.42785	120.7896692	125.2878616	122.4097802	122.189523	125.0618412	141.9444676	236.511563	236.9587482	278.7183534	268.7508949	236.2059012	256.6829165	262.4533624	251.45708	136.6842118	134.5540322	185.7781737	153.6780697	179.4994075	189.825447	197.952743	123.2670076	142.4103973
LOC100642792	29.54894632	28.47989321	25.4445729	21.97616858	28.2597708	31.54628735	28.96221762	28.64125418	39.76768984	42.37307632	35.00522354	36.80766103	45.01848514	29.4111494	23.16234291	34.81514221	35.64788511	22.49187274	25.09556863	25.46835533	33.90712326	22.51711388	35.413522	59.95309348	39.90253752	49.5373246	53.17467603	62.00551982	47.73895891	53.59776627	58.03431391	40.46004749	47.80283529	42.50567546	48.0978348	40.32488021	36.61634865	43.40765235	66.73985775	33.09014617
LOC100642793	124.0553539	188.6555403	136.2922835	181.6311636	101.166958	147.3778354	140.6453605	128.4337678	250.6815518	224.1466905	247.042425	225.3220721	193.4074698	228.6052125	246.8504803	240.3436658	189.5344293	310.1296187	274.0651236	259.6697219	375.8046396	257.6923474	366.4095691	375.4671097	318.3527461	449.4165028	408.7022968	383.0663596	389.6697996	382.2166377	347.9223023	214.2232452	251.4709577	195.3089577	272.8904437	225.8016009	203.3696371	275.3578898	287.8415603	210.3111536
LOC100642794	13.06107242	13.93868011	9.661235722	14.91959371	10.06953587	12.58931876	15.18578109	11.62411515	13.66802003	13.88465484	16.5184176	10.49794967	13.88383103	13.70102249	13.89462055	12.67187705	14.17664827	15.08568837	19.44099418	15.47536482	21.18051594	25.54795298	23.62940989	27.40623994	20.50412189	23.30311071	24.30760171	24.61307418	27.12331408	28.0210734	26.46704915	18.13722742	18.66776817	21.9690292	21.24694964	24.85128351	22.04819718	30.21253454	22.36187224	19.35714737
LOC100642795	0	0	0.708960491	0	0	0	0.297214197	0	3653.135967	4727.358385	4730.614622	5257.169521	3162.816441	1787.77379	7261.645974	5697.280824	5097.486563	2.530047828	2.935294251	2.435138681	1.190442275	3.271291265	0.932076349	0.175670493	0.173457212	0.170712772	0.128191469	0.162572522	0	0	0	0	0	0.393182561	0	0.205988298	0.216001145	0	0	0
LOC100642796	5.830033873	3.887029404	5.401541277	3.783299209	4.487641899	6.519469689	3.321034838	3.696899174	0.183043702	0.100334094	0.33074456	0.528761948	0.539724284	0.871491457	1.043425296	1.279712175	0.667698733	0	0.225841088	0.223745598	0.314937999	0.448226129	1.052365939	82.61750302	53.20091362	63.58103982	83.80278973	74.22990621	69.34580185	84.14064936	76.72237563	17.15307813	11.98765408	25.2754762	16.87012969	8.844477309	15.57825291	12.61431974	11.56840677	11.97154418
LOC100642797	0.715622483	0.815414276	1.427931337	0.29488611	2.739618494	4.359557534	4.334108582	2.03559359	0.136257745	0.185715571	0.15440821	0.635983975	0.613247231	0.328620926	1.164671021	1.474301903	0.181658994	0.755766934	1.962431869	1.564839966	0.54029174	2.861982838	3.06527756	2.742462494	1.802093165	2.314251923	1.738063103	2.438873972	1.523549758	1.497082872	2.583435731	1.674193055	2.105784954	3.577187374	1.821574583	2.1799167	1.695828043	1.525357316	5.188955562	1.819765194
LOC100642798	5.726609808	6.86438036	6.502160974	6.723555152	7.229141682	8.010351334	6.86356944	7.196998867	4.318470355	5.19388698	4.897830836	6.451080005	6.940066776	4.734834069	6.836760382	9.648322279	6.843638792	2.920757794	5.592990295	5.562570268	9.745650685	7.891593666	9.337762789	76.10529215	43.35625116	56.04729265	55.64032165	74.32253856	63.98187404	71.28759733	72.56044012	25.04309831	20.65758379	27.80304206	24.23008258	22.97865944	23.19715968	27.99452485	24.61983264	20.62637718
LOC100642799	30.96678732	30.0129841	26.06203575	22.5894309	22.20687503	24.34130598	28.60472444	29.31988547	43.2716225	38.83964359	39.72676057	28.2605504	42.20306078	44.10457719	28.19796178	24.06345722	42.89724196	35.97688899	29.7596385	34.28189304	32.62233173	20.70582684	28.75885508	41.32530467	39.40158311	48.06890269	52.04709352	46.76820358	47.82624757	55.86528133	56.15048258	29.75266588	24.25014137	29.5423553	37.09703001	32.08109252	25.78174134	40.43527841	40.509937	27.67330959
LOC100642800	23.87205958	28.49465212	38.59332961	31.71363421	23.65484324	25.724207	31.37339684	30.88573894	68.77458283	72.17776476	54.1726319	65.35936192	67.02390858	47.61242349	31.8299338	29.1492434	48.91378645	29.07642286	26.19330298	24.17532371	29.30991736	27.79123026	29.55900932	53.23972075	48.37041899	56.87567487	50.57976107	56.17350964	51.94410477	50.46369575	59.33370514	30.63115335	32.71539661	32.38238815	35.01631264	41.99435617	31.80633523	46.95624218	35.86067156	32.34951648
LOC100642801	60.7095867	55.85505477	59.32391459	53.14843139	63.471683	68.2019532	60.05203316	47.55213089	86.71337586	90.12042137	79.17888716	86.70577272	89.99293604	72.91292055	68.55584011	82.9798375	78.51034721	58.1295382	63.57687189	61.89227299	80.7384096	84.17409906	87.68621996	100.3041309	85.08239769	96.62187897	91.6588257	92.41441184	102.6520356	95.33409763	100.7910139	76.57210736	81.9336887	81.80424124	78.55239796	69.77250122	72.12131003	98.34686638	80.59538164	67.00968315
LOC100642802	70.01381847	54.88833662	61.94272869	59.63836816	63.56108983	82.24796773	68.2486114	60.28407809	84.76372946	100.2935268	100.9583775	90.02654872	122.6989776	90.47172994	96.58954505	110.2591371	104.2612733	69.86522625	65.2364212	74.65478215	29.55473981	49.6350269	31.95665749	57.53882585	47.75891835	54.88372931	57.79927004	60.65299005	57.85862644	58.10175938	50.80561395	64.66187639	83.27590803	55.24381423	89.04320723	67.1736893	67.45879315	73.11643633	93.5547584	65.19209617
LOC100642803	146.2456276	123.0859492	129.5573973	110.5105526	107.2201904	130.9700647	129.9669685	110.641147	237.450278	242.960191	261.744846	204.8240427	233.3747759	245.3891926	209.9562469	184.0108485	264.4702129	156.5867563	157.4771517	143.4711147	233.1744837	216.8865794	229.2645717	109.9609484	96.61298196	102.1218712	99.43296748	99.61147958	100.826492	99.41013804	112.0510243	114.7142125	130.307186	126.0061051	112.3546205	99.33228047	114.890397	168.5813153	118.6506313	120.6114244
LOC100642804	21.51724119	16.56819151	19.63569963	19.75015376	29.44491465	32.30327337	24.63259197	24.1237362	17.03209624	14.97733473	24.80602538	22.90577016	24.44035869	22.59265311	33.52470631	28.82853596	23.83328882	11.20052057	21.66795983	21.66242952	8.139458638	17.89589235	9.065610814	181.2319236	140.8446544	185.8623296	162.1285629	189.2356775	150.0940599	166.07909	175.8168017	92.25457025	101.9636894	70.83336883	94.16239191	63.18073172	70.1726652	80.5063709	94.72937608	47.30581734
LOC100642805	8.281837401	8.554985035	8.384836351	8.462740906	7.155655616	7.084597836	9.638506601	9.459365703	15.14089759	15.57575391	11.60447349	15.65239979	17.26085531	11.27533209	8.511918381	11.7045112	14.72813508	6.6497464	7.583199508	7.634468019	14.95088621	9.513421502	14.59874325	25.07706248	16.79897152	23.97414036	23.09719774	22.9423033	18.92279471	27.0205238	23.93564825	10.62599909	12.29019541	16.74084135	11.42915682	14.59416216	11.94643288	13.6089878	17.01528858	11.79982431
LOC100642806	24.67897275	21.69953988	21.49619643	19.19301411	23.44109446	24.65244695	26.67628749	23.65100557	49.33518232	48.64572615	37.61338108	42.17915893	42.72401956	28.9613311	27.47581754	45.22876409	34.14508728	21.14002787	22.99473765	26.31582167	38.22109733	34.44875023	41.54686806	61.04426183	49.58155584	59.60906539	65.02296088	68.09506499	63.26308202	62.49215744	64.50217324	43.37315745	46.7989313	47.52222504	49.52456095	65.87380644	34.82782591	38.84920796	88.23112454	32.52603669
LOC100642807	4490.960225	4160.53288	4156.11784	3656.270218	5872.946871	5636.478083	5976.45616	4746.121772	2327.803146	2304.763285	2370.527792	2483.006067	2190.515722	2540.243238	2211.243312	2401.168863	2192.497783	382.871236	395.1457644	340.4544284	817.3309083	696.1137389	904.325421	5182.289903	4522.983772	4930.399356	4514.50755	5347.025507	4349.028832	4700.984094	4862.7118	5239.432652	6148.884749	3214.587246	5012.7169	5482.254795	4282.382923	6195.692225	6314.451107	4003.566958
LOC100642808	29.97140287	30.69428023	36.11273763	28.12210504	28.81176504	34.87142652	26.42072401	29.43889276	35.81098519	36.94110819	26.66718573	39.3386058	37.09670627	26.1883084	27.23979763	33.47976555	30.32388613	18.4910574	20.26660149	21.18096049	46.65361222	42.10388917	56.20419778	54.00519442	41.88910659	44.75787442	57.66585812	60.7157935	56.11636004	56.11187049	43.32461407	46.44092153	40.35458345	39.52918336	63.50874226	49.36777164	45.70226851	41.63707392	57.5274934	37.71828832
LOC100642809	55.9098664	58.97492992	47.59415853	59.75535543	46.22860293	57.6381957	49.62334948	51.68629417	79.71292882	81.52898181	72.4266211	82.071424	80.71180943	75.73361368	61.87385385	63.13302073	70.47042093	67.34071734	65.69950474	59.66712066	112.1980603	89.77692864	123.1912876	84.58285816	63.76563186	79.44168682	78.91876741	83.69174868	72.74771369	75.95778274	81.4791164	60.43015907	55.33101776	54.84253723	63.36288569	52.57150999	57.52853528	65.89954372	48.79788918	49.26400124
LOC100642810	52.66582335	41.87143356	47.53460805	41.42736148	29.99171811	26.70571709	31.41666773	28.60032265	35.10341022	37.85993931	37.10030351	35.41476261	32.41405329	32.53316737	33.99193199	31.4516779	29.23851967	18.95530848	23.16183064	18.0867854	53.82763399	51.03843079	57.53474382	99.1988998	73.96005638	101.0567344	94.84882046	95.25443883	89.97002587	88.85214428	90.71144972	45.47251278	46.00652534	50.10008071	44.17797786	39.72367413	44.29884403	53.09082203	48.16716099	35.54523198
LOC100642811	0	0.077138409	0	0.068211618	0	0.058065359	0.111247653	0.42874221	0.363724512	0.628828674	0.331743208	0.226568595	0.41260606	0.27553287	0.119426853	0.792395318	0.276892776	0.166560229	0.571064219	0.512089286	0.774993992	1.320586182	1.303087198	3.860521574	1.566843238	1.723865473	1.164584893	1.713617979	1.301249867	1.401795478	1.942652083	0.46420014	0.745704883	1.27673244	0.67495225	1.535168892	0.580402829	0.597422286	1.21964863	0.712257986
LOC100642813	0.145266862	1.644445946	0.723081334	1.56803548	4.53101015	5.401199959	3.974198914	3.836336967	22.53426437	23.13041356	15.55126498	21.52975367	21.99943658	11.07223883	9.120593325	11.31835548	17.51034593	3.52423377	6.674485341	7.444608498	17.57453917	13.33440897	16.4339298	16.94051398	14.97989636	15.63397813	15.99874768	18.4282743	14.28875352	17.85156269	19.28851345	9.1970974	10.43895178	11.54648235	13.32277436	6.652390603	8.830974919	10.54358076	14.00047497	7.619775553
LOC100642814	36.69081788	42.22154653	30.85388102	48.42091986	32.69233616	37.64609915	23.48959556	21.5259941	29.6097999	21.03461127	26.19213651	21.47418371	18.85602124	27.37570914	23.70531403	23.35320434	18.30760899	11.07992058	15.03333093	10.43331594	52.9725408	89.17825164	82.1925624	80.51020473	58.97544601	58.52675791	80.03386902	73.464455	73.32299042	71.19465321	82.39940344	12.97893621	20.71266667	29.98781737	27.64108149	53.89430207	47.91412487	57.54398808	21.9049933	37.63734315
LOC100642815	66.12710018	51.05748402	57.41956571	50.77186573	62.58992058	70.65888765	62.46305394	45.59966515	117.1932731	120.8784468	116.0858401	115.6291127	116.9376883	99.05117327	93.88994817	96.10362134	109.1098161	83.38564874	89.99486969	81.90415177	155.1429654	139.1744096	145.8757434	104.3252638	75.68539607	89.69153727	90.48435211	97.40361073	86.48769081	85.16057621	102.7458589	86.33480657	96.2706762	91.98490111	94.88700574	72.09059433	90.8186525	122.7057745	85.97532763	88.14252514
LOC100642816	69.76241679	34.34676783	32.37444236	25.24331259	28.62143192	39.07381744	16.98807403	21.00985145	6.735943485	4.561785076	4.183688074	15.95141385	8.437517514	9.310672735	19.99994357	14.95018512	6.352889113	1.113072418	1.209120191	1.071237894	0	2.112801965	0.071526855	0.106095557	0.153386534	1.776299544	0.019513865	0.097621217	0.087210685	0.025743381	0.028156172	417.024187	104.614816	35.34961822	143.8751125	50.66040384	54.00052784	298.5170919	330.3252028	20.30002265
LOC100642817	19.36166014	16.08819392	20.74663253	16.60083877	8.469430855	12.93083544	11.67824027	10.63885271	3.124750449	3.375530597	2.42844279	5.101312173	4.310558182	3.712813739	3.497407714	5.165273969	3.106102719	3.583619046	2.815140816	3.294063287	5.996530649	3.068900444	4.513278603	172.3437868	112.2720672	157.5190229	162.4861599	189.8868869	161.9135956	172.4584029	162.2282706	74.66700046	64.14373698	82.69691819	81.76266834	79.32202369	63.60644317	60.6052093	79.00976046	46.07444199
LOC100642818	21.66420562	22.74398981	24.76507526	19.36850566	17.67937049	24.85032786	26.10295676	13.87526028	118.22916	117.322744	100.3429929	129.4684798	102.8315989	68.71907754	68.87179946	78.95907527	109.0328398	142.133194	176.7901573	170.8909438	116.6031653	146.8270544	120.404317	71.54320155	59.91348677	76.24430012	95.76808722	103.4597719	75.06026775	96.86273331	66.15842068	49.99160343	93.47933314	41.58043491	104.5301549	15.06653054	50.40189693	52.91252209	140.6781936	43.57532174
LOC100642819	27.29114488	21.05383132	26.31287757	23.47875563	26.82949488	36.83644393	27.10279771	26.82198864	44.02151133	43.03710781	34.8235693	38.93288562	46.14719016	29.92668646	15.72720525	23.81139716	33.15616089	13.22124448	18.19555512	22.15267685	34.63898947	25.53659085	35.76445004	69.83552185	48.9598829	55.14311035	58.62604782	57.36630174	59.72279764	67.53372094	65.30758711	42.30330688	45.03828201	42.99487931	61.92759611	47.03430763	45.17432253	55.71550958	54.40890517	36.28339236
LOC100642820	7.861762784	7.682523993	11.17899522	7.303516247	13.37581932	15.68534524	12.58624481	13.20146307	27.71764026	27.58235295	20.78166172	31.62617043	28.96831351	16.67943885	13.36650302	16.03908851	24.22101022	8.45323937	10.45258241	10.89678212	20.30629176	17.64901986	21.61970285	65.3273872	43.41750417	53.81247762	62.652365	58.75540554	49.30870893	65.22308693	58.04309492	30.69100574	26.88861779	30.91597014	34.45527603	33.21882012	31.74698612	32.4202726	31.11028018	23.18566188
LOC100642821	129.9508514	192.4622879	113.4228049	195.8431781	89.3533917	83.61296831	129.5799196	135.7665267	449.8158999	393.8467059	446.7127065	411.3178679	350.8945484	473.9876164	323.1371133	313.9698674	382.1664879	502.543994	449.664365	427.1763599	442.3748704	328.1866228	416.8325487	582.8397614	511.7941443	634.3867305	699.0561586	600.40415	678.9406047	599.1458303	568.7088801	269.498762	315.3287394	416.0263627	274.3958184	305.30506	335.3471441	454.4591144	259.6423279	284.6914646
LOC100642822	26.48535013	31.33245281	33.27454884	29.66657731	16.08105464	28.32875948	24.75873431	26.28115634	14.20549694	15.45797681	13.75707091	15.84502811	12.23177055	16.00263269	16.43433497	20.12519661	15.70785481	6.664264651	6.747530497	9.087102429	18.17708516	8.911434708	15.5109722	35.59605448	32.09773392	36.83645565	37.89914868	35.94406752	35.70344446	35.15536592	40.69212959	20.80315598	15.28206611	24.22218066	23.46597542	28.76681668	26.41395707	25.61668301	23.80030649	26.36383842
LOC100642823	35.62826211	35.00029276	36.7745032	35.07042318	34.3596487	38.00544934	38.89271581	33.2223738	60.29246285	68.24606596	46.61463514	58.11596288	67.00021877	41.44504604	47.01984349	65.87159277	54.27288898	18.02863806	17.96926094	17.94080986	34.71346125	26.71664417	36.85367787	52.38095332	36.93127225	44.31772966	54.89632357	52.93840005	44.82577615	55.16106295	46.2717555	40.96319455	50.87711364	31.20295088	72.03112396	55.20952011	35.6089712	42.39582914	95.52637632	31.04308564
LOC100642825	2.925099914	2.963073444	2.38017783	2.497259071	3.15962901	3.335740525	2.152253865	1.822163349	5.278393599	5.34883174	3.990670561	5.34167895	7.389983998	3.25762101	1.66221005	4.211634325	4.195952062	2.532246494	2.52640301	2.907811229	9.803463078	5.374381319	11.29066222	5.078155673	3.518953354	4.171596469	4.527552735	4.879169145	4.683067545	4.689215277	4.304934192	1.297439295	2.578645638	3.842517002	2.764319423	1.228320662	3.244761391	5.540742169	3.677932931	2.866319016
LOC100642826	278.3746473	299.6657055	294.6674655	297.5953784	200.5279945	223.4399319	195.1678229	219.2355147	134.654239	151.372711	123.2539296	194.4302663	164.1691829	152.0133273	277.5166503	505.9581151	158.8438825	235.5951983	272.7680921	230.3799918	170.5634435	232.4347526	219.3397058	699.6772242	535.0280479	660.3404527	802.0387924	761.4828308	681.7906237	728.5728267	653.5689165	342.8571746	478.1045835	360.1239182	426.4695036	283.1123881	366.0718167	283.3289579	408.6893909	364.5190161
LOC100642827	54.3244267	46.83212643	57.88536025	50.75888081	33.31905174	40.94267966	42.31672496	45.77553663	58.37331638	51.83549822	46.3871531	53.8441877	50.33024542	47.00098834	45.30831486	41.10392857	46.29551902	32.53610407	32.46716157	33.38736654	67.28586301	44.50867306	54.78794216	92.011269	74.60908658	104.5243787	103.953689	104.82	100.0061661	107.365926	96.72819089	47.60096637	51.36476692	46.65715645	68.32781338	44.85069414	48.582899	61.61901574	54.21887744	45.55527174
LOC100642828	11.41335081	8.868853835	10.5377643	6.741374214	10.04098454	13.51884633	11.86360229	11.40838874	10.62786215	13.19850537	12.53818263	12.14446965	11.9642883	11.56709873	10.7284082	12.14092931	12.02763014	7.960224143	7.744135451	7.462471756	20.44959342	13.57486739	18.06322401	31.0646301	28.29011013	33.80398581	32.00730324	29.45368577	31.28946237	35.8018164	33.88535135	18.87293088	18.8624899	18.25499905	23.69940745	17.32427941	19.07483115	26.53557172	17.73081809	15.84623658
LOC100642829	5.996849615	10.42551591	5.410432736	6.96975986	5.122927069	10.98372057	11.60556884	8.320062908	16.58760649	18.53777711	15.32861124	12.80814265	15.56189367	11.10626103	10.51708616	17.49821827	14.85619997	10.00103507	12.72861555	9.763167237	14.40284555	12.6895248	15.03118097	33.21360619	24.87524778	25.07991509	24.24715676	32.79347042	22.77171314	25.05895881	26.66525529	24.21414902	21.96648759	31.25521051	28.92606025	40.16630994	25.12906207	31.19891971	41.17268647	21.5750329
LOC100642830	2.072543922	1.65001852	1.302390141	2.149924343	1.330935452	1.421359453	0.173747478	0.838827648	0.326838415	0	0	0	0.236809508	0	0	0.347517417	0.744798354	0.236181062	0.334339219	0	2.105726611	0.537220196	2.379075102	10.15358727	7.331648761	9.26910317	6.981644621	5.374884645	10.89779621	5.779527995	11.77541166	2.767818443	2.282566916	2.82799187	4.341268719	4.085697687	2.531643553	4.645964772	2.410512706	1.704355307
LOC100642832	41.72494757	38.51527866	36.53202964	32.50666225	42.56825688	51.02818507	40.77950237	35.50985615	65.24184787	68.14790123	50.229703	68.56856193	81.88010851	40.17989726	39.8146211	58.44736883	55.93580599	21.79724245	24.01084693	22.4615882	29.94899196	31.21856707	34.88135269	33.12892826	26.07114282	29.49843484	31.6381272	30.9690803	31.78982025	33.70167862	29.00775809	50.49424731	49.92945066	46.72959436	61.91309178	59.03077105	44.08305838	52.77247944	92.5257755	34.18832541
LOC100642833	13.57081997	14.68213518	13.06953688	11.91752743	28.40334975	39.9462904	17.37547946	23.95148668	20.86587731	22.28772392	17.93496253	27.80363743	26.49164013	23.267616	31.08430759	46.16872058	25.68843257	12.41101655	18.29480791	16.80876064	43.0564224	34.67158311	44.39105757	43.66407509	27.66604022	31.68679439	36.07106773	34.06333322	30.65475989	35.21720324	38.41963665	51.35987077	55.13546239	43.36958782	58.5085347	98.42734602	44.87094791	58.70754718	107.1623296	40.11308749
LOC100642834	2.733358822	1.270322624	1.766626955	1.156993096	5.811801928	5.988673449	2.834236537	2.842176545	3.285012378	3.858107155	5.007431192	3.361085626	2.542960504	1.826725692	1.817038779	4.324368209	1.803630285	0.073201445	0.204673742	0.538811903	0.211004072	0.393097302	0.761006021	19.39404727	12.57576017	17.57888579	17.45318587	18.71750803	21.44505338	17.5770109	19.66997746	2.702540183	2.152912534	4.767427008	3.111574513	2.38999428	2.458024269	2.12598822	3.264305002	2.911671803
LOC100642835	0.294698869	0	0.101024798	0.109992814	0.058421793	0.119487827	0	0.024376663	0.033159263	0	0.030122655	0.047928821	0	0.035085105	0	0.077519419	0.043978346	0.140567291	0.131026047	0.582333595	0.038070222	0.053937186	0.166293473	0.074468668	0.04869456	0.024413859	0.018605234	0	0.055480332	0.024219566	0.079910396	0.025001596	0.091028186	0.028187771	0.100091394	0.059825101	0.062300744	0.109360374	0	0.030397574
LOC100642836	19.99041438	19.2138153	9.466106587	11.10543225	8.012962108	13.56903127	14.27986936	12.00578841	1.690853497	1.947564261	1.360469777	2.161686055	3.420291993	2.637809642	5.17308291	4.609375322	1.844282918	1.185537228	1.378721709	1.307396594	1.312709383	1.408051467	1.228463719	42.53343465	33.76349888	49.90169479	47.83150925	42.66963912	31.49242723	39.54051846	46.80413713	18.05151005	11.83758337	13.85030371	21.04088097	11.98896759	12.120975	14.59123938	16.52159437	11.18525523
LOC100642837	33.26969476	31.53291874	28.31597934	32.31896422	23.0538745	26.97966579	26.27007911	22.20744456	54.18805693	54.486598	48.29854482	51.69836219	52.71722284	38.33459715	31.68331703	41.84299784	45.37802804	26.66040757	32.86612562	31.46215284	45.2058444	35.99593003	49.74751115	74.59935224	63.83255236	76.22018664	79.44592413	71.83677866	69.64300833	85.73392676	82.47162955	39.54226548	37.46255952	41.33882755	43.23893185	45.77826912	35.70670443	48.30265864	55.30030437	37.03865049
LOC100642838	3.475459611	3.247996406	3.444889931	2.286339929	6.409266417	5.764731557	4.507709993	4.252922008	18.52431485	20.4009381	10.95099463	19.71419314	21.95774416	9.163961131	7.476311759	11.11479992	13.93151876	1.924131088	2.432975559	2.679546322	3.597694523	2.974021214	5.266886324	0.575272927	2.786665236	0.793042725	0.553596	0.30388703	1.089427071	0.595489297	0.506843748	4.683560689	7.226861778	1.609599973	5.495000727	2.367818759	3.799138455	5.89970778	8.311441434	5.811899098
LOC100642839	4.272135036	4.046101516	5.164807446	4.486189375	3.872872069	4.236856872	3.88389833	2.890875452	0.65904861	0.747768502	0.436159464	0.924124477	0.734392155	0.908883989	0.868354053	1.605301138	0.631488035	2.59120663	2.626754063	3.33730406	1.00636938	0.699025339	0.719752753	35.50332471	27.91865753	35.26063297	35.85394369	41.24258564	30.87496793	31.5390796	35.79963297	14.6404966	13.75683688	12.86217563	23.52860336	11.69945856	15.24274245	14.7718768	14.81717069	11.98031015
LOC100642841	4.228738577	4.537331651	3.851465169	3.562167935	2.040239877	3.016343072	3.958425923	2.723792843	0.028141784	0.061772247	0.179873535	0.202570084	0.250643165	0.237841624	0.678411801	0.625936541	0.299615545	0.119259511	0.307760137	0.220214362	0.641991435	0.572772915	1.380951559	27.11116976	16.15565131	23.87601365	25.02668263	30.52076646	24.93682376	23.74260555	23.82028232	14.54907825	14.10992566	19.72616214	15.42574743	10.55075408	12.08538934	11.62105847	16.32135555	10.10905703
LOC100642842	77.5035677	76.04318069	87.40500188	77.00591505	73.85730936	83.85249443	78.65383563	59.43611466	174.5685403	168.4067082	142.1245529	156.6611244	154.3204272	107.1151764	65.43478134	84.75503458	140.234144	106.6268819	113.2593396	105.8873973	228.3224073	184.615348	244.031625	132.7149455	92.5501041	109.3280327	128.0298261	113.4745395	112.0377306	130.281872	116.6722922	114.1504364	85.67879192	94.92771317	152.002481	84.39003069	103.8845017	132.4077435	94.2533548	84.53519936
LOC100642843	0	0.332348963	0.182642328	0	0.156253297	1.051435156	0.235351631	0.195198438	0.10280516	0.225775086	0.093081655	0.892874731	0.404251328	0.217330483	0.943955154	1.933759848	0.136510533	0	1.015557576	0.100711698	0.356521639	0.41972458	0.311051714	0.142637633	0	0.210004983	0	0.133783633	0.16042972	0	0	0.509488679	0.261808781	0.163049595	0.191205169	0.086571111	0.902901652	1.020216	0.374143728	0.264843937
LOC100642844	89.52521858	75.88655335	76.87572532	57.17220286	64.81461962	75.20926846	52.8155939	52.91458209	70.099715	80.08238566	57.41298121	75.31580174	111.3994233	38.87014516	35.37547785	50.11083743	72.35152421	4.055847062	7.516527498	6.50199038	8.646270495	9.378855827	13.49299248	518.0420597	381.7423674	492.4303312	535.6545829	485.518731	471.1095816	490.8496723	503.0365002	558.656018	195.373412	248.1262083	331.7883996	314.9742724	175.2477557	183.9833025	187.3836758	93.28077905
LOC100642845	160.5689202	132.6043478	124.8979364	130.5476309	127.5987078	127.1795061	130.2354033	123.9925151	95.03851887	87.85198036	107.9258395	92.98782882	88.38925111	107.5908011	98.15802513	116.033202	93.16775845	132.7041242	128.6054084	136.5425459	169.7877195	116.8611024	153.2166439	137.3637914	107.341766	146.7506944	145.193034	140.1309144	126.623791	126.9562352	145.5032849	118.8839317	129.9010004	116.9079702	126.7441628	99.42932583	111.5523446	136.8515671	142.5825451	91.52629461
LOC100642846	34.24196204	67.56517779	42.96331535	62.21221666	26.10103714	60.47055113	61.37525665	57.86549225	70.13440528	69.59372839	53.34745172	61.6198493	64.04659257	47.92459319	62.15407618	89.53121522	56.45333782	79.88067308	65.51396561	65.3503095	68.72372787	53.8226607	68.52806347	56.49569292	49.07646806	67.61410966	66.50960033	65.7335255	61.95591886	62.08428008	65.73549574	42.05565658	52.65801246	39.68852947	59.20824237	39.14737206	41.56333481	55.85999186	58.80762607	41.44323772
LOC100642847	0.792756925	0.510100448	0.647884787	0.359806221	0.216841951	0.24707979	0.2470259	0.214608051	0.143530144	0.315266732	0.297912284	0.296858775	0.201841445	0.173766211	0.445797964	0.862826956	0.217702584	1.092606144	3.266821801	2.629247792	5.567705686	0.519421449	5.981745426	0.388979741	0.245167955	0.352842209	0.656790915	0.426100981	0.296209071	0.393503641	0.583610464	0.650965591	0.622064024	0.967510924	0.678429817	1.696734246	0.454781601	0.624085224	1.119820987	0.562194971
LOC100642848	4.689361898	3.769260736	3.426060827	3.079769556	4.61842972	6.976225517	3.342288293	3.704297433	3.860466914	4.337027515	3.095834273	5.766997478	4.880238692	3.814286582	6.179265184	13.49451585	3.718138977	22.8155095	34.61752658	40.01232839	23.88493698	42.28852739	38.23251868	21.87312812	13.17001548	14.81095208	16.2259258	17.93489834	14.4181804	16.79410919	17.87821511	12.57817681	13.57344808	16.04825201	13.34935913	15.98298796	10.65037638	7.393104931	16.05154858	9.666778271
LOC100642849	44.22383949	48.44201989	45.39317457	41.62716876	33.82565541	40.157144	39.63874797	40.94143748	90.68327715	96.91714733	78.32715292	96.03595552	98.93688598	58.62812855	41.7746045	41.59707047	75.53654225	29.26483354	27.13969988	27.86432377	64.951315	43.34745354	62.53977887	117.1016098	94.03971113	119.9388484	119.9015283	101.6715032	96.09541276	125.6109904	120.9599947	41.5718886	39.47877524	42.05461812	46.70905201	45.53025008	44.27850085	72.9241128	44.36419412	45.03899269
LOC100642850	35.69744386	33.35008313	51.74329111	39.09747469	73.67985077	77.34617221	48.3475104	41.55456884	93.06298061	98.73381541	109.4788509	85.42458395	74.87725066	68.29741679	64.38215488	53.685266	73.88402236	76.02598616	85.88112194	87.64079865	121.5004938	111.7967648	104.8071303	144.8340485	135.993932	119.3312987	128.7394108	107.6256437	123.0820989	156.9042875	141.9925301	99.05385581	70.18785759	70.92661194	80.78236728	50.09328926	75.53301126	91.38238654	52.92043743	72.54811759
LOC100642851	3.11540064	2.155135777	2.529669311	2.478437682	3.22944722	3.960098059	2.990943469	2.681816796	1.744027566	1.824703775	2.448485565	6.489501627	3.065166351	2.388532189	8.119654742	13.07883478	2.750596477	3.903661385	5.181131692	5.83946099	5.499810713	4.447965737	4.442852843	24.46949345	16.10082187	20.8749732	24.79158769	25.27010129	22.78966207	29.23369717	21.71957477	9.200423732	7.729998725	11.28104876	10.80685636	10.58913733	8.993113732	9.10096004	11.67008414	8.255009104
LOC100642852	97.76131717	113.7248546	131.6875706	109.120733	92.27898239	108.2606777	109.0114618	112.7095002	222.1917703	205.1250616	211.6176673	176.7481778	211.9586277	222.4175819	206.8545824	197.4850049	185.3098864	151.9570976	146.7074519	136.9134176	183.7223481	160.3280664	189.468441	203.074716	169.3419819	228.016779	229.5451938	213.2524309	228.8455034	216.8682965	211.6186395	174.9838616	190.887263	178.8752369	206.248079	167.5038733	172.5213765	260.651105	195.6726782	162.319985
LOC100642853	77.39709431	80.01289154	67.89491978	71.08067277	65.44696193	72.2545976	69.68472078	71.94126302	36.97888934	37.31242145	39.29267503	53.5950496	53.20322717	47.81830532	76.20613834	68.04938495	46.67400283	50.29257947	47.81245327	49.78219842	51.88146168	47.17061101	63.21082192	57.96416726	41.87629526	54.02031726	54.35086054	55.47360782	59.6711761	48.545436	47.2130185	128.9221526	129.8932901	92.54270517	118.1541893	118.2133965	92.2034209	96.32926379	147.9396832	81.35110022
LOC100642854	79.4849287	54.12324714	77.02734923	60.40945692	54.40963572	63.0951746	53.79039827	64.39129317	61.71950805	65.48446973	50.29295643	51.77705193	71.10973995	39.89255483	42.54291692	46.65215968	54.40898207	11.75304193	13.5909374	12.31659626	14.2631587	18.62492409	17.19833984	208.9940818	146.7851612	210.3585533	205.353312	187.5874872	186.3468549	219.8275909	205.4023763	95.78011478	88.22270332	85.61203589	132.1121956	113.5952251	81.35157988	87.031743	119.7979801	66.96316419
LOC100642855	4.284038582	3.374804714	4.273720605	2.84554313	12.56789538	12.12157938	7.784905755	7.944168102	40.39880582	37.81153284	24.84774209	30.52152765	42.27143816	18.37992928	10.21273079	12.76136541	27.11958142	3.784822113	5.89819467	5.858031135	12.1781356	10.26709103	12.38373347	38.98368629	26.77364904	33.98894099	36.83808899	33.24608545	32.25212737	44.97827288	35.92433592	17.88850685	15.55318452	17.81409516	24.2857358	16.79075574	17.42191773	19.97530095	14.92090444	14.5313412
LOC100642856	877.2330009	656.9311735	688.1769121	460.087526	1004.462955	695.0354297	961.5521914	691.673108	126.4053493	128.0482149	135.8615474	128.9489314	152.8537939	189.9118732	141.1789252	105.1821306	144.2064446	50.57450179	49.3267204	46.39823839	76.98942039	61.86426387	78.26059072	188.8303024	172.1523995	233.3790196	206.2769466	178.0578344	192.3843635	196.5823925	189.8068235	610.0887721	633.9663258	191.233494	276.1156574	472.4194238	250.4016512	1247.629841	666.0615643	152.0343999
LOC100642857	80.25771647	62.59802458	53.56325676	53.72045904	63.79885589	72.61795959	68.67233136	61.91912407	69.02199227	68.76143209	65.10604286	69.45386526	70.26244168	76.56967113	66.88141907	79.14941996	72.44601557	35.88131398	36.47167679	35.29266882	36.9056547	33.90831984	43.61238587	67.73352311	54.0790258	67.32258159	63.1062505	72.20147686	63.80086496	55.71557956	68.80975089	57.91843344	82.62304863	76.73879112	85.18434497	82.46233367	66.56992329	88.66423508	90.46734265	69.46937914
LOC100642858	29.38990652	22.61825557	16.99889573	20.39009047	24.53543301	29.84450667	24.4847836	25.82057738	45.13786138	46.84113044	43.41365242	27.73004672	40.55648295	42.16084317	33.6808318	39.25409707	38.11568395	29.99086922	61.66145352	30.20256797	143.6329785	122.7402172	156.8297659	102.2201531	91.71125794	105.212435	108.8653021	112.0189965	102.7434432	123.7840806	114.6231069	57.92832012	51.22468724	80.28306528	61.75941188	73.92080361	63.37644326	67.51019101	74.01812343	50.0753567
LOC100642859	36.21504623	31.012311	38.59363518	26.80390521	38.4635762	43.80096067	42.39030536	34.69742981	71.20858737	60.99376518	49.89114441	72.59853044	64.83501372	47.31809648	38.37083183	41.38244485	54.91114212	29.96399713	35.64984491	32.14936745	64.73930524	46.89260747	54.10505865	78.53265117	70.1653831	81.52059921	80.02325888	81.68763134	90.07871589	86.22978064	88.17406371	54.3775627	54.065946	53.54196379	61.21726939	43.83223357	54.02215248	71.3402206	59.75289336	45.90989453
LOC100642860	0.788276525	0.454387374	1.074033961	0.618479271	0.580258123	1.075478726	0.507811859	0.601026455	0.347028622	0.284356622	0.266169701	0.582220933	0.263092567	0.339044507	0.427677383	0.634988302	0.46212022	0.399676409	1.058756358	0.419129264	2.005477004	1.854220612	2.693254837	10.40160711	6.385637012	7.52827937	9.154868078	9.850101231	7.746127394	9.13769718	9.682981873	1.061203782	0.548218024	1.96168171	3.101878213	0.695485602	1.443572025	1.978980941	3.172531157	1.899065462
LOC100642861	0.328098289	0.431185784	0.287261853	0.395804667	0.614256871	0.25328651	0.236381228	0.410875598	0.257169578	1.133300626	0.711132873	2.613546346	0.258536779	0.275002644	1.197825474	2.733827474	0.696799733	1.434457071	1.537474629	0.998900939	2.107668151	2.311344207	2.587136577	0.744972852	0.171023377	0.190523459	0.144239351	1.273041283	0.438219617	0	0.218389941	1.61632145	0.727607464	0.215998304	2.352986257	2.734179548	1.973449701	0.622896968	3.491200099	0.932148472
LOC100642862	159.812701	177.5759674	162.4423274	159.9658279	131.0945351	144.6443113	158.8624595	132.2005358	268.6657593	267.7361033	273.8284306	231.1117862	233.7952906	257.6591016	203.199714	188.5915907	225.8994559	175.8730414	159.7930752	131.8562923	198.5381287	181.4187759	200.4681248	162.9634527	153.4948462	196.0378275	193.2106526	162.7155101	181.3580997	182.1018422	183.8392565	156.8020269	157.1693095	148.9337931	164.5166713	143.2826655	152.7870637	220.1593793	135.4820839	154.2440451
LOC100642863	26.62034039	20.81802008	26.67705981	19.55445112	31.81719254	32.50955063	26.74888984	24.83629386	56.73679588	61.54290327	40.67033281	53.80289025	60.38871489	36.19264801	29.48648848	36.50498365	45.74235779	23.61626164	28.06765901	29.03401391	40.66098378	33.68103703	42.50607112	47.59893221	32.90336726	42.49642236	44.04063012	40.8289257	40.81294574	49.41147501	45.66689914	35.63932458	38.20651287	35.74315378	47.50908995	47.22765971	37.18407352	48.48496216	47.26545341	35.71402321
LOC100642864	0.721240645	2.115202181	0	0.450670407	3.618734832	2.704572543	0.764054536	2.632763158	2.568290932	1.405898964	0.835408121	4.231572973	3.985980466	2.137934514	4.031710099	7.977975117	2.925712335	1.365050341	1.091558346	0.715793219	2.926717452	1.040102565	1.102282833	1.194306933	1.389548823	0.808253959	1.657548932	3.219346014	2.114567021	1.543097818	1.535334248	0.697717676	2.857385754	2.382443316	4.078795969	3.756200755	2.042412224	1.412088189	4.736401307	2.247024052
LOC100642865	6.709306903	7.230859133	5.604223725	5.574258208	10.61691822	10.77805005	8.74969667	9.210685835	13.3681088	13.20462438	9.457490989	20.45268364	17.63590722	12.00786296	13.36415686	19.30464767	14.01472086	9.995579615	12.69013788	12.37390926	19.50311654	17.38215703	19.11575893	35.65043883	23.88963278	30.23467599	30.40756264	32.96297574	27.60777968	29.44074399	35.3957488	20.13391736	19.51505608	21.64993591	25.09023629	24.96396851	19.40531363	20.82187713	26.06560059	16.79461999
LOC100642867	32.49743484	30.38759143	33.19279981	28.19100879	37.38617949	42.71478811	33.99242477	34.24329531	34.82994585	36.79775606	37.30744652	40.64413028	42.27115779	37.64151332	40.02203708	54.93140753	39.72145466	29.98272178	34.31776023	40.11989611	42.83115515	34.4100541	47.16472248	150.8279169	114.7633295	129.3713555	134.1855168	145.0039729	113.6272989	128.8208558	149.2653006	96.74699	89.66699271	101.2798236	113.6739129	112.5729521	78.56149181	87.40180562	193.7068875	67.34475812
LOC100642868	20.5185866	19.66240018	25.78047227	16.54781483	24.09843602	21.0650858	21.48146342	18.53057712	23.63772601	25.0604746	20.94544493	22.50607294	26.43709057	17.93443099	12.38364435	15.91002848	21.14284594	14.94060472	14.62975063	15.98197157	30.00332705	25.34959561	29.18011962	30.63409308	23.4594773	30.69007114	32.71117376	29.45458769	27.65452679	35.8845444	29.97069971	19.64875621	20.22543443	20.80142242	28.52344119	25.03246196	22.44500551	29.22811969	23.24605866	20.75982904
LOC100642870	42.75013286	39.56407716	47.09629051	36.43728223	40.24976557	50.27018936	44.69461771	36.70328932	96.72376641	88.55743334	76.94243914	74.1655403	78.7291038	64.62714707	41.77578257	49.98931517	59.91980203	40.5521684	38.17063564	43.14856086	34.48451865	34.9646529	34.31658891	55.17472243	55.56105518	57.45015762	55.62035097	50.08384898	56.17945486	59.07568561	60.02324499	42.81482475	44.37297767	38.79660339	48.17460227	59.27558573	41.39843068	58.29755253	39.13769314	42.3968082
LOC100642871	0.399982015	0.492123363	0.293014746	0.505572689	0.149486344	0.09451654	0.161137276	0.087292776	4.089509486	2.788382832	2.495186309	6.629137509	3.347226634	2.628509401	7.796333633	10.88443163	2.665941214	0.31129934	0.787804751	0.341294318	0.399298634	1.100154387	0.599123527	2.142310328	1.399876125	2.106253502	2.217423521	2.701063682	2.008928831	2.152538475	2.186680118	1.787689352	1.501655627	1.227549527	1.123925498	1.178899274	0.891454504	0.963565321	1.498803263	0.62280589
LOC100642872	0.800326782	0.552910105	0.726190489	0.383560291	0.657605987	0.993078317	0.394579544	0.476150389	8.375108961	8.415184785	5.623484578	9.85160223	10.87988882	3.937537153	3.287107222	4.417144177	6.180491285	2.074319611	1.869029041	1.161819501	3.832393206	3.954485047	4.902895479	7.19716371	3.091772225	4.153826332	4.635688882	5.645006103	5.43254759	7.740539594	7.109742989	1.945735386	1.64592113	1.68417369	2.695621848	1.457292085	1.122076025	0.86518228	2.425215415	0.852602015
LOC100642873	38.2125142	31.31252494	38.31649324	28.41971649	42.42192849	46.37941113	34.78958598	37.22661334	38.58882712	39.86405361	36.56038076	43.59773077	40.17618785	37.86224093	58.12955993	63.73390277	41.98877872	20.629489	30.31880513	26.72994538	62.31213198	54.81065892	71.87658612	93.91215295	65.10083675	79.39159666	92.12358072	83.53092808	76.49965615	99.74232344	85.82943638	87.7459593	70.15969082	57.79773355	96.21029935	106.501867	65.6798006	79.31969667	88.00593909	47.55235196
LOC100642874	507.0125944	614.9752915	580.4951277	542.8684068	619.1145959	705.4862088	676.5968849	576.2631393	819.0185757	805.4564925	839.9717765	718.9131516	745.9472679	696.3476036	753.1764168	941.5561885	630.1718633	2056.128843	1628.050641	1644.272721	1261.489371	1153.236205	1382.178151	386.030848	397.3611248	381.6652504	349.0503346	414.7662021	406.3498846	397.426026	370.6531618	636.5460643	712.5201585	401.0900078	902.3295671	657.1617303	476.6954266	675.972961	1260.839113	518.158887
LOC100642875	36.04111891	28.0923395	30.7055593	28.82415323	21.76937632	29.46225764	30.356509	23.82105938	72.89544581	71.64791636	65.4203799	64.06634793	75.71742555	52.89768681	42.50421111	50.35007779	57.76108494	22.19495971	31.07422078	22.01430076	36.29474836	37.34634593	33.34243429	49.80428347	41.55988139	52.79805991	52.76684721	55.75891783	55.16083343	56.8063317	59.13258386	28.5900849	30.68670821	31.15068788	40.04148691	28.86182138	31.66192798	38.38308678	38.11476543	27.57266723
LOC100642876	94.48737303	73.24575411	98.71163101	75.64608598	121.0938228	130.4328768	106.1576693	101.5443941	218.4007099	214.5696271	189.1685887	197.2877261	197.9538046	152.9313107	132.8292687	130.7182455	166.7497341	81.09256153	100.2142732	91.64771664	151.3230532	151.6078031	155.2489302	176.4775589	132.3060496	157.8339452	160.5351656	165.9656245	163.2906534	161.2710268	165.7871833	169.8910355	152.0898656	159.9110237	165.9144052	182.5188427	157.0950183	187.6916216	162.9441846	131.2729902
LOC100642877	82.39650931	73.96427716	79.85803742	66.45338048	67.30216335	77.94808934	73.19214005	57.45793206	81.56160874	75.42054456	82.76813315	83.89236508	85.42129113	82.696387	83.63111956	72.10107674	77.3107091	57.17423191	74.50308215	67.17654712	118.1453443	87.64954584	119.8599483	190.7311279	161.4049269	204.2385517	200.7092213	201.5393193	182.8908267	185.5316303	206.0949165	101.1440228	99.70367916	113.9827819	130.0591533	113.9928705	98.5116312	133.1658539	107.3226013	91.69561237
LOC100642878	268.4466924	291.994173	233.1556364	211.720991	264.6491962	292.4154953	273.2402458	249.2125091	299.974748	305.9213119	298.8721669	288.776058	357.6003717	302.3547752	299.2523636	308.5909484	338.0469804	103.3220668	121.4290753	127.9115273	157.6247208	151.5795377	162.2537804	207.2038344	153.0123254	190.6954163	188.3962751	198.4023034	187.0224324	188.808007	191.9490052	473.2720765	372.2860704	285.8634831	371.20582	411.2533078	245.2158757	393.5817055	500.7195852	219.6501438
LOC100642879	56.15173171	48.29377055	58.50562394	48.93218592	42.24796363	52.41013823	46.67634839	49.40069389	41.8861879	37.56335048	37.24584331	34.22748524	40.10342729	39.64799389	31.71888404	44.93806835	32.75351215	31.16863625	38.81843235	43.82325566	51.8226099	44.73621705	61.45991715	52.65291415	61.67930597	60.29342505	55.92900753	52.49459577	55.02152114	52.509513	56.75840814	30.59602258	41.27634997	31.99889511	32.50301483	41.86047584	40.66679185	35.46543118	29.73919796	49.76840187
LOC100642880	190.9331571	181.8125283	200.6431823	164.0099074	137.1674016	146.6840966	157.4884639	140.8316007	138.3288096	139.5813767	151.9468282	113.6295526	133.0706701	149.4579502	136.0419265	99.92953064	128.126552	85.61934003	61.63552104	70.55879526	97.60949675	77.19508061	93.12541264	132.5947384	120.413125	158.0846354	146.5292313	132.8249542	133.2850431	139.4415311	163.3209664	166.8168574	118.2015351	126.1592621	133.590302	100.1920883	95.83231105	156.6332774	104.8193383	101.4224641
LOC100642881	26.45397279	27.73726162	30.61427368	21.84223037	28.29518825	32.61653557	27.6934912	24.79566797	26.91810952	27.89325078	31.350689	22.78514644	25.34718156	29.91487038	22.01192421	20.52423637	28.56089485	15.5669993	19.59968472	16.53996779	23.85319629	16.73644982	22.63373031	36.23093252	28.59410351	37.2924069	37.52215521	36.14324395	34.35539261	37.25253356	37.79667353	28.01368844	31.14453299	32.62700864	28.67626016	36.46670626	26.85420468	41.12878933	28.14586245	27.7263104
LOC100642883	11.80057823	10.48447652	11.20192594	9.699654888	20.18124117	26.07594419	14.30400378	18.96578341	15.13322663	18.77453234	13.2414472	26.2375017	18.18103504	21.19048407	24.40750587	81.35274918	17.91645411	4.14599973	4.653562457	4.65029107	7.476645382	4.181231448	6.420626496	40.08903484	24.90689784	33.56671529	37.13149428	33.74405661	28.43940718	29.2039913	34.69725398	28.89885027	20.27996127	30.82972176	32.16236675	31.5201147	27.40345418	23.1813209	31.2492509	22.15165681
LOC100642884	0.613868397	0.832463082	0.970887066	0.639827231	0.75426883	1.100281791	0.901064778	1.210002315	2.713630473	2.613930611	1.893149508	4.862677191	4.302050227	2.676787736	4.754684638	10.87521964	3.250038789	1.826840369	2.318663593	2.626245405	6.426142499	4.520693112	5.394009882	7.694078298	5.230689019	6.621721115	6.794792353	7.268494672	5.981741522	6.357608571	8.626281914	5.240722097	4.795841037	4.529359952	5.178962385	7.380283367	5.89137533	6.181817389	8.57678523	4.572875097
LOC100642885	56.45393181	58.60807377	56.42878319	58.87077683	56.60473453	57.49950059	60.58817139	56.32538664	65.81453583	64.78955101	51.98966208	57.93175668	55.65018427	58.94594353	49.71768043	58.60746653	49.663022	46.27985988	43.3988315	43.93392364	52.05752813	49.31859754	55.42480279	75.65529159	70.83229891	81.40546801	77.39551545	78.11814705	73.48926962	83.09894314	86.68112176	48.39888593	50.2356813	48.1201944	58.97769495	48.0864832	45.21496751	64.20100562	61.67225563	44.36671584
LOC100642886	17.18140438	15.93880148	19.3303194	15.4054517	12.98087607	14.5556367	15.1071317	15.13182946	14.42943928	16.10037524	16.47211076	10.51358235	13.42207001	15.45434899	10.10336819	7.614689327	14.0302519	12.02726618	12.55050588	11.6852455	23.80513879	17.97198846	23.01025425	42.10795567	30.9422299	39.9904825	41.64289412	41.49112279	38.4959657	42.07388016	38.37037874	23.54918698	19.87232474	21.78811933	22.30111193	20.24350539	21.68384455	28.24404768	22.9202919	19.98517568
LOC100642887	7.772771873	5.690329191	6.137956515	6.750460365	4.280472223	4.091301074	5.683707926	4.827369238	1.600045278	1.682688604	2.177283845	2.294725415	2.659187891	2.807123906	3.664645976	5.833317508	3.182967464	3.340144802	3.188585195	3.327712228	11.00089151	6.922984335	9.566957657	13.37552415	10.89288819	15.13229481	16.13539634	16.55622017	13.08951444	14.85495572	12.65727349	10.93971543	9.065383615	8.684493188	10.44371618	13.555868	7.473740026	8.92699086	16.88801131	6.451932732
LOC100642888	91.00584139	93.74449643	101.5307207	82.53253387	83.71541394	95.7544831	95.38868182	80.76414232	110.8324024	110.4087332	91.52313991	101.8110957	106.6301587	97.72644557	89.213308	95.26158609	103.0063515	133.623811	140.8748678	131.5830132	255.8814181	196.4428667	240.9055134	236.733409	180.1260306	235.909463	246.4665052	225.4260546	228.9260336	249.4165523	248.5478002	128.9858753	126.3634503	114.4611779	155.6818839	97.06919013	131.8163838	163.5722183	119.6871826	110.4597447
LOC100642889	50.56805041	42.88708594	56.45875213	45.861038	49.07367912	51.08752308	56.50332041	48.72000967	67.95967869	71.35871834	64.91094898	76.92084269	79.46168253	64.69306226	68.00179678	78.59248272	66.61471951	38.63053374	39.86810606	41.06189837	59.97681993	47.22383623	54.36135681	69.14497266	56.86645213	71.23457319	69.73834614	62.72276403	67.28645529	80.45173945	74.23712849	60.59646091	64.7668596	52.59681461	74.21536532	70.25355198	50.88052518	68.64746218	92.78087641	45.51795643
LOC100642890	16.52352	14.35798788	18.5413073	15.66304495	15.66528261	18.782937	18.01486341	14.63277851	40.05544314	43.66912544	32.27569005	48.07443513	46.53983244	41.51417954	42.76566785	47.5458202	38.0610084	35.70809252	36.36216581	34.23527406	40.1794824	30.71464524	35.55968015	47.73258395	36.82080677	47.41117934	47.53744983	46.16526362	46.72649343	49.43576977	46.25031264	39.50716339	44.76210424	32.59631625	45.05128404	33.11519283	40.41893559	49.09892767	43.56533384	34.59588089
LOC100642891	142.4464592	135.9411079	163.0075532	132.1717906	234.9895085	205.2038809	200.3416359	205.8823962	203.2895297	198.8367952	182.9529082	150.1821985	194.9163082	182.8444819	170.7998153	136.823012	190.0184996	94.52103699	90.21487038	94.53207429	139.1824187	120.6889636	121.7463462	255.4538383	221.8974765	258.5283683	289.4337587	246.2212641	288.1753909	330.2294142	278.4893063	214.3658162	200.5844091	131.0485444	308.0859319	198.8517971	201.100703	287.9949827	219.3692145	164.2723874
LOC100642892	39.34221783	30.26420982	33.06369394	31.58350629	40.79149753	52.88351873	48.84627003	39.42864128	84.68682528	77.97483506	79.19928066	80.5862592	67.939515	77.53000882	62.77312818	48.48441721	69.8459321	165.123524	177.6333431	173.2682901	190.319388	196.9452496	180.7455998	60.97129737	42.98350478	50.7085957	49.24980452	58.19641153	55.04066809	53.90468721	58.29704319	72.76370306	99.20691715	65.42190755	73.59765808	42.67145232	69.42208856	89.61220402	51.54793668	71.23022086
LOC100642893	437.9454091	283.3365783	308.7909963	288.5352363	323.5733398	294.7641522	266.8812083	267.8080503	26.56110396	27.31996964	29.58339083	39.20490216	42.73806083	54.19314398	68.46628964	75.99820301	38.70458479	17.33705185	21.05742769	24.36059429	35.29650841	27.62159941	42.83050295	750.4126752	541.6858177	721.736832	770.6039021	731.8595427	630.8997949	764.1429058	719.1886818	308.8700765	247.9744604	290.9054213	327.7575191	331.5286262	283.297839	282.8294667	344.4453669	232.6141036
LOC100642894	36.10380141	33.31054136	38.38627773	25.86164913	35.45440438	34.58032457	35.7150941	27.7902007	82.42764972	78.23849012	65.77700266	75.62399311	79.2299512	47.51152565	40.03452715	40.52359267	55.49281592	30.03490184	32.29825408	26.95304327	57.45331351	41.69940527	55.67443402	45.8516509	38.07848279	50.97526145	49.58620066	44.11390523	53.88333561	51.81296594	49.89484329	28.56244246	31.32634837	41.1146367	42.26279089	57.07341586	45.78317521	43.8509407	33.38593199	34.99951584
LOC100642895	33.12271831	29.78622212	36.60431525	32.66664456	26.640131	32.78937714	27.33497005	25.26021397	44.80719535	49.40828074	47.49715821	46.09717704	63.4779009	53.21159242	43.27172512	38.78108374	55.50055708	25.60536037	23.62743745	27.72779587	28.90728491	19.6655641	27.35383989	56.15056131	38.19141518	47.72305434	55.19139391	56.657918	53.57702209	55.51776751	52.54998715	31.34966874	31.50383362	37.32480068	38.00653324	29.61522304	39.84084995	52.17770378	35.65506497	35.09558812
LOC100642896	20.55973475	14.70715798	11.29886611	12.99293283	10.49707559	7.297820011	10.44219406	10.33357793	89.50657018	87.21150583	72.68528843	99.32184254	109.5567785	41.58520584	28.8050689	30.20089307	64.72300186	28.60819525	21.25561706	18.66662835	78.8005786	44.76023943	65.00141069	19.71158425	15.80100617	21.63459058	20.02796435	19.8315117	15.88906976	20.76995057	19.11069623	9.091780161	8.065912089	7.634531332	11.62920801	11.93014974	9.831946066	11.5682346	10.76241641	8.360908013
LOC100642897	2.061530356	4.382843315	3.93738941	3.626488287	3.430458867	5.165069071	3.415601698	4.839340836	17.28188838	19.51014234	8.958102532	16.10065035	16.63127989	5.890350842	1.616595663	2.809069621	19.73874813	3.633072446	9.498453739	9.693248198	2.525338556	6.204006015	8.422800439	3.536226654	2.559698642	2.801884143	2.982020774	2.847842176	3.117933591	2.681616178	3.463532977	13.51015249	9.388846969	7.344572295	10.75983295	10.43622776	10.53499771	16.97005362	15.17707303	9.587763598
LOC100642898	0	0.289015846	0.258479646	0.248008024	0.458138191	0.672037504	0.832980637	0.591994324	1021.124912	936.4671876	670.2485271	934.4781447	826.7494172	409.0279978	159.00895	248.6267781	606.8469114	0.560799239	0.229643106	0.600875448	0.23688253	0.890688974	0.231037493	0.129837443	0	0.042240539	0.064185403	0.120618026	0.429165525	0.377900303	0.280090289	0.042329324	0.34336102	0.389354995	0.335219484	0.150993252	0.156674399	0.696860555	0.110987966	0.153582982
LOC100642899	0.664768885	0.301615566	0.254218654	0.24104736	0.338898389	0.403721567	0.373226064	0.262844836	1.07172094	1.639370402	1.330061406	1.459946609	2.156560846	1.793337001	1.771420329	2.472868568	1.447243081	0.929644981	1.723889147	1.080501537	3.773751993	3.275245981	5.481785546	3.518656169	2.876268474	2.958710831	3.988388561	2.878031521	3.334354218	3.858943436	3.590131918	2.583054967	2.923796291	2.267842662	3.579574742	2.256541565	3.020454784	3.616503554	3.66403886	3.286793133
LOC100642900	28.66710803	32.28303227	33.9500781	26.5146068	30.20667882	46.54303105	32.04057027	30.14647955	66.81176152	84.11462125	60.95405092	59.38010861	75.66151504	48.84631878	38.13331183	39.36746575	53.28645733	29.31374635	31.96505373	26.72445625	36.75645988	41.35510275	33.91082909	62.06572021	48.46710689	67.59497312	63.90552974	67.86519001	63.11165963	74.14501822	65.5885465	44.20950636	48.66188073	35.85292042	56.99170337	46.11821561	40.09669858	48.5299162	58.50696958	33.24307153
LOC100642901	375.0331069	449.4544048	366.3176403	359.2688212	205.9452713	228.6329398	277.3865515	278.7655103	307.6081872	321.4181813	352.5306535	291.1010223	322.3587126	436.5072756	347.1014776	178.8305923	334.3785414	201.2976448	179.8960011	163.9159158	140.4161956	106.0268738	124.8235768	407.1663289	340.8956559	495.7207554	470.9440412	412.1446999	471.5908084	422.3798504	429.7078459	270.5628608	290.3399785	424.1868345	285.6618698	329.595132	289.4281104	410.8197887	254.4632134	284.8578775
LOC100642902	5.377325666	3.555533891	3.497160916	2.959048552	4.182675916	4.074662371	2.612288461	2.99111057	3.62230851	3.067078242	3.463732823	3.692022326	5.458376177	2.826080133	2.401054308	3.053439305	4.201150491	5.287427912	11.82952898	11.37120833	46.4647368	12.70107034	49.18493549	5.284632302	2.923065236	3.319211512	4.462130777	4.083436116	4.491695716	4.247082861	4.009391353	17.04292974	7.432539765	8.72360335	35.03801263	10.83613011	6.801225283	10.69937785	15.08195305	5.315217718
LOC100642903	5957.210313	6692.136329	2913.702405	2548.008541	2165.353894	2254.888125	1479.647062	1735.327919	1003.847216	919.7760194	1515.205009	1350.969101	772.8144917	1511.936624	1784.014378	752.4500267	1094.743884	2778.411961	1774.632982	1831.18652	1303.143022	1100.228638	1273.30262	37.58143554	63.41540521	34.87768131	63.41432051	94.3408175	2002.881197	49.95415743	67.6025189	3993.602704	3711.168125	10720.9799	2397.173257	10739.42483	7514.388774	2553.986784	795.9342824	4661.766692
LOC100642904	3.897152406	1.406215622	3.323876022	2.859407989	4.191342444	5.658602105	3.990212671	2.846693139	14.97399304	13.0995737	11.70939644	13.31099393	12.93432155	11.25983427	11.1908007	12.48290209	11.3647342	7.513616727	8.156331229	9.293936734	20.20822068	18.48561955	18.4712565	24.85507923	19.26666899	24.03799591	22.63899689	24.4237953	20.75922812	24.73402177	25.81144877	15.38332695	12.70644538	13.99035309	19.83781607	11.38132016	11.88934543	14.13317898	15.10539671	10.77720181
LOC100642905	1.507387753	0.702399736	0.53430905	0.752284614	0.696959513	0.912616447	1.142790082	0.73990763	19.16778449	13.92288026	9.976842765	21.81257457	26.08530484	7.973198023	8.759707508	10.72276421	18.1193241	8.722909875	9.561669247	7.664124501	4.203130128	6.995923189	4.999872101	0.793554493	3.042562911	0.295518319	7.864513078	3.01002827	3.33532916	1.898320459	2.516388826	1.19214294	1.713523266	2.204445965	2.351878181	2.737788623	2.338775785	1.027442655	1.902853456	1.378414853
LOC100642906	20.10719545	15.46144311	22.10023779	14.876819	17.26985205	16.18734943	17.14074752	11.90006736	555.5962651	595.3463434	401.357721	409.28756	679.6248854	224.5013278	84.43606882	44.22481825	382.2224983	8.921645385	13.70951497	15.58301288	13.89357972	7.264834828	19.92414627	93.11948	79.02031961	83.2780709	72.11823219	105.7860358	55.18239994	67.62791508	89.19986333	37.43742763	24.75011302	33.22091894	26.67321397	20.54073254	30.99407408	35.80424202	23.04653424	24.91076568
LOC100642907	9.900883137	9.766204926	11.79868829	8.812480397	14.71552327	14.29867999	11.91538912	12.48898585	11.0272756	12.12945477	12.46002378	16.31356179	13.39325727	12.18351556	17.58607845	23.64278723	13.43469266	6.163803905	8.633574998	7.837677765	20.13485342	17.99480104	25.94526527	24.59203233	19.30666082	23.28618693	24.23516405	24.68318784	21.30602927	25.57746295	23.17329387	22.71019963	19.7733417	19.04543054	28.85391309	28.75164205	19.92257282	24.29839049	31.74060292	18.20331776
LOC100642909	0.251931768	0.190660784	0.198928366	0.192109703	0.189657798	0.271012154	0.219036437	0.190024633	0.279149877	0.158450118	0.188630348	0.278250819	0.424843322	0.236594272	0.237675716	0.410874405	0.34052167	0.220887715	0.394287096	0.414179564	0.450918568	0.37873815	0.69895806	0.398977094	0.30083231	0.420252972	0.444185265	0.438362562	0.316877407	0.425814795	0.355447076	0.483717548	0.363204627	0.413830798	0.480275269	0.424173341	0.328271878	0.443014276	0.835662009	0.385941543
LOC100642910	101.3653551	107.6273396	109.9378275	101.6789171	80.74509599	93.26227638	95.9193782	90.05470518	93.26927751	104.0491512	96.67910742	79.09162889	99.43908303	93.37892603	76.86681258	72.11179477	95.74756935	55.92019579	57.93888197	54.10119175	108.3888806	81.03147632	117.3525868	154.2714314	115.6577383	151.7934554	163.2249976	158.3806211	153.1499941	170.942682	156.117192	115.1794339	118.6862465	104.091164	136.5104626	117.8825414	114.6148852	152.8613556	122.3057892	95.0302729
LOC100642911	13.99331167	13.9913825	14.48067579	13.72504581	16.08971786	20.66849939	20.272605	18.26118612	44.02834369	46.78273368	32.29360853	37.39010185	43.49159115	29.19209971	25.3834452	24.69827521	33.71652233	10.97425356	12.79077864	11.79145827	27.53801	23.47461636	26.25547308	46.86873306	37.26919261	45.29171172	47.47714392	44.20641547	45.78369684	47.36486686	50.15367232	30.16660082	29.16776079	34.06378812	35.54826731	32.06530463	33.10233554	41.97910745	27.94154117	26.26620071
LOC100642912	911.730629	819.1317426	561.6507503	612.9270137	600.4394268	655.2444493	631.1765889	583.5073127	636.3230185	598.9930535	680.2929711	819.9275084	880.3967889	843.7603558	1366.039212	1248.571029	796.802999	798.2067699	766.8799231	846.4608953	530.9341284	672.4883414	459.168363	707.4024897	538.868339	765.9490881	679.6790434	976.3739118	640.1804799	553.5983185	709.2194091	1015.136768	1415.489525	824.2442044	1728.257689	762.1903224	737.8378302	635.2212388	2405.213094	495.0506057
LOC100642913	78.8863823	87.70720053	75.49860387	71.24976708	81.82096139	88.28202809	75.23678523	70.29298355	439.3997197	398.9205796	400.2312461	478.5612016	428.500794	445.2320099	424.9374106	413.4303039	518.905268	221.2775492	235.2331435	231.9638991	232.4049075	187.6455447	245.4177859	115.8391791	86.01177056	97.99751728	115.0417287	105.3696814	101.2820322	95.26719827	114.1271544	46.81104768	60.3594362	71.76371822	62.45435686	81.91094803	76.17706753	98.29976192	38.88514525	78.02072463
LOC100642914	8.356039302	12.89952139	8.869675587	13.5371326	11.83075164	14.99893685	15.18710959	17.0510864	8.843227739	8.749737529	8.287747375	11.86766325	15.25796933	11.88581177	14.65231245	17.79004751	11.13193109	7.912327618	9.481674046	11.66558151	31.91419955	19.50103989	31.28086613	60.75643377	42.38959632	53.4035135	54.59538196	64.37166933	53.54403376	55.11286656	64.79742212	35.68378327	38.37999996	43.12878804	43.44428957	41.25149292	37.11239474	43.27232795	55.39434498	29.53775321
LOC100642915	0	0	0	0	0.634733847	0	0	0	3580.45826	5494.867324	6168.402801	8234.350163	2437.475029	4150.734037	9591.942119	10258.51114	6376.203576	1.482839243	2.90173457	0.623084981	2.275425373	0.772646233	2.035682552	0.187151717	0	0	0	0	0	0	0	0	0	0	0.896742547	0	0	0.194402666	0.233643725	0
LOC100642916	1.36266908	1.301766798	1.097859046	0.77052257	0.232017507	0.19876782	0.073841466	0.195953837	0.579596046	0.685509282	0.283076225	0.257800988	0.351550973	0.517517122	0.203609595	0.312007092	0.473522704	0.661854756	0.879183359	0.782045876	1.475377127	1.448329055	2.576872218	0.166099944	0.162715472	0.326104196	0.249026868	0.280023192	0.370887141	0.291169841	0.392280551	0.26811134	0.06073807	0.302564311	0.268094911	0.599451318	0.208508716	0.182435086	0.741133936	0.162682089
LOC100642917	10.53732849	19.88223125	11.53524812	19.49625409	19.30727561	18.92230893	26.1021034	23.32949733	10.98334028	10.5928516	3.670444476	7.057802501	12.85685885	6.945725082	8.11035804	10.73517877	12.38029926	9.581093807	13.77656221	12.92983289	28.79182427	24.09087939	33.34566116	34.12168184	32.67966806	43.23519465	50.75232794	36.24302997	34.08478495	50.5953202	43.01007561	12.31687771	20.52438587	14.3229605	6.430063222	10.09989335	5.90352214	18.0954514	10.20769463	10.14321168
LOC100642918	11.01898181	7.836795368	9.103725293	7.392350315	9.654550827	9.545304704	9.704202918	6.964416024	23.5970623	24.25953632	18.06005367	27.16341383	26.94806027	14.0284633	12.40013387	17.15587421	18.3630202	7.445834467	7.38625694	7.015259275	12.3008145	10.70545817	15.24378681	21.70357062	16.26290378	18.98175536	21.04586839	20.76686674	18.34748248	19.78930274	20.40904281	17.94799271	19.32902956	15.93689957	27.18221206	24.90997909	18.89342777	20.62147067	34.82883608	14.80891126
LOC100642919	3.436509583	4.045520189	3.767711425	3.373182743	3.856051982	6.967528549	5.164023662	4.730329819	2.54757173	2.329358325	1.867120765	3.517606624	2.798990519	3.020621796	3.980075781	4.377632649	3.336870776	0.286188401	0.499561066	0.301903501	0.308225204	0.126315464	0.462512683	20.09138963	14.93712885	17.37013631	17.91610592	19.04950987	19.92391201	22.88959504	18.99221707	10.22737938	9.194542911	8.896505274	8.899124672	12.65116329	9.308653078	9.087335526	11.99862411	8.154321133
LOC100642920	163.8038234	159.4972483	162.5203268	127.8018777	141.1573091	142.7058057	133.9687992	148.072462	119.0538716	125.132223	159.3253822	102.5388572	133.4542024	184.8715875	125.9666469	92.21169978	136.698449	78.54188923	72.37072499	72.95598933	115.1030823	86.27704729	113.6851565	139.3957538	114.3374266	153.7551828	149.5200897	138.3379488	135.5468566	153.480682	142.7566922	112.4411893	144.6790099	111.3797641	165.7804865	137.2160021	108.9669198	168.2597854	182.0993841	106.7745908
LOC100642922	0.970434034	0.475323367	0.956856003	0.647309754	1.11393304	0.997179387	0.401076228	0.572451737	6.738739038	10.29205247	5.277241384	5.256345267	6.471621703	1.507483796	1.425696043	2.004526594	6.103206797	0.338010738	0.548448554	0.460856917	40.64594819	4.294495825	22.66254395	0.417366471	0.35580072	0.326946897	0.552703001	0.409395972	0.474451642	0.511014023	0.378865734	0.28901614	0.27352207	0.351259682	0.229264719	0.269511976	0.253892047	0.482514951	0.279448938	0.208166734
LOC100642923	6.858181164	4.978187457	4.621899881	3.55760074	1.764852051	1.103801726	1.118367736	0.783456195	0.532727432	0.907594875	0.485471543	0.938007995	1.113399442	0.562582719	0.94943935	2.011750306	1.021735912	0.376352132	0.708310271	1.625501326	1.768105025	1.503518817	1.839090744	1.385228017	1.084939741	0.744203268	0.923384211	1.201938719	0.786152676	1.605323975	1.255757445	1.256973282	2.197788947	1.042420786	2.62521947	2.881895657	1.631531416	1.34464866	6.053167938	1.272985306
LOC100642924	31.15352164	33.95160257	31.14238533	33.77214535	22.19483536	23.02465979	23.18461897	26.27516913	9.538214677	9.65475737	7.02327057	11.14377656	8.517847644	10.75172348	15.20569495	15.95422284	9.143328579	0.664534828	0.310594178	0.883062222	0.318773743	0.310718685	0.383532732	27.50377349	18.25355726	24.25464089	28.46922685	31.927226	25.00872776	23.96584492	27.44223728	16.99936539	15.01461792	23.23232417	27.35013623	15.42283772	23.80840348	19.49499023	21.88033065	16.23351216
LOC100642926	8.08536093	17.28518937	11.25925979	13.17220199	7.702144254	13.33702309	16.77098542	13.68085524	9.757014472	11.89923153	11.05127941	16.80768237	13.81550851	11.49504551	14.48469442	19.36472587	11.55501466	11.3222358	14.13082449	14.37536551	31.35556883	21.66635427	30.80832138	31.41537536	23.66557607	31.10818848	29.57003298	35.3352574	30.07390677	31.03126703	35.0455568	18.42989356	23.80915279	21.59604425	25.23816661	31.29624689	19.99928309	23.05403843	33.42919088	18.63944834
LOC100642927	5.064298256	4.119234971	4.859435067	4.21751277	4.322197016	6.185066207	5.309528627	4.48666281	13.52968713	13.24027745	11.41423824	16.46854496	15.62127087	8.11748378	7.227733756	12.99006348	11.32690914	9.394387786	9.94926567	10.33970131	17.90296722	12.45006047	18.40749317	12.27755546	12.02262172	11.87108084	12.74829821	12.95822365	10.16676271	12.42425167	11.0956039	8.321802153	8.358349983	7.206784998	9.92855097	9.106425759	10.44282013	10.12422432	8.297354909	8.148754824
LOC100642928	30.80983071	23.66257495	32.1766741	23.8996338	20.97863973	24.91394741	27.14079532	22.46057555	31.97676532	31.49491024	26.01106257	24.33738017	29.47309948	25.32346095	20.05132908	21.38795863	23.66608508	22.65536838	23.58348349	19.63514127	34.29307879	26.93780094	30.98604472	43.54010103	31.34368213	39.82262245	41.05644411	39.30986127	36.46834462	34.94905844	39.41690334	23.83169791	25.84491245	21.70218413	35.86693527	22.15166069	19.2411335	38.16985448	40.55098257	25.06162534
LOC100642929	57.00524281	43.79349758	49.11787219	45.75174137	81.36776262	91.40968887	70.07911563	64.92863802	63.58482013	66.95658017	75.59887515	70.12020727	79.85621036	72.28286864	67.03819059	72.60308815	80.52426572	37.99598981	59.1739954	63.57026003	87.01822347	81.55803771	87.06252821	150.7553872	110.8610553	123.212733	135.2252593	142.515239	128.8091479	142.4996673	141.611947	127.3546021	110.2307207	114.2573065	141.159102	138.2812002	119.7770334	134.1301963	120.6009544	99.08101775
LOC100642930	12.0704912	9.787245925	10.71127165	9.72676262	7.782497489	11.50061796	6.388985041	8.508956889	2.67311361	3.373099823	3.288599714	4.508771743	6.116024198	6.02711785	7.346171663	12.45521909	4.547016361	2.571499788	3.172391042	4.489686391	7.549397476	6.58976011	13.73428011	70.22202702	40.70083716	52.05515253	63.37592662	67.64393843	52.65598684	69.97785443	59.41100563	26.44175396	25.78400989	32.12415387	35.57050381	24.52527466	27.73701968	21.85054067	38.3419122	19.67512682
LOC100642931	209.8057625	173.5423082	132.739215	113.6796802	169.0481963	184.3892683	134.7513567	143.5690233	153.1977958	160.2960449	148.1329641	175.607336	166.1188019	199.146943	165.4311428	103.2147563	175.6755994	219.7693965	212.9451147	249.3726167	52.37148747	71.01244686	37.5876822	136.5229628	85.61816065	108.7617896	125.4843167	150.6536848	165.2174564	101.956339	132.2577763	168.6231709	261.7331179	448.6990568	179.9329831	463.6979261	386.2962858	430.1667336	141.2076318	327.5266501
LOC100642932	10.89171483	5.204721027	6.148104273	4.596315034	12.14982003	13.23956308	9.073147554	7.433961102	4.941531702	6.185075398	6.897565166	6.117616082	6.048126783	5.206653889	6.163394138	5.069692216	7.095192205	7.8655205	16.40299634	23.74132637	31.42930017	22.31150491	34.14441721	3.304479233	2.289769479	2.414022292	2.046497587	2.189944331	2.527995086	1.588693689	2.672548085	2.189290495	1.793754675	4.137032087	2.571116147	0.508319586	1.697471151	3.449341745	2.226318915	2.046585218
LOC100642933	12.8239164	11.46024543	13.6576822	12.09338347	11.91945495	12.68472062	11.37561218	12.9106945	7.131935892	8.516527817	5.968088826	9.169841918	9.488948145	9.339536046	8.098289256	15.43156991	8.166806623	8.313719685	10.06720534	11.4142574	18.84091267	14.78263402	21.18934127	40.56791683	26.32993634	32.78624196	32.36190219	30.15453311	27.08900851	41.01028287	37.92145606	12.78229443	15.40323856	18.96197267	16.1375916	28.24142433	12.70278904	21.18062888	23.55911897	14.34917987
LOC100642934	58.32922806	42.79482747	47.49731699	34.60830897	35.15019809	33.63522488	38.46009598	25.99285484	21.26142393	21.61708684	20.85613106	21.69278947	21.29769064	19.38722506	27.38204204	37.04887409	19.00702584	13.80333352	16.51885902	15.17142466	35.5821492	22.6982443	35.08824119	50.99370265	40.76642794	53.01728653	52.77360072	61.35481523	50.56804838	53.03243843	48.27685972	38.56429129	62.56863836	58.30418858	64.87213129	77.78807286	59.09032513	56.05354152	58.22048467	57.01825429
LOC100642935	30.02972566	21.82229856	21.64036669	21.18460678	22.31777003	23.81139185	20.36313571	21.39628044	19.74251896	22.05429228	19.28712292	21.06267058	21.6730561	16.02946651	17.07108718	17.42208548	16.52607028	13.5559543	16.25369579	15.56761516	26.19960832	18.9037475	24.31870355	33.90195586	25.39810989	33.10658109	32.901535	30.11187905	33.30579414	34.21581482	33.08715819	43.928025	42.60348763	54.86805533	50.01540181	52.75150595	60.54594713	66.70010773	35.38245917	32.7033087
LOC100642936	841.0272023	594.482065	548.6732207	609.6990939	473.9228517	470.858114	272.7138256	383.4716832	260.7143557	283.4958641	330.3365272	505.6070805	416.6076044	560.6984042	1094.850664	504.3351638	420.9818984	2.669816249	0.855781491	2.123073006	0.364101064	1.378707103	0.10364816	16.21440771	17.63716372	16.37605418	11.61526341	15.562775	22.63088922	13.56304124	11.36951608	99.67661651	55.59684503	57.59449362	67.72254836	2.125896661	134.9160365	103.1539634	48.8093486	126.3373869
LOC100642937	440.3974395	917.3023563	946.6255595	974.5596711	628.773221	877.437324	921.9520614	714.9202265	132.8706663	122.3137798	160.9113293	220.6458863	280.2890667	248.3238028	570.886576	513.1336197	178.8180431	28.83205825	25.12932313	12.85194953	27.32241736	52.26413916	60.96999944	13.015404	10.17913793	11.67959853	14.06169231	16.26502989	206.2581738	13.01342265	14.14326198	475.022645	477.7899224	1066.749564	364.9262232	767.285713	697.8969897	599.9265638	243.633222	336.7111026
LOC100642938	0.520987024	0.508830871	0.439296604	0.374143806	1.420730985	0.28045446	0.113823113	1.211834543	0.879146615	0.55064871	0.4562962	0.363502473	0.741683647	0.796778354	0.865451146	0.585969107	1.833527567	2.555830475	2.001891184	1.115014958	43.60356003	11.56161894	20.94759113	39.6806204	29.43186258	35.94024207	36.37671204	43.61394519	39.93509885	39.5028535	39.54565106	16.37801701	15.78368321	18.10719637	14.30126998	20.98387733	17.2318826	15.62506168	22.59996813	10.07895955
LOC100642939	44.30089446	46.58244917	43.37682067	41.94953463	32.19848118	36.43677034	41.88605156	37.20708028	44.46005472	43.78287924	46.1816545	41.28630226	47.38050859	56.12532848	38.81638179	38.0633345	47.44096233	47.59468563	48.79879443	39.11458481	50.1487492	46.27070915	42.05213674	79.37866951	60.91286417	80.95250381	82.31569589	73.74872691	74.42895851	81.54698095	79.61219579	45.93258824	50.35511133	60.95500678	48.48308461	48.66199688	48.04159494	61.38007338	48.58799264	41.38764517
LOC100642940	40.44862598	38.91865033	39.70179877	28.82937753	46.98731511	52.95630905	39.21622517	32.51474437	73.71729409	58.53455476	48.71862642	58.51689372	70.54826815	65.56087317	49.35117589	72.66848839	59.03026123	27.05734804	26.7685122	33.83903057	27.96363691	27.19659376	34.35165022	91.67695062	67.62139709	51.22722414	71.26240381	61.01633864	153.0348282	68.90168518	75.25337976	60.86075772	68.07590161	63.69872919	109.1278834	204.0028028	79.48800283	81.78818403	70.20396257	55.94030718
LOC100642941	64.96256499	80.96447048	67.28663069	71.02521469	64.60914032	82.67961656	70.61350852	68.40219142	194.7111278	188.4620523	178.2195559	169.6856874	169.7176194	148.6753828	128.0246948	135.2441688	146.0605158	116.7750334	113.6022616	111.1753279	163.1549459	130.7642474	144.8854006	164.84524	141.7424834	176.5001322	170.0699083	166.248006	147.1574699	165.7936991	179.3367301	113.6960197	104.6431653	117.8623264	117.1374971	122.5028469	104.9848311	138.3360923	104.748348	92.40101123
LOC100642942	21.04714797	16.6901896	7.98829083	14.71866767	9.220166642	9.903549717	9.96385908	8.980783169	1.939577027	1.674475196	1.944523236	3.816568145	3.127988406	1.952175685	8.049752417	26.41868904	2.560755895	4.991601423	3.769505087	4.795328595	9.995700993	7.799247758	12.28874077	8.270248702	7.372146258	9.597356562	9.196142876	12.64106096	8.150182449	8.891130235	10.37951112	9.05440006	7.238137377	5.208364582	11.53889545	13.38994514	7.438446334	5.736420196	17.51323	5.776134541
LOC100642943	13.91394364	11.48952011	14.3878417	12.11294972	14.46194816	15.74218733	14.97149998	12.27193099	24.34760437	25.21494458	23.84265626	28.69293247	25.93400813	20.97757915	20.28194996	21.43645558	23.37962973	13.72066573	15.27642516	12.90496197	30.45948696	22.1099556	31.53444048	24.55705305	19.74767876	24.1311543	24.00547162	22.98309293	22.52098689	24.52737038	24.80292659	15.34835655	16.56040291	15.33006997	14.60655157	14.89379778	14.1067842	20.18663947	15.7295513	15.49102056
LOC100642944	80.68091524	71.9857725	67.95033543	57.29516731	56.2033088	53.55431443	58.07971542	52.87241706	63.00554369	59.35086727	57.74631778	57.94847524	63.4213082	60.73410871	54.77240653	53.10248158	53.92280717	39.53660124	39.47534464	32.61522171	53.62966277	50.46919947	58.58714049	85.7175529	72.49128295	92.7688567	92.41396567	97.07528002	86.39780889	85.97983345	96.7335546	61.06892104	55.69017795	64.27685006	63.47975185	75.53127428	57.20570076	75.9328357	62.64625597	52.73778702
LOC100642945	2.437300843	1.720584438	2.399582173	1.933335923	2.343059541	3.301379664	3.03609245	2.50523505	1.1648369	1.341392652	0.605653789	1.980890239	2.407758512	0.611350298	2.755855283	5.846093417	1.09618993	0.94418972	1.196009227	1.129116325	1.713720008	0.79377849	2.448932652	31.57104742	19.4092534	22.06672425	26.77604263	30.31391772	18.35102623	22.86486446	28.13133045	15.45982645	10.18577496	18.92927162	18.52627859	10.7129727	14.19732773	11.09802355	16.32141962	8.69630703
LOC100642946	112.6853768	97.90809704	97.13117218	84.23917264	101.1783881	104.7364377	102.8424054	93.01272926	233.2841638	230.964819	179.1968727	212.7214741	246.1372213	144.6229798	123.0072764	112.5985357	170.3846892	74.55122847	90.52627783	82.5359029	118.1991791	99.30567497	114.4367371	134.1144495	111.8012481	134.0684002	136.5733542	129.6567423	145.3756748	141.2595845	144.6021792	105.8862184	111.5383348	97.88486559	124.9395921	87.88544532	106.417414	135.9054995	109.2562982	95.35876368
LOC100642947	1.939318029	1.275098356	1.135228292	2.211499481	1.377919872	3.129642854	2.006393687	1.40888767	3.541612078	2.389047579	3.873720655	1.83764908	2.157238531	1.737941111	2.59674488	2.651956242	3.620610401	1.74477261	2.340254612	2.138457063	4.868155839	3.244690731	5.992886899	0.780817605	1.015184938	1.140322386	1.880707073	0.788156717	1.512167229	0.955549971	0.835846346	1.029515331	0.585348213	0.658692856	0.863310315	0.774632411	0.970030825	1.772995258	2.175738446	0.937638149
LOC100642948	1.157225472	6.908728606	0	5.073464155	0	15.911614	0	0.888604406	1.090545109	0	4.94873528	0	1.076073342	1.149147633	1.239201414	2.517550435	1.438764417	2.298376931	3.211680389	4.219958001	4.936106831	4.36074098	6.460942986	1.838468592	1.084127494	0.697693711	0.794251615	2.374381381	0.41428579	1.47028255	3.204807196	1.091682206	1.296717076	1.235854199	0.479383503	1.731879338	0.451733875	2.71804635	3.274788771	1.319623842
LOC100642949	41.96792479	53.32699076	42.21135809	44.45203485	35.03472259	43.78078328	35.78144522	43.01179718	26.79706051	28.41237405	26.54960223	38.05238451	37.6565672	28.39475754	50.68098267	74.24038352	34.18414899	21.32957166	26.32334394	27.07544121	66.35296318	38.04392517	75.81968614	27.91264022	25.43934951	24.26347215	25.69670748	30.31471802	24.46170355	27.89284943	24.56177366	44.69381083	45.235024	39.20849899	46.06826728	55.0792421	36.55825369	33.74262873	71.43749255	33.36662352
LOC100642950	25.064516	31.51487166	27.7586195	27.84629358	24.21382126	30.84822349	43.39210717	26.69643985	215.0989981	204.6508643	163.5479268	205.6789088	202.4453266	98.53870254	60.539158	70.66622497	123.3339377	49.31240562	43.18091147	35.42335134	62.11753124	34.35426063	51.95159768	100.7382687	73.34157107	98.31650989	82.94799783	89.62427708	71.96978518	78.07467649	101.5263309	51.60842548	60.34888561	59.841317	61.03559796	67.40613086	49.09746588	54.63399537	103.8172557	43.37981797
LOC100642951	2.977054528	3.902111939	4.532867479	3.721789995	1.613095822	2.100526251	1.74845266	2.008992242	0.06296037	0.138053247	0.171461208	0	0.372012505	0.467992355	0.489620693	0.585833129	0.081288273	0	0.186871137	0.061746307	1.680226591	0.718620949	1.635157175	17.16302261	13.22594446	18.0020935	22.715987	18.94855945	13.92115156	21.56889695	16.12314805	4.480917858	3.138748173	4.455006818	6.851303031	4.642362796	5.207995088	6.9692354	4.454897982	4.500928326
LOC100642952	0.156603666	0.100387769	0.224349304	0.086646928	0.047922615	0.154058466	0	0	0.054363767	0.263038642	0.289889992	0.472694989	0.733239582	0.229780987	0.473096991	0.322575393	0.144852482	61.39109777	156.6384117	329.6633503	2.007704421	0.888826992	75.04211127	0.161369552	0.237540806	0.195561902	0.194316207	0.090782761	0	0.039048405	0.043630726	0.149198222	0.052003179	0.194179213	0.321913525	0.19299812	0.071605277	0	0	0.240799619
LOC100642953	11.30547916	11.37210504	11.90867752	9.155987599	12.64817648	11.786494	14.553106	12.36741555	21.91244331	24.76778694	18.91587262	17.44222129	19.35937382	17.26271995	13.0561614	17.3011243	17.06634003	13.75560451	15.52222582	16.482181	40.15651865	31.45738835	35.80935734	36.39018684	25.55446665	37.67849323	34.55183414	31.66266199	27.5555595	35.88979123	35.38817562	18.67273335	17.03797854	20.42280319	18.5801304	26.21135737	16.36879722	20.41211788	26.28163107	16.30866078
LOC100642954	51.79137975	39.98711028	36.73538094	35.12830612	39.58510659	45.22214646	33.82656087	34.73618411	5.143835198	6.393125859	6.891657026	8.661164265	6.973702579	9.391899493	16.65603785	15.47640846	7.483856821	0.770742	0.976694479	1.366315798	1.551299781	1.386117627	2.255474375	427.8235044	313.848052	316.3154193	335.2345482	401.9383898	301.1026961	329.1441459	423.8087555	146.2184773	113.6504731	205.3841651	118.833664	80.53582555	130.78891	136.7111579	133.0085935	110.7038527
LOC100642957	35.05236442	41.23848354	42.57930383	41.90782871	31.96355456	39.94182495	28.49015323	30.89406567	18.28648194	20.0249768	20.25238158	24.27510831	25.68232569	22.84603748	32.00651528	40.62617012	22.81629862	29.30435488	35.75367779	41.69754432	13.73337636	17.64269386	21.14462025	137.405578	115.574246	119.711196	127.6996527	119.7268622	97.65695496	123.0242666	132.9638543	68.36397073	44.13028935	60.95602522	45.75657915	48.97700178	52.73294787	54.99604083	31.19717609	66.03313755
LOC100642958	47.07114049	36.94540921	45.38798142	39.18034039	28.91967204	34.71357153	27.64131596	30.78988626	52.02462656	52.42232068	55.98673841	71.8608114	86.59381768	101.8974374	109.4479953	76.89119737	100.4040481	37.55728216	74.26287413	39.8144177	53.19948654	52.39712406	32.58009965	234.599099	166.7371772	238.4511553	247.2768445	200.5628838	203.1076218	217.8001182	231.3004406	150.2841364	55.32634369	97.56682078	99.77831244	204.0416547	89.25872374	103.9062664	36.77233547	50.1485635
LOC100642959	22.31774734	21.16315124	23.32177096	22.33661684	26.19041931	27.9640095	26.36810078	24.75515921	136.406657	146.0915892	83.55725592	105.4114127	125.185955	55.43855093	39.30694126	60.73159416	87.14251101	18.86992294	29.69573342	30.54790336	44.49381284	34.58084092	61.64434149	45.55397923	34.52674191	39.62265994	45.34807899	43.15921132	42.17578736	47.29478159	42.03847523	59.99055097	48.36290711	43.5912852	59.91328766	108.7190094	41.99941438	40.63373749	64.48462111	33.54229006
LOC100642961	6.262707759	10.65964204	6.69652333	8.708570022	9.127405913	9.670804481	7.941161773	13.90415238	2.030226873	1.672780041	1.925093641	2.535511523	4.206422973	3.549980467	3.226046524	3.637037484	2.667563097	1.620333793	1.775110293	2.056535172	2.674657185	2.463840769	3.616840675	71.96454116	58.45505277	69.32329631	72.1323455	60.95187703	63.28768715	76.00514512	79.27750144	20.93573514	14.56702774	26.09488162	18.75144426	20.13721447	17.02283185	22.77175109	15.74635058	15.39520553
LOC100642962	39.1154637	46.0715966	41.34438612	39.33652335	30.69107015	42.47674309	35.81627369	35.95747347	47.89215711	50.4311848	50.01314514	45.64462287	55.00004864	52.77615756	42.38297445	44.11791075	47.04822799	28.80086661	26.98961138	31.80602729	42.58496495	38.44791979	46.2268376	54.74632791	48.56692377	54.49409309	59.76458665	52.70501251	54.12273064	56.97974114	61.69529996	41.10671898	38.73986423	36.71646	50.08519568	44.26172638	37.44046371	55.66502734	47.17294989	36.05216514
LOC100642963	5.98427625	6.467759197	7.761563675	4.830695916	6.234493774	5.812225638	6.388688238	6.173632508	6.894548886	6.996458144	8.543467343	7.486856863	13.07580648	17.22822182	6.187652448	13.27007779	11.88814405	0.946520994	2.738426534	0.665972183	4.124639218	7.000581931	10.48174674	1.102199186	1.073078962	1.504731326	0.63285888	0.414644834	2.217727393	1.327946648	0.727207124	14.33680989	11.83970018	7.169945271	21.63620667	0.994039547	15.65391213	8.169865652	4.569730074	6.762831597
LOC100642965	1.696866811	2.693470532	1.537152641	1.292625858	1.910395466	3.586503542	1.278621078	1.90831891	0.996155679	1.544193349	1.307247994	2.133457119	2.280954613	1.596507443	4.347643022	3.555608767	2.609707784	12.19898139	16.31637095	22.87293445	32.78380052	21.12737012	43.94392755	0.432121273	0.337771453	0.231687544	0.280426982	0.949177102	0.477729228	0.590730049	0.342680169	6.432548614	5.131525776	1.880681017	8.013626076	3.239023096	3.178455396	1.66245258	8.050089059	1.119346892
LOC100642966	17.41381712	18.90839853	14.71505337	15.48918903	10.58207647	11.22980202	14.70704822	11.90140896	47.769944	55.31387085	38.98321398	51.32528215	48.92811119	26.90751227	24.08556958	27.28147452	35.42098381	19.76920585	17.91204388	16.32841096	28.20820851	18.83930237	26.48733696	50.00477401	41.8617267	52.00570014	48.18908729	47.79538034	46.2680037	55.91145123	50.08789058	28.04221615	24.75592169	26.48171506	31.30547625	29.01586697	23.72561375	28.65533845	34.24316852	19.86598744
LOC100642967	13.01367883	11.17925297	11.53866348	10.23572271	15.74632405	18.45185707	10.95279489	12.47813943	12.51362114	12.95540262	17.40960393	23.51353136	16.66434913	22.90258564	42.24678069	28.29991304	23.1388382	8.040522791	11.89888364	9.896705456	23.59781774	22.60493822	22.95881647	73.20091647	49.42469861	67.42245052	66.77876929	69.53992975	56.44188551	67.9728518	66.83433694	40.56107946	34.07030007	44.32363617	46.84961747	30.56262998	46.79672543	31.43898678	36.97474896	26.20248815
LOC100642968	4.839677896	8.323618751	3.731143736	2.715366518	2.94722546	4.148823558	2.792644232	3.828685362	1.06347956	1.167757066	1.005922801	1.684277153	0.981542204	0.723375693	1.577851109	1.762203572	1.205469217	0.563726772	1.534548531	0.776228873	6.40178049	2.30410579	7.710258436	3.153447402	1.714124502	2.188898309	3.080090693	3.930043003	4.782633393	2.397394222	2.603655454	2.692208159	3.792205461	7.449529349	3.646998721	6.067777672	6.563711194	5.470178802	2.716001607	2.24121788
LOC100642969	3.41145976	2.921199041	2.239329079	3.016610715	7.921419403	8.305193766	5.680978793	5.374180411	8.273405707	10.01891855	9.18245203	12.17149661	12.19677104	8.393036335	11.12882952	15.39148322	10.990178	5.519253616	10.10651081	9.380627297	16.53236685	13.53937996	16.07073022	23.01353215	17.51853351	18.84474826	18.76750417	21.44096071	16.95964246	19.06313716	22.41558761	15.42980552	14.93583306	15.33096661	15.14458232	15.07508712	13.30465385	13.83307505	16.27284087	11.08541033
LOC100642970	23.50501875	20.61486005	24.15307808	20.86878407	29.57899903	36.78053259	22.53073488	28.51593059	16.26894864	16.92780641	19.17411443	22.95537209	22.7436803	19.41386313	26.66760441	37.56401042	23.69024732	14.06860328	22.3882939	23.05594427	124.0318297	68.50599896	143.6466143	36.19542471	26.8913868	29.2325897	34.82804529	35.49833845	32.21025977	36.8150537	27.93629815	52.90017918	52.7310568	47.39287347	63.80384707	55.26012795	46.39217043	47.87163532	64.29736458	35.58627196
LOC100642972	24.12768165	26.91350926	24.01794525	23.3179245	15.13375057	20.57838132	13.30695348	16.09220316	9.417561044	10.68901842	9.781717811	14.33996567	13.36483767	11.33849441	13.52934596	15.91501114	13.0081146	5.515618343	5.850043262	6.244390146	17.80706618	13.51733501	20.95862243	17.42395618	12.72637616	13.7494872	16.76364384	16.44272645	17.02266052	18.71578764	15.7013198	27.86530152	20.43718564	29.69719084	27.84066366	29.72038374	29.90896702	34.83696287	24.33137937	23.68429466
LOC100642973	0.056139893	0	0.119643112	0	0	0.055446742	0.050078594	0.090698252	0.109983337	0	0.050013866	0	0.379928064	0.291541438	0.505432056	0.707788084	0	118.7034258	411.1464979	984.4383969	8.952511254	3.643523496	1512.336629	0.522853394	0.079501005	0.198080165	0.302604336	0.415078612	0.405691013	0.273253098	0.260933571	0.777487562	0.815151119	0.875744517	0.869681886	2.10307464	0.407651416	0.13371683	4.178648652	0.300534845
LOC100642975	23.82816496	19.07106975	18.86510706	18.11884643	13.2588256	11.14762426	13.91714315	14.12519927	28.22556582	26.26497577	26.06761164	34.16864289	32.03953263	21.00826587	22.65672713	16.29410377	27.97428782	14.06694908	17.11869391	16.14805384	17.45922608	17.81741309	17.46102241	34.67849043	37.26899624	32.55396301	44.11504849	29.09842817	29.42803967	35.41688076	30.59133489	13.97597864	15.13216494	12.46408689	17.37273656	12.90608894	12.8445092	17.60890075	14.79296405	13.13383401
LOC100642976	20.62535594	17.01456256	18.67737317	16.39872779	21.46571399	24.50159607	16.29445267	17.08417154	22.84688744	24.02200821	23.17797983	29.92210731	27.71749763	27.08638482	27.08847126	33.28546626	26.96895732	15.53966633	19.60274583	20.7520933	27.03407649	25.39352299	26.67820053	54.46203117	39.35098268	43.8048298	46.40867167	47.2330381	47.10227432	50.24471625	53.69902841	40.2539086	39.4074969	49.23433389	43.39187279	55.7508395	48.30207655	47.62741129	45.06936634	37.90432589
LOC100642977	32.71173528	24.68424997	29.19230351	21.99385371	38.66424512	44.44099906	33.23977424	32.16079964	42.40462249	39.21628365	37.3159572	34.37854998	40.82951901	36.16977975	35.12925366	36.92265629	36.95723479	34.08777215	40.12677187	38.17391636	54.87095046	45.7977311	46.60110947	61.08258834	48.39873672	53.48046309	55.76951491	61.04017325	55.53023078	56.34102034	58.77565749	46.12183533	42.49170924	45.24054085	46.87245395	39.86895057	40.51647868	58.66178871	37.34545658	36.02756109
LOC100642978	3.788307976	3.584242001	2.963571207	2.204455014	5.571944641	3.254034466	1.553427423	2.028050071	1.043174628	0.311813827	1.040142747	1.096115955	0.752418369	0.604547622	0.544252517	1.662536969	1.265917032	0.502752538	0	0.370348097	0.108369584	0.154527366	0.18940362	12.26377863	10.92233873	11.22919475	15.8558684	11.80809236	9.852352606	12.65647899	11.02523656	3.34379489	3.474199337	3.435090354	5.013868809	4.734521554	4.359404301	4.620895424	5.155222809	3.687516819
LOC100642979	24.78391935	33.21900155	33.74401343	35.02184867	38.93573389	42.11094896	38.25698878	34.28730964	57.88214649	58.64075054	63.77849039	56.65126324	55.7783763	57.75267011	55.19579382	59.35893888	59.06832226	47.04609487	53.71445074	52.17301514	45.03961931	51.5573532	43.2556961	79.26475638	88.10219828	74.77367692	80.39188305	74.11721317	78.29428649	85.74577983	85.0971607	55.41884689	52.60287833	54.59344364	50.31596042	51.15592547	45.32205127	59.78299686	46.83441235	45.68845461
LOC100642980	37.9849844	32.52873728	46.22056076	28.50500534	33.174489	13.52639602	17.79392449	15.64988566	6.182788438	7.060146615	14.50656871	7.096854373	6.783479526	11.50126224	16.94894733	14.91091388	8.705759535	4.537501324	6.522754455	5.524070761	6.394806625	18.51002911	19.46400584	6.154399256	4.004493127	7.975145568	4.318262192	5.402549964	17.18005551	5.434657989	2.720863527	25.19413121	29.71677652	48.02117964	39.07340961	1.803275292	38.19148005	51.9313464	21.06252078	18.81363979
LOC100642981	25.63503748	23.9225039	26.58864256	33.97107156	8.737264703	13.15935417	12.15006387	11.74980221	9.50252594	10.71719343	8.27303084	11.14821835	10.93515132	7.32149832	3.673357405	8.001989305	7.163760178	3.103353081	2.383019006	2.94384165	7.418420063	6.229175806	11.35627289	95.24077715	65.44589058	97.12604889	108.405538	109.155006	95.83467573	110.3980904	90.82853531	34.25283068	29.21763595	38.42297176	33.24318376	29.23654408	31.6728773	32.16279329	37.01680493	25.29890169
LOC100642982	39.03470444	33.11486807	50.47057622	36.20440656	27.55567498	33.9589678	31.69026997	32.6026777	12.92662733	13.61640675	15.49939713	18.01267335	21.66044234	15.48048627	10.79050556	6.925565139	22.98928787	0.275744247	0.127483167	0.189714691	1.020517043	1.231859685	1.580093872	2.091826864	27.11505825	3.587533796	3.100851149	2.215698374	4.545152968	5.817754621	2.725352232	8.270066396	22.41443272	17.73570148	14.7659846	68.94724204	25.40593997	7.829127709	5.049909044	43.59868385
LOC100642983	9.411920603	9.178512105	9.340290623	6.701654941	12.18722155	20.06274617	11.0441367	12.27158088	278.4297283	276.2654574	148.6953546	344.8777475	321.7828914	139.5890753	78.71370955	130.8105942	231.0529614	24.69024178	24.60757934	28.3524265	19.94280388	23.41008268	24.36023192	4.031102118	4.411358272	3.089465263	3.067372197	3.095724915	5.037071597	4.924974345	3.355983308	19.02195551	17.49876457	16.19341116	13.48087474	11.54358487	14.23588412	19.21348142	22.10892617	18.01030481
LOC100642984	52.38977571	47.10528399	47.35435398	40.07539462	38.08215417	39.17462368	38.88129674	39.23385592	73.39661042	71.07491581	57.65578008	79.04075877	78.50842636	53.70230324	41.5656362	42.50103243	56.31013952	32.05025917	37.61320442	28.55672353	72.41356711	58.51881621	73.03847134	67.76422758	47.161904	61.45368836	58.49998896	59.21798318	74.10358044	57.58078284	63.44833757	34.95394871	43.0433583	43.44695782	45.84719373	38.04689531	38.07636644	44.1659232	47.33717936	35.339413
LOC100642985	17.05403581	20.92652157	16.03024394	29.56162997	17.12127556	30.49903605	28.05174752	25.3056929	17.3753124	18.21449156	16.17593567	21.57056499	26.97844741	25.22338815	20.79599132	22.38582919	25.96147565	18.4591205	27.9492428	32.36215631	19.73535242	25.11782772	30.51766024	23.66477954	17.4886428	20.88164711	22.34668427	22.26477768	20.53726697	23.62410358	23.1899135	22.71166572	21.53651917	17.96659889	28.4779442	25.26454275	16.49459803	22.48173601	24.76106771	19.09348558
LOC100642986	33.73830847	31.23257556	32.84769917	25.60261499	26.23552381	32.18354977	24.06647248	22.396819	80.63347282	82.17251446	60.38505681	73.49718445	82.02663086	48.42914155	36.30010865	43.04688365	60.09697412	46.30305947	48.3369479	44.70521574	77.06168765	61.81509907	82.3363084	44.27208444	33.23190374	44.84130491	45.39593937	44.21782648	44.43172942	45.79245095	44.66645927	30.45005289	34.06233508	31.07770397	51.07263892	24.45339505	33.87640491	44.46918608	39.53465624	30.09079265
LOC100642987	22.00911374	22.92965693	23.14975214	22.36250823	15.93935301	18.54740796	15.18500821	14.04102093	15.7481909	14.4125337	18.88561516	29.85193263	24.33875782	26.80205483	48.88184323	65.39253521	29.032214	13.478833	15.79740889	19.03832528	26.68281023	16.85248083	25.26299401	117.8079816	86.48619319	109.0268137	105.4889131	113.0829918	86.16969925	110.755118	109.0201761	52.82646867	48.94559172	71.10772544	74.54292461	34.25947085	48.99952882	51.8093683	89.56340389	36.20875772
LOC100642988	6.430668555	6.618289532	6.851729649	5.868122223	2.996219235	4.194092043	3.861551877	4.133919881	85.75995445	70.76225971	51.61402544	70.01095783	57.76244096	29.01656249	25.32518875	33.28569712	38.40794538	6.271102724	3.703672704	7.924094457	9.154412787	5.983478005	14.57411542	27.6479805	16.94076431	26.32406248	20.78952251	32.57182048	22.19548064	26.67940304	25.35613241	14.0513667	19.42521295	22.96204444	12.05391499	12.32885794	12.85913804	13.38951735	26.77159143	10.8077932
LOC100642989	15.27872698	13.25236454	14.63978563	11.96724661	22.75331108	22.63128514	17.49832459	19.68017734	22.83686238	24.27006921	23.53810722	26.206641	23.40373064	22.41796879	23.26780294	28.67119542	23.26939116	15.16777417	19.28701407	16.98682229	29.67407638	23.22255435	27.64262399	45.12791012	32.76541779	41.80099197	43.10213866	41.6358497	39.75640249	49.04740568	43.55190778	35.91674114	30.96801018	29.72859905	38.476079	26.51979998	29.39508741	33.40907108	32.73009898	25.69184431
LOC100642991	20.48404979	9.894077142	15.43006128	12.00199503	50.53816882	63.35740754	37.02446009	41.02328748	40.21129668	44.78194775	38.27951759	55.71540958	57.55603898	36.28264598	39.96376583	58.37990804	49.00238175	22.30068402	39.89015233	42.0117999	80.74956176	67.76524777	70.2437495	120.8244902	81.16734365	86.9104621	106.6157362	119.505458	105.2033096	115.2665746	111.7642342	62.11693884	58.07723258	86.48436689	83.95144909	46.45109265	66.59111748	53.23252051	66.87460725	60.86959339
LOC100642992	15.16895891	14.15094047	13.98273143	12.71520228	12.00182695	10.36243982	9.790274612	9.146916328	21.44804118	16.99398599	11.96781107	20.90872315	14.41120796	10.92725572	13.75810179	15.17529743	14.21258681	13.09621214	15.3924602	13.863289	35.6361372	24.64537381	36.28366474	72.80910978	59.52926276	72.31642697	87.77363603	76.75161834	71.37281365	74.37455056	74.74886429	30.6432984	29.80472234	31.71160284	36.1430502	32.00518344	25.23277508	28.88311523	44.13084516	23.51693299
LOC100642993	0	0	0.474992135	0.150474628	0.135324261	0.135383904	0.252560462	0	0.267040505	0.293831703	0.850934685	0.193388488	0.531146322	0.566264172	0.305270711	0.311505998	0.17770509	238.1939291	259.3127826	263.0875784	300.4324847	579.4295707	689.4273474	0.184531095	0	0.089891344	0	0	0	0.179411767	0	0.089946763	0	0	0.11984737	0.215753902	0	0	0.117313616	0
LOC100642994	17.18237456	20.20062971	23.69118789	20.82472713	17.58391512	18.41704812	20.74866061	19.29948301	34.9992571	35.24785068	33.53918064	23.58836106	25.79087265	31.61225335	18.42757235	16.93661065	28.96607689	18.06466061	20.58636144	17.92273767	46.97017772	35.10840153	50.072358	39.26943605	34.83413817	42.89516166	44.68459016	41.37607766	43.71983449	45.52399766	43.15019144	28.0572263	19.01374318	22.2656723	24.84128976	18.63734879	25.2059619	31.21375856	14.324815	23.0041526
LOC100642995	86.30571351	60.3956092	69.45034131	64.79810086	89.37335022	98.27126988	91.91717629	86.68599148	123.8120895	127.8602817	120.6843246	129.1672035	112.3607367	127.4339709	157.7566028	158.9497064	113.934036	98.80701571	100.6576021	108.3964411	70.35589436	96.23958876	68.22831052	129.1886021	118.6801903	127.4253554	123.0090476	140.6371463	130.7731662	118.3659085	143.0597757	199.7813746	223.7850883	230.6407847	211.0128644	86.69779257	159.3357479	200.8775466	187.7597542	142.3391155
LOC100642996	43.57339052	50.13969828	35.54621001	38.85777678	48.32068708	44.21303571	44.12796247	47.66291406	71.28544384	72.78922725	74.12869513	51.59437505	57.85434957	66.75976524	45.04292715	48.28771102	60.67259382	82.26917341	82.13898777	87.02384123	71.33619403	79.07830831	70.85139649	67.68594437	67.0105706	80.70832014	78.38775739	67.95002312	70.03138643	75.67108114	83.83256837	32.69333602	28.68952157	32.73347557	35.17094516	29.10058668	30.96097487	45.16386676	31.24896007	30.42536118
LOC100642997	2.522035843	1.855578962	2.063320833	2.253596994	4.62881904	6.83541763	3.694166541	3.637699481	10.56734189	10.92443034	7.986620556	9.911267088	11.40478182	7.742545575	6.468829233	7.304455313	8.844962519	3.226042757	5.462043049	5.194881954	13.38244705	11.52875683	10.56473921	18.56088705	11.96439048	12.88023302	15.83620658	15.66928816	13.34692201	18.35316632	16.62793006	7.928774785	5.211824819	6.595344766	10.59206879	5.278602327	6.381431811	8.094748788	4.985644544	5.277249033
LOC100642998	34.35139351	33.73015101	25.24983661	32.43715483	21.02792105	26.8229651	29.07301036	22.20767298	66.45150846	65.58984694	57.15800509	79.88349564	63.79746957	46.73183232	33.0274735	36.55534808	48.98848632	32.05822921	35.90642387	32.95302886	56.85301123	43.85905448	57.71418694	44.29832221	33.34793817	46.77712491	47.21011785	43.87259774	44.54123556	42.90887607	46.07584679	38.78344422	40.4672366	54.34517474	44.18675549	51.35828265	44.2655316	52.15054832	39.07531323	36.7852109
LOC100642999	2.451880663	2.565120316	5.221151593	2.803183872	4.397823879	4.682408374	4.870022618	4.729615859	4.168629715	5.229226974	4.631535147	4.980744704	5.371583672	5.380204517	3.245277861	4.744335741	4.722019518	3.704522735	3.967082209	4.736277639	6.636275351	6.688430923	5.382402026	13.12709598	11.47652334	13.23885105	19.40718491	15.1939426	16.42561155	22.8508348	15.59753782	8.817969731	6.697507954	5.343657989	12.68762475	6.510963278	7.066078321	8.687776415	7.229637265	5.836523105
LOC100643000	0.732764322	0.352159049	0.451792801	0.230939677	1.216603193	1.648192413	0.505926138	1.278157858	0.381216925	0.315940029	0.260369868	0.460588337	0.536609183	0.639471046	1.244386091	1.457342483	0.551719449	0.60817634	1.676707009	1.215242711	0.992052006	0.547975836	1.120137758	1.211145767	0.597369618	0.692161224	0.854159095	0.768980428	0.754980582	0.586376284	0.892284001	1.844695185	1.309423751	2.202323523	2.179941409	7.389415218	1.851180016	2.031070861	1.901161307	1.518507083
LOC100643001	4.775238311	4.636577184	3.645200134	2.88272555	6.771864688	5.97518746	5.486977368	5.604643058	8.879318033	11.13379524	8.002819553	10.01816464	10.69769217	7.064488259	7.5544575	9.683598169	7.281882678	5.566141615	7.074154575	8.119747704	11.87198289	10.74803772	11.31110815	14.38051552	10.49625001	13.95315674	11.75550743	13.55080034	11.7962012	13.20593024	15.50120616	9.82839915	9.937597452	8.258304321	12.44537672	8.529119696	8.604442016	11.34392206	13.45156522	7.754744178
LOC100643003	43.19759831	38.28794695	33.52897745	28.35856658	28.7370958	40.71454664	26.53707898	26.41412724	196.5590175	226.3345301	149.5333964	209.296018	243.5725623	198.861235	169.7870714	205.3962731	185.2938607	74.64697627	72.80689223	67.03788259	121.5205809	108.4660527	135.4299764	105.5259184	78.25446764	89.23780275	89.67345683	94.01890891	63.78450558	88.63343046	94.4975909	60.63986838	43.62632528	56.4224973	46.18232278	32.46081413	76.19536595	78.10980344	48.81925336	66.14616547
LOC100643004	9.610558718	9.112436494	9.92812247	7.284782299	9.391923118	12.64944089	5.477042323	6.384192988	4.02932535	4.664767589	7.262377339	4.073208207	4.554007686	6.956366938	5.666189671	6.315197931	5.679988403	7.655085045	8.85939998	16.62185406	19.03219631	8.775195633	38.01392937	24.10954971	12.61372746	14.58522397	16.64046612	13.95356507	16.05083435	21.22035439	18.79107312	8.783965185	23.46727737	14.00004565	16.36953786	7.294629552	11.26108332	15.25000083	11.61954487	8.572446092
LOC100643005	92.85091236	117.0427295	109.8509638	94.30734093	89.77071343	82.36652196	88.7112855	73.80690257	137.1313943	147.0660197	153.1997941	122.852931	154.2642519	141.5887805	112.3570111	126.4784003	121.0402187	98.95677489	94.49827861	85.33029195	162.2030435	125.5334603	145.278258	221.7120564	175.1190589	239.1903228	243.4751319	217.4076784	212.3362049	245.5927808	228.9376981	118.7072097	120.7111353	103.9859772	160.7124288	114.3668632	121.5800843	160.9314414	179.4733013	102.2709888
LOC100643006	15.20181433	17.10462903	18.50755563	15.90961581	13.82994339	15.42259124	15.55936358	14.72237494	16.30534458	16.97959203	14.39190789	18.77940856	14.64611184	15.12384642	12.4918003	18.73421996	14.37796501	15.95870027	16.71583695	14.53548896	25.07669531	19.82358113	25.30930715	48.2640289	40.1017032	51.82931831	48.51763599	53.05537848	49.45767989	56.71575611	53.8867172	25.29757312	26.56463307	31.61677212	28.93419029	25.71312906	28.08448092	29.18926192	34.85787438	23.23029684
LOC100643007	67.25851562	43.26524015	38.3067664	30.96876695	58.23979056	68.94838568	38.2171071	47.97420075	10.08629413	13.15666836	17.6174018	16.47522797	16.30036313	20.78728797	21.63977672	20.98863231	17.50356342	3.787376531	4.433936607	4.772700641	4.874115499	4.666715383	5.846509882	1.159147102	1.322804533	0.613255819	1.472406583	2.005076494	16.92615878	1.481410019	1.855384942	66.38424691	75.57100575	174.2503489	42.04121329	121.4862162	86.06771591	92.34110808	30.95400464	89.28237538
LOC100643008	64.75619556	42.98099022	46.31012013	37.90267934	63.63890042	75.54470955	43.46535602	64.64636909	46.75013843	44.22733614	57.11097217	81.41193402	46.14775044	47.50708551	120.0310371	167.7366916	57.72887756	31.79082771	37.38480337	39.47802276	69.48724298	70.3847286	87.26842623	72.05620266	57.10985822	52.52196263	65.90075629	72.46742396	70.37276356	64.33598931	59.59139525	84.94176336	66.72025256	108.8819216	49.95501509	71.34233033	71.39231794	59.01346198	101.3795721	61.99503003
LOC100643009	583.6213802	585.8447402	404.5126221	428.4466052	339.9274582	389.90059	335.8055875	369.3908137	383.3929756	366.1842065	388.2794403	375.6072727	326.2324025	455.40901	330.257935	310.7961353	322.7916902	464.5550339	370.1381702	359.533252	429.1478485	362.4404343	406.1577068	515.7367574	488.1810063	618.4937962	636.4787239	580.4687333	585.3241405	596.1384386	573.3720811	188.6915665	325.261883	384.0386456	332.8737737	330.1163182	296.7960755	392.2854893	318.6671391	280.9079166
LOC100643010	8.611840182	7.404664529	7.91497206	6.157432091	7.9264317	12.74045037	9.572824828	9.162115657	36.51193929	37.18469305	23.3918176	30.33012031	37.44237297	17.39558884	10.50068075	15.22269063	26.15052923	12.21609789	24.39585808	9.371197531	76.18402426	13.53170101	51.65584228	2.780706828	2.40980593	1.623996977	2.10171541	2.520015146	4.261275057	2.346076315	2.233020818	18.89988496	10.14270344	9.571898452	11.5989858	7.886372394	9.062646598	9.24531395	10.70102053	5.800858486
LOC100643011	22.2929238	16.03706105	18.40502995	14.75921614	24.74719934	29.71637685	19.0937396	18.4803779	20.70938523	24.76562398	21.74968038	30.13899853	29.7593263	21.44308261	29.65385113	41.308593	26.72685297	17.64660832	28.53450867	28.64158302	43.71295769	39.34409343	46.58578045	47.77957888	34.16255305	38.79038821	42.87367016	44.6551437	40.09895629	46.04067957	42.22711639	38.50878126	43.45041075	41.93322899	51.89625281	35.98696116	38.21314108	46.23588367	58.69505653	36.21556085
LOC100643012	6.330059492	4.909271542	3.445844053	5.341473971	5.104216378	7.002123676	5.478123683	4.85348929	7.909048185	7.54421823	6.634395855	13.43549613	11.43522192	5.647540099	11.16555331	16.83554747	7.892202778	7.267822006	8.022294904	7.226869845	20.46041006	10.94742548	24.93802365	10.7750435	5.412880853	6.503729895	6.307597032	8.618472055	6.644800114	7.030888615	8.342958576	11.41388054	12.2370707	9.834084765	15.03726838	12.69870054	7.748340888	7.038711647	21.4083535	6.968252225
LOC100643013	6.311238161	7.267834794	5.404092732	6.752678295	2.937079199	3.545240551	3.15328075	3.812536849	2.742694304	3.163245468	3.143639608	5.361414386	5.450580701	5.489687828	8.666838445	7.129602801	6.249475639	1.326173287	3.154207273	1.265474206	3.35493268	4.762436515	3.882650362	25.66918483	15.95619248	23.29232597	24.34789001	25.82159787	19.64367538	21.63575535	24.5088942	12.38593629	11.81189855	14.59704406	10.58090393	18.16391521	11.26572914	13.9073984	17.05186476	10.59631156
LOC100643014	5.803134048	8.801327056	9.61507091	10.34780993	5.320512295	6.230050362	5.84112252	6.243808648	1.305852848	1.202919059	1.086100904	3.617161906	1.606550356	2.757992728	6.876000035	8.753943892	3.733257726	0.751227855	0.889684134	1.195515251	1.032956362	0.843596264	1.770498307	36.57466378	26.90635833	36.62243179	41.23633779	45.02932283	34.51466987	35.75036942	32.58368955	28.93522151	19.67312439	23.21244941	39.39761527	25.14339013	24.46018208	22.277461	35.4429794	15.61601788
LOC100643015	34.49404354	42.86336911	39.02187464	35.75772182	29.01103721	37.91290502	36.37600138	35.77779717	33.22550855	43.43847717	35.72416766	39.46744282	42.56323961	40.3165597	40.61171954	41.42162322	30.66025001	37.56894554	36.49969523	31.73796451	66.52099107	49.76723821	66.70906632	222.6468389	150.0207955	183.7051144	176.9492571	198.9862081	162.0182361	183.6194545	218.543452	71.20555098	72.7408432	90.24652766	88.80868418	73.82862762	81.20459609	88.73353845	96.79142049	58.98147468
LOC100643018	27.98142559	30.10587154	31.77787375	29.64408131	25.78387105	30.71950554	30.64402429	27.69207193	91.95081213	93.34354599	66.06969984	79.5057722	82.4967644	55.48447294	35.61090836	33.43459981	66.97990818	19.63871259	23.4568522	18.95279595	30.00489774	35.47166746	30.61131074	39.00052377	28.11038737	40.3433921	34.96706885	38.06490353	44.79071966	42.51593439	38.05570733	33.71423865	33.47492121	36.18470896	39.20754746	25.38460187	31.38724608	41.43979058	34.81661416	27.74133142
LOC100643019	103.1559472	87.54820267	89.28128815	78.10283573	61.37488702	59.56187431	64.51309559	54.703015	120.3574612	113.9028134	92.99475421	109.7296792	123.7499617	90.79757999	74.65608456	74.60858735	97.31313611	50.68070755	50.10412564	43.05308653	129.0418191	93.05261757	127.8670609	241.2188152	171.7766011	258.7451533	259.9767583	266.4294435	213.6488535	251.6888991	248.1102085	124.5165284	120.8211403	129.0620283	140.8354327	132.9135344	106.2496539	121.4204832	160.0309876	88.53475432
LOC100643020	1.963378336	0.594248144	0.48364566	0.291288112	0.048200464	0.181612927	0.011348495	0.020036646	51.36501342	26.44789282	62.6792787	60.16787611	32.69803163	71.89434288	70.11424766	24.63107441	56.94748674	94.67522835	178.9806019	241.3324152	67.45156744	113.1118301	11.766149	0.073657684	0.040887962	0.036315919	0.006877211	0.049111775	0.081508599	0.235415926	0.009864196	0.572942569	0.577767674	2.224688766	0.257456786	0.043818861	3.347700331	4.687542268	0.69166257	6.722650635
LOC100643021	29.54174819	25.43604368	27.91407374	23.31861408	21.70817405	33.61001678	30.05814312	24.01060163	44.96698302	43.78923794	46.47596919	46.64148052	41.19922176	35.23794577	23.88626979	27.14408308	39.60347168	41.76265754	37.82694213	32.41836849	42.64679088	41.2834141	37.4328885	38.68135906	34.87461857	44.94180116	40.93933015	32.17370217	38.68435194	46.20521371	41.30283426	28.26569437	29.2799978	32.85995603	27.53892378	31.91599937	25.20136381	39.81466832	33.97055253	27.55058708
LOC100643022	76.56988296	72.89893837	77.44939244	67.32990907	55.32258592	70.95676489	57.36920099	65.14894153	49.64241507	50.8044384	61.27269104	64.94244737	60.17368763	67.42095721	88.70105576	110.3129131	75.14639598	42.69792549	52.99193547	51.71546317	54.84174224	56.94110722	71.98982306	363.1352099	244.1097703	324.0272389	318.7083979	322.1152324	240.6264289	289.9378653	336.4925842	151.5305099	90.99600932	135.2990536	106.1624938	63.15511432	147.4794578	140.5636514	87.24576487	120.7107788
LOC100643023	12.04101086	12.40866391	9.623676954	12.74878128	7.631737061	9.256578946	7.074824072	5.345156707	22.28224944	15.22312476	18.91137101	38.43846535	21.67164619	20.43305881	38.44065862	36.87238908	28.16859332	10.97289468	15.22060251	16.86937611	13.06840566	7.908168577	32.96161834	5.561289534	5.083533993	5.272779722	4.713039798	5.205375618	2.852530273	2.765150798	5.74631945	8.352265475	11.44110408	9.104190639	5.511112708	7.06891242	3.572220914	3.7196679	10.49750384	5.090154654
LOC100643024	18.06614581	17.39070388	15.66583312	16.56409802	10.95761682	12.51503767	9.460013438	11.40847052	37.09037858	34.66445208	25.78642929	52.94200748	49.46352002	27.21191562	37.11459789	38.02172259	42.67274788	8.054132178	13.11673801	15.60439115	17.2996204	12.81691883	17.01088021	69.22494976	51.24238387	62.98063408	71.91912549	71.43624808	63.9609006	78.73605518	66.14057097	45.83374174	41.55238715	43.37796253	55.09819454	50.8994746	33.64008759	35.10078599	73.99716437	26.87309026
LOC100643026	7.172672152	7.638508739	6.272324042	5.996759675	6.776504974	12.25324429	3.641125953	8.516353889	7.418726745	4.747454672	7.247751456	12.48711859	6.968481866	7.424737652	7.755504681	14.62970613	7.65090657	17.00876116	13.22147679	10.37226798	20.13540949	10.11070569	19.22845589	12.92483481	10.02610576	11.49661207	12.25086365	15.60377336	12.00556352	14.42465631	13.02654111	11.80689116	15.70784255	10.06360153	14.59298915	13.95781082	10.24507298	12.81332789	26.41198323	12.91286071
LOC100643027	16.29266464	14.31730798	17.94675333	15.22842209	20.78338892	24.88786224	19.33661713	17.47624108	13.76594076	17.44296107	15.4510675	16.92937054	21.05900109	18.77401954	17.62242481	25.27640004	19.77594824	13.76574271	19.2271538	19.77494838	31.49752111	24.91322472	27.8848802	62.28050004	41.43185753	54.81384487	54.39421235	55.50313119	50.78997071	65.74591831	56.43490506	32.56198083	36.11699901	36.40173068	44.63049403	37.28037759	34.81033316	44.44533895	47.0227113	29.03852959
LOC100643028	718.6746193	941.4880005	765.7392237	830.9259315	701.3587353	893.4806525	863.0486973	807.5462153	1028.43103	944.3790297	1026.653822	943.3308907	854.0591831	957.3226326	1065.232129	1578.953665	866.5892665	2698.063474	2261.336349	2322.170472	1709.251391	1668.997625	1862.130733	640.1041309	621.9870583	684.8985772	641.0821241	768.1915079	703.205936	633.6232502	624.5492835	891.1473931	1111.135284	683.0010424	1345.876255	958.0343495	755.9835562	804.4022546	1808.667521	798.7949353
LOC100643029	98.90599484	93.86903339	118.1700781	82.27184529	93.99086462	86.01688573	101.7919839	70.3307401	92.38550857	93.65152798	95.72405604	76.17406356	88.97237859	108.8941504	76.00684073	69.54118603	88.76616964	83.5752176	90.15058752	89.22854787	114.1522345	94.76191186	98.82792404	147.7031316	143.1543593	155.6220839	163.7108913	135.541855	145.0974841	168.462632	152.4322718	78.00433035	77.75247678	81.24535518	82.78402694	83.94128345	76.68482017	118.7297439	60.18625634	80.16302326
LOC100643030	30.22049484	31.8633701	34.17111791	27.16705507	21.27327648	21.21478588	22.58655706	23.01703917	41.77030164	37.18553454	34.24957546	39.98374099	39.85561105	36.69617726	24.60344766	26.64560228	34.63267998	18.37190628	20.24212667	17.80197068	34.93457008	29.15456153	34.62971025	69.87708496	58.74150795	78.61435081	71.86559784	71.87518434	68.20803572	72.71847816	70.17616999	37.11103291	32.83021014	41.33724533	37.73957986	42.00923885	32.79097622	46.90970518	31.86686822	30.12612353
LOC100643031	1.458822851	1.136466662	1.277530169	1.039040902	1.208316558	1.366342892	0.815463856	0.908309435	1.325024504	1.454141238	0.511469955	1.136606658	1.147150787	0.511306762	0.299495827	0.383597395	0.542391311	0.066759438	0.169923029	0.226592984	0.4647963	0.410411745	0.723502653	10.34534297	6.283084162	7.463509011	11.63710215	8.420810905	7.82529742	10.6108193	7.838593933	3.336097098	2.090049945	3.515049801	3.573865483	2.277087462	3.198582045	2.164179024	1.988349503	2.935952892
LOC100643032	0.502648801	1.274986446	0.419566495	1.159673854	0.890863854	1.035222481	0.179787161	0.679303736	0.446974413	0.4902107	0.101270042	0.974686396	0.765787779	0.35317002	0.767803594	2.348405274	0.445288712	218.6278352	224.2719548	243.5305744	112.6035634	128.8050206	278.9652809	1.331312714	0.729739803	1.667503344	1.345776116	1.329360693	1.172216056	1.155686431	0.722709977	0.849488949	1.769354436	1.183867279	1.102987402	1.800468712	1.404840798	0.816435039	2.286775378	0.363678078
LOC100643033	32.21839732	27.40256996	30.21649238	27.39308223	34.87787321	38.74899588	30.74309074	31.0956856	38.86078831	42.43676871	27.31385159	40.14019087	51.67415488	26.55866399	26.32919435	34.59094314	38.48758041	14.39480617	14.66161904	15.71355194	25.66108373	19.68111407	27.82182442	142.3466141	85.50315457	114.9053124	134.8688925	147.3424954	118.8592113	135.2285458	124.249267	102.6920241	97.12443104	104.935652	131.2887276	119.2155833	94.49205443	95.33988941	144.7493462	77.05448695
LOC100643034	16.89601896	17.91903358	15.01128857	17.12069229	9.527674435	10.01280022	8.747590501	10.74019821	5.261240741	4.996679706	6.213042796	10.37224349	6.965005506	8.465429921	18.86415428	15.38532636	7.810624705	1.827400849	2.026440666	3.484435984	0.458885529	0.577582351	0.907925657	71.19435411	58.11603217	69.34211804	85.50508088	88.64506128	85.76240001	99.27504526	77.50676729	32.5333155	23.85722838	31.73257995	31.82415599	39.36657717	33.67115703	29.24581396	28.57547969	27.09759196
LOC100643035	64.47782384	51.84563092	51.37804686	46.09112332	47.83705493	51.43517869	47.07376646	40.67527813	27.82525013	28.4323826	31.19784988	26.58761251	32.58485573	36.11427294	30.44946437	27.09875544	33.01869332	15.46415701	17.6663075	19.16405012	22.4911352	17.31183373	23.89164727	76.98073942	53.35038974	64.2464699	70.61110234	71.59129773	72.94464331	70.63892242	71.42551972	79.5887672	70.55556475	108.0153958	78.32854939	149.9466072	99.0115585	114.6498782	67.42645819	82.29327096
LOC100643036	14.58610553	13.15328437	13.35431381	10.51732309	16.7320342	19.32803775	14.61361753	13.3519384	26.26881882	29.25268698	25.66981941	27.98107183	25.19640057	23.3429187	22.80572413	25.3238036	25.90768632	15.37049814	17.87807592	20.04243727	20.61046057	16.94062771	19.86288039	35.48136993	27.17271505	31.8891707	31.7936841	31.42945665	31.16601838	30.39649979	33.50775226	27.46527722	27.5252112	28.54253622	32.48515634	28.93663083	29.32119152	35.66131344	30.92158788	25.43688413
LOC100643037	0	0	0	0	0	0.059518556	0	0.048274551	0.459433884	0.252346042	0.069582379	0.111280361	0.15052609	0.567277382	0.26355995	0.269081055	0	14.4961497	38.55102961	10.33008441	38.39582238	78.8581264	21.47225042	0.37916339	0.265705067	0.267685701	0.366904046	0.306470029	0.486657865	0.052862512	0.35187508	0.055335433	0.049840351	0.123900374	0	0.131767692	0.611750738	1.020032991	0.143390496	0.132871709
LOC100643038	22.95316418	17.35636503	23.79557014	19.33835741	15.67833713	16.71613551	17.37746748	17.6066471	18.29791521	16.45035527	14.44981809	16.55014476	16.54535895	14.05269452	10.72458106	12.9283787	11.16764304	11.0080348	12.52277589	11.05674061	20.85733068	14.17634213	19.75942366	46.77973306	34.01802939	45.14722253	44.84114428	43.39341443	41.74715895	48.5655022	44.51497108	23.77159712	24.48350071	27.52135483	27.05494068	35.58660404	26.76158616	31.91435758	27.20161348	20.41568198
LOC100643039	47.93127242	44.35027209	51.1076989	42.72868181	38.69832551	43.30661365	43.08097988	40.32874656	148.9215429	146.9502392	115.3444797	93.92739271	125.7542172	92.48175201	48.12518269	47.58181888	97.47094379	50.51457184	42.77273935	51.77152737	39.45314935	35.36069789	38.46133309	58.43729094	49.0532429	64.05764825	63.2553481	65.46151607	66.13935486	67.8283241	57.75669904	48.98992493	61.68260598	54.09403198	70.62034864	92.43499002	54.31143356	67.12394814	90.64871882	46.12416688
LOC100643040	62.69932576	85.77054791	51.7611452	48.37787018	30.54274538	44.42659686	57.26635578	46.29834399	68.87156595	78.69856227	78.42500032	71.41059667	62.75868151	78.91764867	46.18605726	39.0963242	46.17616604	64.24680081	41.74791037	44.05332992	34.49489377	36.11742393	35.30315321	100.8662018	82.23000241	110.6196083	107.859917	96.59090807	101.8739975	116.7655081	110.2315224	43.73552687	45.94121502	74.29094454	42.46304915	62.30474252	51.33643821	66.01945075	36.81605294	49.09439051
LOC100643041	2.492096772	2.067176576	1.531716502	1.9001215	18.4688742	22.52145085	13.18864051	17.28425443	56.01948552	60.71128564	64.80930437	35.09567528	41.30035852	36.08608307	30.99722838	56.13909979	41.53087156	18.41104206	24.44767057	29.61831181	20.13809034	24.28022354	17.66123969	18.03892035	12.70173354	17.29116079	18.56052497	19.61244914	18.14799791	16.37107654	18.55278022	14.81834578	17.95697926	16.28838159	19.22555025	21.95492686	21.31792746	20.28607312	33.90897972	17.77093287
LOC100643042	23.93900844	19.72395627	17.81150487	20.70075503	22.33884485	25.12718264	22.62716321	25.95434645	17.23821399	17.91025594	16.01724084	15.93110779	16.31472058	18.40964289	19.99682116	27.04673603	16.41250006	8.394905124	11.93930266	10.45036236	16.60872504	12.89734014	16.09584532	55.60947357	46.17419341	58.28407587	51.9074449	58.28997762	53.21754116	59.00611484	55.44754793	36.4262336	38.56485182	35.35853613	44.85959516	54.84732995	35.07225798	42.11019996	47.46027251	29.06310144
LOC100643044	16.70586127	16.47769011	21.14438461	14.67010584	19.70327342	20.70625388	15.60857713	17.41757654	20.5465992	21.16457856	17.91975577	19.69235357	21.42754326	15.33501661	12.70329035	15.2126447	17.22900783	11.99490613	13.78528026	12.85975408	29.19301012	25.8656841	30.03846768	39.05920563	30.71119109	37.86972661	40.49225788	37.81199526	35.39191092	43.22192443	39.67922551	23.83706567	23.56029691	22.7822513	32.87548986	27.53103344	23.44686615	28.51372782	28.51109324	19.07818747
LOC100643045	30.94246594	34.28445167	25.3679709	22.92212112	32.54651788	38.61609441	27.28628672	31.85435089	36.96534509	36.26446241	33.7424008	32.35611345	33.24525859	31.82722997	22.38432806	19.7001315	30.40617934	14.75361582	14.9847064	12.73178848	27.30818627	20.04136082	27.64391522	24.55912634	21.30796853	25.24746742	25.2541863	26.67301582	26.73369183	26.25965302	28.24427004	27.75728043	29.39622558	32.54678735	33.86198887	44.20850933	35.53336327	41.48491418	29.7878245	31.24940366
LOC100643046	16.52443838	14.04045586	16.00110171	13.61044246	26.75891041	28.21318095	20.10567092	20.07110802	12.43907133	14.2025741	13.71967747	18.15851741	18.27869598	16.74203644	22.27581418	29.69675792	19.09217821	7.691566482	12.81849332	14.20145916	23.63858431	17.15924864	23.14804383	70.59050074	50.4979079	60.62259727	65.29805943	64.59597811	60.3398346	78.78378536	65.52247397	38.16136833	38.5712616	36.78507974	45.81527131	38.46548013	34.67987518	42.66549633	52.49469761	29.4088374
LOC100643048	14.21219144	13.2195594	14.39954024	12.66549968	10.64296662	13.80168566	8.154026257	9.516758367	11.61525863	13.0548311	9.801139394	14.94606297	16.2227991	10.60224859	16.23677537	20.24932907	14.5755143	4.516875753	7.462166683	5.928323004	39.35997955	35.08432773	48.54279406	93.24824257	65.37664663	77.61117803	74.58528024	79.11807549	67.62431377	81.2728183	89.76396188	36.23063911	36.41023273	46.55077708	37.43809773	34.16381738	35.65859969	42.04613211	47.32422579	32.1587555
LOC100643049	0.417168365	0.221157731	0.435451759	0.127842594	0.278899146	0.170522253	0.104363474	0.231680202	0.108107956	0.17789937	0.098029441	0	0.053361549	0.057314118	0.123780349	0.380056823	0.071695259	0.057608777	0.4305023	0.159050637	0.248572597	0.088233547	0.270469095	2.138212077	1.570581544	1.637396895	2.037592336	1.765942972	0.962798796	1.297019691	1.666698977	0.473021441	0.609917431	0.845107675	0.52844822	1.135263665	0.738578523	1.208778891	0.927264357	0.866991713
LOC100643050	1.232023174	0.759477069	1.553571775	1.198177518	0.269836577	0.411039145	0.71435685	0.391979947	0.443857366	0.203442424	0.268838087	0.640841579	0.547653993	0.508867539	2.114428662	3.151674089	0.393278388	1.173998062	1.64484809	1.04389332	2.022095369	1.412970313	2.950755383	0.139655287	0.082546703	0.054857626	0.124833786	0.234273687	0.279129478	0.081583325	0.150667647	5.874990273	1.727989468	0.662623422	6.425421988	5.406205929	0.627396853	1.803653636	6.300756858	0.886726739
LOC100643051	14.34051961	19.97555132	17.22184636	22.13510466	15.65897015	19.69042632	14.7862808	24.15338148	70.59808913	68.96670665	52.92986331	58.9553726	66.76291725	41.74770626	26.87515028	28.51428046	50.91926261	22.79850984	29.22980409	25.65859662	81.21260963	50.78830703	86.48469968	35.49178333	28.54813324	37.99422356	36.51310428	41.5753395	32.04659465	36.02041013	38.9265756	24.69189356	20.99097039	21.99302181	28.32989745	13.85188298	21.66834693	25.02777257	23.48200152	15.93669115
LOC100643052	7.927318728	9.034826316	5.493380086	8.701200635	5.337365022	5.792870822	8.024906769	3.978172449	30.81272511	30.20083196	18.42724318	32.52989809	35.06267656	12.66022108	7.42851911	10.78080497	19.48547734	19.91589097	22.31900681	17.9798582	28.13616068	18.34974777	25.44540872	21.45854512	15.92214209	19.94599893	21.76111906	20.65451074	15.58643831	16.98409806	20.51353469	8.081654911	9.477675539	8.312880907	12.48730575	7.027362246	9.831994552	12.93289722	10.34021851	7.541894825
LOC100643053	12.82261286	9.387138531	10.38973353	8.189944316	11.3797278	11.29891538	7.295279817	7.170599976	12.80411469	12.67364596	10.76192413	16.68529129	14.32457571	10.9180319	14.51280652	17.28954372	12.44925678	5.845079742	6.664692887	7.072657993	9.805933733	7.822825991	10.03308056	42.81352424	31.47256419	36.85481233	38.46889427	42.94320853	32.49740244	37.87698464	39.86427248	20.20385726	20.55184217	19.81848879	25.77502399	14.71263978	17.11214013	17.07747797	29.09303372	12.98482899
LOC100643054	7.468786825	6.42976043	7.502299313	5.784761118	18.51821951	18.98699976	10.18148835	10.55476609	41.74332005	49.64948641	38.49111461	43.78209698	48.57825274	27.05708678	26.07685743	33.14681394	42.70057634	12.44291853	21.71935113	21.6785133	32.60725699	24.072623	29.63731163	124.2921386	92.393135	104.0296862	124.62829	118.9897154	104.1398174	129.9478195	121.2241813	50.9039184	43.31568159	55.43659234	61.52423461	48.25604745	48.42050369	52.79498865	51.39984035	41.65237241
[truncated: 9,842 more rows]
