# Supplementary material for: Expression of subunits of an insecticide target receptor varies across tissues, life stages, castes, and species of social bees
Source: Mol Ecol. 2023 Jan 17;32(5):1034–44. doi: 10.1111/mec.16811 (PMC10947401; doi:10.1111/mec.16811)
Supplement: Supplementary file 6 — Table S6. DESeq2 Likelihood ratio test results for Apis mellifera. The likelihood ratio test (LRT) allows testing three or more levels of a factor at once. The column "AdjustedPvalue" is the p value adjusted for multiple testing using the procedure of Benjamini and Hochberg (1995). [file MEC-32-1034-s002.xlsx]

## Sheet: TableS6
# Table S6
Species	EnsemblGeneID	Subunit	AdjustedPvalue
Apis mellifera	GB40923	alpha8	< 0.0001
Apis mellifera	GB42644	alpha2	< 0.0001
Apis mellifera	GB42850	alpha1	< 0.0001
Apis mellifera	GB43064	alpha5	< 0.0001
Apis mellifera	GB43275	alpha4	< 0.0001
Apis mellifera	GB43416	alpha6	< 0.0001
Apis mellifera	GB47845	alpha3	< 0.0001
Apis mellifera	GB53053	alpha7	< 0.0001
Apis mellifera	GB53055	beta1	< 0.0001
Apis mellifera	GB53427	alpha9	< 0.0001
Apis mellifera	GB53428	beta2	< 0.0001
