# Supplementary material for: Expression of subunits of an insecticide target receptor varies across tissues, life stages, castes, and species of social bees
Source: Mol Ecol. 2023 Jan 17;32(5):1034–44. doi: 10.1111/mec.16811 (PMC10947401; doi:10.1111/mec.16811)
Supplement: Supplementary file 7 — Table S7. DESeq2 Likelihood ratio test results for Bombus terrestris. The likelihood ratio test (LRT) allows testing three or more levels of a factor at once. The column “AdjustedPvalue” is the p value adjusted for multiple testing using the procedure of Benjamini and Hochberg (1995). [file MEC-32-1034-s007.xlsx]

## Sheet: TableS7
# Table S7
Species	EnsemblGeneID	Subunit	AdjustedPvalue
Bombus terrestris	LOC100643274	alpha6	0.0552
Bombus terrestris	LOC100643282	alpha8	0.5987
Bombus terrestris	LOC100646787	beta2	0.001
Bombus terrestris	LOC100647301	alpha2	0.0004
Bombus terrestris	LOC100647350	alpha3	0.0067
Bombus terrestris	LOC100647624	alpha1	0.0085
Bombus terrestris	LOC100648987	alpha4e5	0
Bombus terrestris	LOC100649515	alpha5	0.0062
Bombus terrestris	LOC100649612	beta1	0.0121
Bombus terrestris	LOC100649796	alpha7	0.0426
